# Supplementary material for: Thyme, Oregano, and Cinnamon Essential Oils: Investigating Their Molecular Mechanism of Action for the Treatment of Bacteria-Induced Cystitis
Source: ACS Omega. 2026 Jan 12;11(6):9757–73. doi: 10.1021/acsomega.5c10256 (PMC12917644; doi:10.1021/acsomega.5c10256)
Supplement: Supplementary file 1 [file ao5c10256_si_001.xlsx]

## Sheet: AllOils
oil_eng	fullname	phytoclass	perc_comp	zzscore_molpoc	zscore_mol	zscore_poc	organism	bacteria	bact_details	genesymbol	uniprot	pdb	pocketname	nr_pockets
Oregano	Carvacrol	Oxygenated monoterpenoids	72.36	2.2117	1.60905	0.602647	ECOLI	Escherichia coli	specific strain	3MG2	P04395	3CWA	3cwa1_010	40
Thyme	Carvacrol	Oxygenated monoterpenoids	23.23	2.2117	1.60905	0.602647	ECOLI	Escherichia coli	specific strain	3MG2	P04395	3CWA	3cwa1_010	40
Oregano	Carvacrol	Oxygenated monoterpenoids	72.36	1.60903	1.3246	0.284432	ECOLI	Escherichia coli	specific strain	5DNU	P76491	2PAR	2par1_002	14
Thyme	Carvacrol	Oxygenated monoterpenoids	23.23	1.60903	1.3246	0.284432	ECOLI	Escherichia coli	specific strain	5DNU	P76491	2PAR	2par1_002	14
Oregano	Carvacrol	Oxygenated monoterpenoids	72.36	2.21639	0.333509	1.88288	ECOLI	Escherichia coli	specific strain	6PGD	P00350	3FWN	3fwn1_001	44
Thyme	Carvacrol	Oxygenated monoterpenoids	23.23	2.21639	0.333509	1.88288	ECOLI	Escherichia coli	specific strain	6PGD	P00350	3FWN	3fwn1_001	44
Oregano	Carvacrol	Oxygenated monoterpenoids	72.36	1.29717	1.13576	0.161412	ECOLI	Escherichia coli	specific strain	6PGL	P52697	1RI6	1ri61_002	8
Thyme	Carvacrol	Oxygenated monoterpenoids	23.23	1.29717	1.13576	0.161412	ECOLI	Escherichia coli	specific strain	6PGL	P52697	1RI6	1ri61_002	8
Oregano	Carvacrol	Oxygenated monoterpenoids	72.36	1.44813	1.24449	0.203638	STAAU	Staphylococcus aureus	specific strain	AACA	P0A0C1	6CEY	6cey1_003	34
Thyme	Carvacrol	Oxygenated monoterpenoids	23.23	1.44813	1.24449	0.203638	STAAU	Staphylococcus aureus	specific strain	AACA	P0A0C1	6CEY	6cey1_003	34
Oregano	Carvacrol	Oxygenated monoterpenoids	72.36	3.42034	3.34461	0.0757327	ECOLI	Escherichia coli	specific strain	AAT	P00509	1YOO	1yoo1_002	1044
Thyme	Carvacrol	Oxygenated monoterpenoids	23.23	3.42034	3.34461	0.0757327	ECOLI	Escherichia coli	specific strain	AAT	P00509	1YOO	1yoo1_002	1044
Oregano	Carvacrol	Oxygenated monoterpenoids	72.36	1.25911	1.19087	0.0682331	ECOLI	Escherichia coli	specific strain	ABDH	P77674	1WNB	1wnb1_028	44
Thyme	Carvacrol	Oxygenated monoterpenoids	23.23	1.25911	1.19087	0.0682331	ECOLI	Escherichia coli	specific strain	ABDH	P77674	1WNB	1wnb1_028	44
Oregano	Carvacrol	Oxygenated monoterpenoids	72.36	1.30424	1.06617	0.238068	ECOLI	Escherichia coli	specific strain	ACCC	P24182	4HR7	4hr71_010	148
Thyme	Carvacrol	Oxygenated monoterpenoids	23.23	1.30424	1.06617	0.238068	ECOLI	Escherichia coli	specific strain	ACCC	P24182	4HR7	4hr71_010	148
Oregano	Carvacrol	Oxygenated monoterpenoids	72.36	0.944848	0.92892	0.0159276	ECOLI	Escherichia coli	specific strain	ACNB	P36683	1L5J	1l5j1_014	17
Thyme	Carvacrol	Oxygenated monoterpenoids	23.23	0.944848	0.92892	0.0159276	ECOLI	Escherichia coli	specific strain	ACNB	P36683	1L5J	1l5j1_014	17
Oregano	Carvacrol	Oxygenated monoterpenoids	72.36	1.57279	1.19717	0.375624	ECOLI	Escherichia coli	specific strain	ACRB	P31224	4U96	4u961_030	521
Thyme	Carvacrol	Oxygenated monoterpenoids	23.23	1.57279	1.19717	0.375624	ECOLI	Escherichia coli	specific strain	ACRB	P31224	4U96	4u961_030	521
Oregano	Carvacrol	Oxygenated monoterpenoids	72.36	1.23013	1.19193	0.038196	PSEAE	Pseudomonas aeruginosa	strain ATCC 15692 / DSM 22644 / CIP 104116 / JCM 14847 / LMG 12228 / 1C / PRS 101 / PAO1	ADE	Q9I6Y4	3PAO	3pao1_001	1
Thyme	Carvacrol	Oxygenated monoterpenoids	23.23	1.23013	1.19193	0.038196	PSEAE	Pseudomonas aeruginosa	strain ATCC 15692 / DSM 22644 / CIP 104116 / JCM 14847 / LMG 12228 / 1C / PRS 101 / PAO1	ADE	Q9I6Y4	3PAO	3pao1_001	1
Oregano	Carvacrol	Oxygenated monoterpenoids	72.36	2.64259	1.59124	1.05135	ECOLI	Escherichia coli	specific strain	ALDA	P25553	2IMP	2imp1_009	39
Thyme	Carvacrol	Oxygenated monoterpenoids	23.23	2.64259	1.59124	1.05135	ECOLI	Escherichia coli	specific strain	ALDA	P25553	2IMP	2imp1_009	39
Oregano	Carvacrol	Oxygenated monoterpenoids	72.36	1.59716	1.49039	0.106765	ECOLI	Escherichia coli	specific strain	ALF	P0AB71	5VJE	5vje1_005	101
Thyme	Carvacrol	Oxygenated monoterpenoids	23.23	1.59716	1.49039	0.106765	ECOLI	Escherichia coli	specific strain	ALF	P0AB71	5VJE	5vje1_005	101
Oregano	Carvacrol	Oxygenated monoterpenoids	72.36	1.35517	1.30453	0.0506392	PSEAE	Pseudomonas aeruginosa	strain ATCC 15692 / DSM 22644 / CIP 104116 / JCM 14847 / LMG 12228 / 1C / PRS 101 / PAO1	ALGC	P26276	2FKF	2fkf1_001	85
Thyme	Carvacrol	Oxygenated monoterpenoids	23.23	1.35517	1.30453	0.0506392	PSEAE	Pseudomonas aeruginosa	strain ATCC 15692 / DSM 22644 / CIP 104116 / JCM 14847 / LMG 12228 / 1C / PRS 101 / PAO1	ALGC	P26276	2FKF	2fkf1_001	85
Oregano	Carvacrol	Oxygenated monoterpenoids	72.36	1.60396	1.54585	0.0581134	ECOLI	Escherichia coli	specific strain	ALKB	P05050	3I3Q	3i3q1_001	30
Thyme	Carvacrol	Oxygenated monoterpenoids	23.23	1.60396	1.54585	0.0581134	ECOLI	Escherichia coli	specific strain	ALKB	P05050	3I3Q	3i3q1_001	30
Oregano	Carvacrol	Oxygenated monoterpenoids	72.36	0.948864	0.682472	0.266392	ECOLI	Escherichia coli	specific strain	ALLD	P77555	1XRH	1xrh1_001	18
Thyme	Carvacrol	Oxygenated monoterpenoids	23.23	0.948864	0.682472	0.266392	ECOLI	Escherichia coli	specific strain	ALLD	P77555	1XRH	1xrh1_001	18
Oregano	Carvacrol	Oxygenated monoterpenoids	72.36	0.462666	0.360731	0.101935	ECOLI	Escherichia coli	specific strain	ALLR	P0ACN4	1TF1	1tf11_004	4
Thyme	Carvacrol	Oxygenated monoterpenoids	23.23	0.462666	0.360731	0.101935	ECOLI	Escherichia coli	specific strain	ALLR	P0ACN4	1TF1	1tf11_004	4
Oregano	Carvacrol	Oxygenated monoterpenoids	72.36	1.52506	1.10068	0.424374	PSEAE	Pseudomonas aeruginosa	strain ATCC 15692 / DSM 22644 / CIP 104116 / JCM 14847 / LMG 12228 / 1C / PRS 101 / PAO1	AMIC	P27017	1QO0	1qo01_004	29
Thyme	Carvacrol	Oxygenated monoterpenoids	23.23	1.52506	1.10068	0.424374	PSEAE	Pseudomonas aeruginosa	strain ATCC 15692 / DSM 22644 / CIP 104116 / JCM 14847 / LMG 12228 / 1C / PRS 101 / PAO1	AMIC	P27017	1QO0	1qo01_004	29
Oregano	Carvacrol	Oxygenated monoterpenoids	72.36	0.444815	0.339212	0.105603	PSEAE	Pseudomonas aeruginosa	strain ATCC 15692 / DSM 22644 / CIP 104116 / JCM 14847 / LMG 12228 / 1C / PRS 101 / PAO1	AMIE	P11436	2UXY	2uxy1_025	24
Thyme	Carvacrol	Oxygenated monoterpenoids	23.23	0.444815	0.339212	0.105603	PSEAE	Pseudomonas aeruginosa	strain ATCC 15692 / DSM 22644 / CIP 104116 / JCM 14847 / LMG 12228 / 1C / PRS 101 / PAO1	AMIE	P11436	2UXY	2uxy1_025	24
Oregano	Carvacrol	Oxygenated monoterpenoids	72.36	1.52506	1.10068	0.424374	PSEAE	Pseudomonas aeruginosa	strain ATCC 15692 / DSM 22644 / CIP 104116 / JCM 14847 / LMG 12228 / 1C / PRS 101 / PAO1	AMIR	P10932	1QO0	1qo01_004	20
Thyme	Carvacrol	Oxygenated monoterpenoids	23.23	1.52506	1.10068	0.424374	PSEAE	Pseudomonas aeruginosa	strain ATCC 15692 / DSM 22644 / CIP 104116 / JCM 14847 / LMG 12228 / 1C / PRS 101 / PAO1	AMIR	P10932	1QO0	1qo01_004	20
Oregano	Carvacrol	Oxygenated monoterpenoids	72.36	1.96805	1.17157	0.796484	ECOLI	Escherichia coli	specific strain	AMO	P46883	1QAF	1qaf1_032	427
Thyme	Carvacrol	Oxygenated monoterpenoids	23.23	1.96805	1.17157	0.796484	ECOLI	Escherichia coli	specific strain	AMO	P46883	1QAF	1qaf1_032	427
Oregano	Carvacrol	Oxygenated monoterpenoids	72.36	2.07808	2.01799	0.0600929	ECOLI	Escherichia coli	specific strain	AMPC	P00811	2FFY	2ffy1_005	634
Thyme	Carvacrol	Oxygenated monoterpenoids	23.23	2.07808	2.01799	0.0600929	ECOLI	Escherichia coli	specific strain	AMPC	P00811	2FFY	2ffy1_005	634
Oregano	Carvacrol	Oxygenated monoterpenoids	72.36	1.62479	0.892754	0.732034	ECOLI	Escherichia coli	specific strain	AMPN	P04825	4XN8	4xn81_007	519
Thyme	Carvacrol	Oxygenated monoterpenoids	23.23	1.62479	0.892754	0.732034	ECOLI	Escherichia coli	specific strain	AMPN	P04825	4XN8	4xn81_007	519
Oregano	Carvacrol	Oxygenated monoterpenoids	72.36	1.67938	1.09973	0.579649	ECOLI	Escherichia coli	specific strain	AMPP	P15034	1W7V	1w7v1_006	350
Thyme	Carvacrol	Oxygenated monoterpenoids	23.23	1.67938	1.09973	0.579649	ECOLI	Escherichia coli	specific strain	AMPP	P15034	1W7V	1w7v1_006	350
Oregano	Carvacrol	Oxygenated monoterpenoids	72.36	2.64628	1.97891	0.667371	ECOLI	Escherichia coli	specific strain	AMTB	P69681	1U7C	1u7c1_010	291
Thyme	Carvacrol	Oxygenated monoterpenoids	23.23	2.64628	1.97891	0.667371	ECOLI	Escherichia coli	specific strain	AMTB	P69681	1U7C	1u7c1_010	291
Oregano	Carvacrol	Oxygenated monoterpenoids	72.36	0.653919	0.641803	0.0121162	PSEAE	Pseudomonas aeruginosa	strain ATCC 15692 / DSM 22644 / CIP 104116 / JCM 14847 / LMG 12228 / 1C / PRS 101 / PAO1	APEB	Q9HYZ3	4OIW	4oiw1_060	151
Thyme	Carvacrol	Oxygenated monoterpenoids	23.23	0.653919	0.641803	0.0121162	PSEAE	Pseudomonas aeruginosa	strain ATCC 15692 / DSM 22644 / CIP 104116 / JCM 14847 / LMG 12228 / 1C / PRS 101 / PAO1	APEB	Q9HYZ3	4OIW	4oiw1_060	151
Oregano	Carvacrol	Oxygenated monoterpenoids	72.36	0.957611	0.654689	0.302922	ECOLI	Escherichia coli	specific strain	APHA	P0AE22	1RMY	1rmy1_009	110
Thyme	Carvacrol	Oxygenated monoterpenoids	23.23	0.957611	0.654689	0.302922	ECOLI	Escherichia coli	specific strain	APHA	P0AE22	1RMY	1rmy1_009	110
Oregano	Carvacrol	Oxygenated monoterpenoids	72.36	0.789288	0.513172	0.276117	ECOLI	Escherichia coli	specific strain	ARAA	P08202	4F2D	4f2d1_003	36
Thyme	Carvacrol	Oxygenated monoterpenoids	23.23	0.789288	0.513172	0.276117	ECOLI	Escherichia coli	specific strain	ARAA	P08202	4F2D	4f2d1_003	36
Oregano	Carvacrol	Oxygenated monoterpenoids	72.36	1.71988	1.61337	0.106512	PSEAE	Pseudomonas aeruginosa	strain ATCC 15692 / DSM 22644 / CIP 104116 / JCM 14847 / LMG 12228 / 1C / PRS 101 / PAO1	ARCA	P13981	1RXX	1rxx1_002	62
Thyme	Carvacrol	Oxygenated monoterpenoids	23.23	1.71988	1.61337	0.106512	PSEAE	Pseudomonas aeruginosa	strain ATCC 15692 / DSM 22644 / CIP 104116 / JCM 14847 / LMG 12228 / 1C / PRS 101 / PAO1	ARCA	P13981	1RXX	1rxx1_002	62
Oregano	Carvacrol	Oxygenated monoterpenoids	72.36	0.947418	0.801692	0.145727	ECOLI	Escherichia coli	specific strain	ARGB	P0A6C8	1OHB	1ohb1_001	54
Thyme	Carvacrol	Oxygenated monoterpenoids	23.23	0.947418	0.801692	0.145727	ECOLI	Escherichia coli	specific strain	ARGB	P0A6C8	1OHB	1ohb1_001	54
Oregano	Carvacrol	Oxygenated monoterpenoids	72.36	0.999268	0.940918	0.0583498	ECOLI	Escherichia coli	specific strain	AROA	P0A6D3	1X8R	1x8r1_002	65
Thyme	Carvacrol	Oxygenated monoterpenoids	23.23	0.999268	0.940918	0.0583498	ECOLI	Escherichia coli	specific strain	AROA	P0A6D3	1X8R	1x8r1_002	65
Oregano	Carvacrol	Oxygenated monoterpenoids	72.36	0.199379	0.188844	0.0105355	STAAR	Staphylococcus aureus	strain MRSA252	AROD	Q6GII7	1SFJ	1sfj1_007	29
Thyme	Carvacrol	Oxygenated monoterpenoids	23.23	0.199379	0.188844	0.0105355	STAAR	Staphylococcus aureus	strain MRSA252	AROD	Q6GII7	1SFJ	1sfj1_007	29
Oregano	Carvacrol	Oxygenated monoterpenoids	72.36	1.18525	0.738958	0.446288	ECOLI	Escherichia coli	specific strain	ASCG	P24242	3BRQ	3brq1_005	14
Thyme	Carvacrol	Oxygenated monoterpenoids	23.23	1.18525	0.738958	0.446288	ECOLI	Escherichia coli	specific strain	ASCG	P24242	3BRQ	3brq1_005	14
Oregano	Carvacrol	Oxygenated monoterpenoids	72.36	1.70539	1.61561	0.0897786	ECOLI	Escherichia coli	specific strain	ASNB	P22106	1CT9	1ct91_015	13
Thyme	Carvacrol	Oxygenated monoterpenoids	23.23	1.70539	1.61561	0.0897786	ECOLI	Escherichia coli	specific strain	ASNB	P22106	1CT9	1ct91_015	13
Oregano	Carvacrol	Oxygenated monoterpenoids	72.36	1.02995	0.593856	0.436093	ECOLI	Escherichia coli	specific strain	ASPG1	P0A962	6NXC	6nxc1_020	114
Thyme	Carvacrol	Oxygenated monoterpenoids	23.23	1.02995	0.593856	0.436093	ECOLI	Escherichia coli	specific strain	ASPG1	P0A962	6NXC	6nxc1_020	114
Oregano	Carvacrol	Oxygenated monoterpenoids	72.36	2.9506	2.66858	0.282025	ECOLI	Escherichia coli	specific strain	ASPG2	P00805	6NXB	6nxb1_001	547
Thyme	Carvacrol	Oxygenated monoterpenoids	23.23	2.9506	2.66858	0.282025	ECOLI	Escherichia coli	specific strain	ASPG2	P00805	6NXB	6nxb1_001	547
Oregano	Carvacrol	Oxygenated monoterpenoids	72.36	0.878899	0.646088	0.232812	ECOL6	Escherichia coli	O6:H1 (strain CFT073 / ATCC 700928 / UPEC)	ASST	Q8FDI4	3ETS	3ets1_019	89
Thyme	Carvacrol	Oxygenated monoterpenoids	23.23	0.878899	0.646088	0.232812	ECOL6	Escherichia coli	O6:H1 (strain CFT073 / ATCC 700928 / UPEC)	ASST	Q8FDI4	3ETS	3ets1_019	89
Oregano	Carvacrol	Oxygenated monoterpenoids	72.36	1.46268	0.859003	0.603679	ECOLI	Escherichia coli	specific strain	ASSY	P0A6E4	1K97	1k971_016	97
Thyme	Carvacrol	Oxygenated monoterpenoids	23.23	1.46268	0.859003	0.603679	ECOLI	Escherichia coli	specific strain	ASSY	P0A6E4	1K97	1k971_016	97
Oregano	Carvacrol	Oxygenated monoterpenoids	72.36	2.43445	2.07039	0.364057	ECOLI	Escherichia coli	specific strain	ASTB	P76216	1YNF	1ynf1_013	31
Thyme	Carvacrol	Oxygenated monoterpenoids	23.23	2.43445	2.07039	0.364057	ECOLI	Escherichia coli	specific strain	ASTB	P76216	1YNF	1ynf1_013	31
Oregano	Carvacrol	Oxygenated monoterpenoids	72.36	1.72088	1.41078	0.310098	ECOLI	Escherichia coli	specific strain	ATDA	P0A951	6CY6	6cy61_002	26
Thyme	Carvacrol	Oxygenated monoterpenoids	23.23	1.72088	1.41078	0.310098	ECOLI	Escherichia coli	specific strain	ATDA	P0A951	6CY6	6cy61_002	26
Oregano	Carvacrol	Oxygenated monoterpenoids	72.36	1.49328	1.30269	0.190587	STAA8	Staphylococcus aureus	strain NCTC 8325 / PS 47	ATL	Q2FZK7	4KNL	4knl1_002	13
Thyme	Carvacrol	Oxygenated monoterpenoids	23.23	1.49328	1.30269	0.190587	STAA8	Staphylococcus aureus	strain NCTC 8325 / PS 47	ATL	Q2FZK7	4KNL	4knl1_002	13
Oregano	Carvacrol	Oxygenated monoterpenoids	72.36	1.48	1.22807	0.251933	PSEAE	Pseudomonas aeruginosa	strain ATCC 15692 / DSM 22644 / CIP 104116 / JCM 14847 / LMG 12228 / 1C / PRS 101 / PAO1	AZOR1	Q9I5F3	3KEG	3keg1_007	55
Thyme	Carvacrol	Oxygenated monoterpenoids	23.23	1.48	1.22807	0.251933	PSEAE	Pseudomonas aeruginosa	strain ATCC 15692 / DSM 22644 / CIP 104116 / JCM 14847 / LMG 12228 / 1C / PRS 101 / PAO1	AZOR1	Q9I5F3	3KEG	3keg1_007	55
Oregano	Carvacrol	Oxygenated monoterpenoids	72.36	1.59498	0.883451	0.711529	ENTFA	Enterococcus faecalis	strain ATCC 700802 / V583	AZOR	Q831B2	2HPV	2hpv1_001	39
Thyme	Carvacrol	Oxygenated monoterpenoids	23.23	1.59498	0.883451	0.711529	ENTFA	Enterococcus faecalis	strain ATCC 700802 / V583	AZOR	Q831B2	2HPV	2hpv1_001	39
Oregano	Carvacrol	Oxygenated monoterpenoids	72.36	1.13165	1.04805	0.0836036	ECOLI	Escherichia coli	specific strain	BAMB	P77774	2YMS	2yms1_002	29
Thyme	Carvacrol	Oxygenated monoterpenoids	23.23	1.13165	1.04805	0.0836036	ECOLI	Escherichia coli	specific strain	BAMB	P77774	2YMS	2yms1_002	29
Oregano	Carvacrol	Oxygenated monoterpenoids	72.36	1.30424	1.06617	0.238068	ECOLI	Escherichia coli	specific strain	BCCP	P0ABD8	4HR7	4hr71_010	23
Thyme	Carvacrol	Oxygenated monoterpenoids	23.23	1.30424	1.06617	0.238068	ECOLI	Escherichia coli	specific strain	BCCP	P0ABD8	4HR7	4hr71_010	23
Oregano	Carvacrol	Oxygenated monoterpenoids	72.36	0.860347	0.291702	0.568645	ECOLI	Escherichia coli	specific strain	BFR	P0ABD3	6P8K	6p8k1_009	1057
Thyme	Carvacrol	Oxygenated monoterpenoids	23.23	0.860347	0.291702	0.568645	ECOLI	Escherichia coli	specific strain	BFR	P0ABD3	6P8K	6p8k1_009	1057
Oregano	Carvacrol	Oxygenated monoterpenoids	72.36	1.06677	0.349824	0.716946	PSEAE	Pseudomonas aeruginosa	strain ATCC 15692 / DSM 22644 / CIP 104116 / JCM 14847 / LMG 12228 / 1C / PRS 101 / PAO1	BFR	Q9HWF9	3R2O	3r2o1_100	1057
Thyme	Carvacrol	Oxygenated monoterpenoids	23.23	1.06677	0.349824	0.716946	PSEAE	Pseudomonas aeruginosa	strain ATCC 15692 / DSM 22644 / CIP 104116 / JCM 14847 / LMG 12228 / 1C / PRS 101 / PAO1	BFR	Q9HWF9	3R2O	3r2o1_100	1057
Oregano	Carvacrol	Oxygenated monoterpenoids	72.36	2.63628	1.94973	0.686552	ECOLI	Escherichia coli	specific strain	BGAL	P00722	5A1A	5a1a1_059	2059
Thyme	Carvacrol	Oxygenated monoterpenoids	23.23	2.63628	1.94973	0.686552	ECOLI	Escherichia coli	specific strain	BGAL	P00722	5A1A	5a1a1_059	2059
Oregano	Carvacrol	Oxygenated monoterpenoids	72.36	2.54644	1.45935	1.08709	ECOLI	Escherichia coli	specific strain	BGLR	P05804	3LPF	3lpf1_048	165
Thyme	Carvacrol	Oxygenated monoterpenoids	23.23	2.54644	1.45935	1.08709	ECOLI	Escherichia coli	specific strain	BGLR	P05804	3LPF	3lpf1_048	165
Oregano	Carvacrol	Oxygenated monoterpenoids	72.36	1.64239	1.2601	0.382291	ECOLI	Escherichia coli	specific strain	BIOA	P12995	1QJ5	1qj51_004	69
Thyme	Carvacrol	Oxygenated monoterpenoids	23.23	1.64239	1.2601	0.382291	ECOLI	Escherichia coli	specific strain	BIOA	P12995	1QJ5	1qj51_004	69
Oregano	Carvacrol	Oxygenated monoterpenoids	72.36	2.6042	2.08468	0.519522	ECOLI	Escherichia coli	specific strain	BIPA	P0DTT0	4ZCK	4zck1_001	8
Thyme	Carvacrol	Oxygenated monoterpenoids	23.23	2.6042	2.08468	0.519522	ECOLI	Escherichia coli	specific strain	BIPA	P0DTT0	4ZCK	4zck1_001	8
Oregano	Carvacrol	Oxygenated monoterpenoids	72.36	1.20514	0.962702	0.242438	ECOLI	Escherichia coli	specific strain	BIRA	P06709	1BIA	1bia1_005	16
Thyme	Carvacrol	Oxygenated monoterpenoids	23.23	1.20514	0.962702	0.242438	ECOLI	Escherichia coli	specific strain	BIRA	P06709	1BIA	1bia1_005	16
Oregano	Carvacrol	Oxygenated monoterpenoids	72.36	2.04135	1.31685	0.7245	KLEPN	Klebsiella pneumoniae	specific strain	BLA1	P0AD64	2G2U	2g2u1_006	112
Thyme	Carvacrol	Oxygenated monoterpenoids	23.23	2.04135	1.31685	0.7245	KLEPN	Klebsiella pneumoniae	specific strain	BLA1	P0AD64	2G2U	2g2u1_006	112
Oregano	Carvacrol	Oxygenated monoterpenoids	72.36	1.57431	1.20859	0.365717	STAAU	Staphylococcus aureus	specific strain	BLAC	P00807	1DJB	1djb1_001	47
Thyme	Carvacrol	Oxygenated monoterpenoids	23.23	1.57431	1.20859	0.365717	STAAU	Staphylococcus aureus	specific strain	BLAC	P00807	1DJB	1djb1_001	47
Oregano	Carvacrol	Oxygenated monoterpenoids	72.36	2.45995	2.10545	0.354497	KLEPN	Klebsiella pneumoniae	specific strain	BLAN1	C7C422	4RL0	4rl01_002	264
Thyme	Carvacrol	Oxygenated monoterpenoids	23.23	2.45995	2.10545	0.354497	KLEPN	Klebsiella pneumoniae	specific strain	BLAN1	C7C422	4RL0	4rl01_002	264
Oregano	Carvacrol	Oxygenated monoterpenoids	72.36	2.61231	2.28856	0.323753	KLEPN	Klebsiella pneumoniae	specific strain	BLKPC	Q9F663	3E2L	3e2l1_002	98
Thyme	Carvacrol	Oxygenated monoterpenoids	23.23	2.61231	2.28856	0.323753	KLEPN	Klebsiella pneumoniae	specific strain	BLKPC	Q9F663	3E2L	3e2l1_002	98
Oregano	Carvacrol	Oxygenated monoterpenoids	72.36	1.62823	1.50711	0.121115	PSEAI	Pseudomonas aeruginosa	specific strain	BLO10	P14489	2X02	2x021_009	267
Thyme	Carvacrol	Oxygenated monoterpenoids	23.23	1.62823	1.50711	0.121115	PSEAI	Pseudomonas aeruginosa	specific strain	BLO10	P14489	2X02	2x021_009	267
Oregano	Carvacrol	Oxygenated monoterpenoids	72.36	1.24845	0.637767	0.61068	KLEPN	Klebsiella pneumoniae	specific strain	BUDC	Q48436	1GEG	1geg1_001	17
Thyme	Carvacrol	Oxygenated monoterpenoids	23.23	1.24845	0.637767	0.61068	KLEPN	Klebsiella pneumoniae	specific strain	BUDC	Q48436	1GEG	1geg1_001	17
Oregano	Carvacrol	Oxygenated monoterpenoids	72.36	2.3225	2.30399	0.0185117	ECOLX	Escherichia coli	unkown - specific strain?	C562	P0ABE7	6WZC	6wzc1_001	355
Thyme	Carvacrol	Oxygenated monoterpenoids	23.23	2.3225	2.30399	0.0185117	ECOLX	Escherichia coli	unkown - specific strain?	C562	P0ABE7	6WZC	6wzc1_001	355
Oregano	Carvacrol	Oxygenated monoterpenoids	72.36	2.22982	2.09106	0.138762	ECOLI	Escherichia coli	specific strain	CADC	P23890	3LY8	3ly81_001	62
Thyme	Carvacrol	Oxygenated monoterpenoids	23.23	2.22982	2.09106	0.138762	ECOLI	Escherichia coli	specific strain	CADC	P23890	3LY8	3ly81_001	62
Oregano	Carvacrol	Oxygenated monoterpenoids	72.36	1.76419	1.26824	0.495949	ECOLI	Escherichia coli	specific strain	CAIB	P31572	1XA4	1xa41_015	98
Thyme	Carvacrol	Oxygenated monoterpenoids	23.23	1.76419	1.26824	0.495949	ECOLI	Escherichia coli	specific strain	CAIB	P31572	1XA4	1xa41_015	98
Oregano	Carvacrol	Oxygenated monoterpenoids	72.36	1.91817	1.60877	0.3094	ECOLI	Escherichia coli	specific strain	CAN	P61517	1T75	1t751_023	62
Thyme	Carvacrol	Oxygenated monoterpenoids	23.23	1.91817	1.60877	0.3094	ECOLI	Escherichia coli	specific strain	CAN	P61517	1T75	1t751_023	62
Oregano	Carvacrol	Oxygenated monoterpenoids	72.36	3.11624	2.04906	1.06718	ECOLI	Escherichia coli	specific strain	CARA	P0A6F1	1JDB	1jdb1_040	797
Thyme	Carvacrol	Oxygenated monoterpenoids	23.23	3.11624	2.04906	1.06718	ECOLI	Escherichia coli	specific strain	CARA	P0A6F1	1JDB	1jdb1_040	797
Oregano	Carvacrol	Oxygenated monoterpenoids	72.36	3.11624	2.04906	1.06718	ECOLI	Escherichia coli	specific strain	CARB	P00968	1JDB	1jdb1_040	797
Thyme	Carvacrol	Oxygenated monoterpenoids	23.23	3.11624	2.04906	1.06718	ECOLI	Escherichia coli	specific strain	CARB	P00968	1JDB	1jdb1_040	797
Oregano	Carvacrol	Oxygenated monoterpenoids	72.36	1.77475	1.38172	0.393032	ECOLI	Escherichia coli	specific strain	CAS5	Q46898	5H9F	5h9f1_007	30
Thyme	Carvacrol	Oxygenated monoterpenoids	23.23	1.77475	1.38172	0.393032	ECOLI	Escherichia coli	specific strain	CAS5	Q46898	5H9F	5h9f1_007	30
Oregano	Carvacrol	Oxygenated monoterpenoids	72.36	1.77475	1.38172	0.393032	ECOLI	Escherichia coli	specific strain	CAS6	Q46897	5H9F	5h9f1_007	44
Thyme	Carvacrol	Oxygenated monoterpenoids	23.23	1.77475	1.38172	0.393032	ECOLI	Escherichia coli	specific strain	CAS6	Q46897	5H9F	5h9f1_007	44
Oregano	Carvacrol	Oxygenated monoterpenoids	72.36	1.77475	1.38172	0.393032	ECOLI	Escherichia coli	specific strain	CASC	Q46899	5H9F	5h9f1_007	30
Thyme	Carvacrol	Oxygenated monoterpenoids	23.23	1.77475	1.38172	0.393032	ECOLI	Escherichia coli	specific strain	CASC	Q46899	5H9F	5h9f1_007	30
Oregano	Carvacrol	Oxygenated monoterpenoids	72.36	2.25435	1.92185	0.332504	ECOLX	Escherichia coli	unkown - specific strain?	CAT3	P00484	2CLA	2cla1_005	59
Thyme	Carvacrol	Oxygenated monoterpenoids	23.23	2.25435	1.92185	0.332504	ECOLX	Escherichia coli	unkown - specific strain?	CAT3	P00484	2CLA	2cla1_005	59
Oregano	Carvacrol	Oxygenated monoterpenoids	72.36	2.46246	1.85277	0.609686	ECOLI	Escherichia coli	specific strain	CATE	P21179	4ENP	4enp1_047	1362
Thyme	Carvacrol	Oxygenated monoterpenoids	23.23	2.46246	1.85277	0.609686	ECOLI	Escherichia coli	specific strain	CATE	P21179	4ENP	4enp1_047	1362
Oregano	Carvacrol	Oxygenated monoterpenoids	72.36	1.30004	1.1057	0.194336	ENTFL	Enterococcus faecalis	specific strain	CCF1	P20104	4FAJ	4faj1_008	8
Thyme	Carvacrol	Oxygenated monoterpenoids	23.23	1.30004	1.1057	0.194336	ENTFL	Enterococcus faecalis	specific strain	CCF1	P20104	4FAJ	4faj1_008	8
Oregano	Carvacrol	Oxygenated monoterpenoids	72.36	1.09509	0.835209	0.259878	ECOLX	Escherichia coli	unkown - specific strain?	CEA7	Q47112	2JAZ	2jaz1_006	75
Thyme	Carvacrol	Oxygenated monoterpenoids	23.23	1.09509	0.835209	0.259878	ECOLX	Escherichia coli	unkown - specific strain?	CEA7	Q47112	2JAZ	2jaz1_006	75
Oregano	Carvacrol	Oxygenated monoterpenoids	72.36	0.486778	0.423995	0.0627836	ECOLX	Escherichia coli	unkown - specific strain?	CEA9	P09883	2IVZ	2ivz1_006	58
Thyme	Carvacrol	Oxygenated monoterpenoids	23.23	0.486778	0.423995	0.0627836	ECOLX	Escherichia coli	unkown - specific strain?	CEA9	P09883	2IVZ	2ivz1_006	58
Oregano	Carvacrol	Oxygenated monoterpenoids	72.36	1.1577	1.07256	0.0851407	ECOLI	Escherichia coli	specific strain	CHEY	P0AE67	3RVO	3rvo1_001	119
Thyme	Carvacrol	Oxygenated monoterpenoids	23.23	1.1577	1.07256	0.0851407	ECOLI	Escherichia coli	specific strain	CHEY	P0AE67	3RVO	3rvo1_001	119
Oregano	Carvacrol	Oxygenated monoterpenoids	72.36	1.50972	1.41719	0.0925314	ECOLI	Escherichia coli	specific strain	CISY	P0ABH7	1NXG	1nxg1_001	307
Thyme	Carvacrol	Oxygenated monoterpenoids	23.23	1.50972	1.41719	0.0925314	ECOLI	Escherichia coli	specific strain	CISY	P0ABH7	1NXG	1nxg1_001	307
Oregano	Carvacrol	Oxygenated monoterpenoids	72.36	3.18872	1.96648	1.22224	ECOLI	Escherichia coli	specific strain	CLPP	P0A6G7	3MT6	3mt61_090	688
Thyme	Carvacrol	Oxygenated monoterpenoids	23.23	3.18872	1.96648	1.22224	ECOLI	Escherichia coli	specific strain	CLPP	P0A6G7	3MT6	3mt61_090	688
Oregano	Carvacrol	Oxygenated monoterpenoids	72.36	1.77204	1.53515	0.236897	STAA8	Staphylococcus aureus	strain NCTC 8325 / PS 47	CLPP	Q2G036	6PMD	6pmd1_058	688
Thyme	Carvacrol	Oxygenated monoterpenoids	23.23	1.77204	1.53515	0.236897	STAA8	Staphylococcus aureus	strain NCTC 8325 / PS 47	CLPP	Q2G036	6PMD	6pmd1_058	688
Oregano	Carvacrol	Oxygenated monoterpenoids	72.36	2.08381	1.28493	0.798885	STAAW	Staphylococcus aureus	strain MW2	CLPP	P63786	3ST9	3st91_008	688
Thyme	Carvacrol	Oxygenated monoterpenoids	23.23	2.08381	1.28493	0.798885	STAAW	Staphylococcus aureus	strain MW2	CLPP	P63786	3ST9	3st91_008	688
Oregano	Carvacrol	Oxygenated monoterpenoids	72.36	1.50178	1.47109	0.0306952	STAA8	Staphylococcus aureus	strain NCTC 8325 / PS 47	CNTA	Q2FVE7	5YHE	5yhe1_008	32
Thyme	Carvacrol	Oxygenated monoterpenoids	23.23	1.50178	1.47109	0.0306952	STAA8	Staphylococcus aureus	strain NCTC 8325 / PS 47	CNTA	Q2FVE7	5YHE	5yhe1_008	32
Oregano	Carvacrol	Oxygenated monoterpenoids	72.36	2.08377	1.43082	0.652949	ECOLI	Escherichia coli	specific strain	COAD	P0A6I6	5JBN	5jbn1_013	411
Thyme	Carvacrol	Oxygenated monoterpenoids	23.23	2.08377	1.43082	0.652949	ECOLI	Escherichia coli	specific strain	COAD	P0A6I6	5JBN	5jbn1_013	411
Oregano	Carvacrol	Oxygenated monoterpenoids	72.36	0.842357	0.639169	0.203187	STAAW	Staphylococcus aureus	strain MW2	COAD	P63820	4NAH	4nah1_018	411
Thyme	Carvacrol	Oxygenated monoterpenoids	23.23	0.842357	0.639169	0.203187	STAAW	Staphylococcus aureus	strain MW2	COAD	P63820	4NAH	4nah1_018	411
Oregano	Carvacrol	Oxygenated monoterpenoids	72.36	1.38325	0.848251	0.535003	ECOLI	Escherichia coli	specific strain	COAE	P0A6I9	1T3H	1t3h1_002	21
Thyme	Carvacrol	Oxygenated monoterpenoids	23.23	1.38325	0.848251	0.535003	ECOLI	Escherichia coli	specific strain	COAE	P0A6I9	1T3H	1t3h1_002	21
Oregano	Carvacrol	Oxygenated monoterpenoids	72.36	1.77473	1.55137	0.223359	STAAW	Staphylococcus aureus	strain MW2	COAW	Q8NVG0	4M7Y	4m7y1_008	96
Thyme	Carvacrol	Oxygenated monoterpenoids	23.23	1.77473	1.55137	0.223359	STAAW	Staphylococcus aureus	strain MW2	COAW	Q8NVG0	4M7Y	4m7y1_008	96
Oregano	Carvacrol	Oxygenated monoterpenoids	72.36	2.62349	1.60072	1.02278	ECOLI	Escherichia coli	specific strain	CODA	P25524	3O7U	3o7u1_019	340
Thyme	Carvacrol	Oxygenated monoterpenoids	23.23	2.62349	1.60072	1.02278	ECOLI	Escherichia coli	specific strain	CODA	P25524	3O7U	3o7u1_019	340
Oregano	Carvacrol	Oxygenated monoterpenoids	72.36	1.77475	1.38172	0.393032	ECOLI	Escherichia coli	specific strain	CSE1	Q46901	5H9F	5h9f1_007	30
Thyme	Carvacrol	Oxygenated monoterpenoids	23.23	1.77475	1.38172	0.393032	ECOLI	Escherichia coli	specific strain	CSE1	Q46901	5H9F	5h9f1_007	30
Oregano	Carvacrol	Oxygenated monoterpenoids	72.36	1.77475	1.38172	0.393032	ECOLI	Escherichia coli	specific strain	CSE2	P76632	5H9F	5h9f1_007	30
Thyme	Carvacrol	Oxygenated monoterpenoids	23.23	1.77475	1.38172	0.393032	ECOLI	Escherichia coli	specific strain	CSE2	P76632	5H9F	5h9f1_007	30
Oregano	Carvacrol	Oxygenated monoterpenoids	72.36	2.01005	1.99432	0.0157301	ECOLI	Escherichia coli	specific strain	CUEO	P36649	3QQX	3qqx1_007	297
Thyme	Carvacrol	Oxygenated monoterpenoids	23.23	2.01005	1.99432	0.0157301	ECOLI	Escherichia coli	specific strain	CUEO	P36649	3QQX	3qqx1_007	297
Oregano	Carvacrol	Oxygenated monoterpenoids	72.36	1.5704	1.37675	0.19365	ECOLI	Escherichia coli	specific strain	CUSC	P77211	4K7R	4k7r1_016	57
Thyme	Carvacrol	Oxygenated monoterpenoids	23.23	1.5704	1.37675	0.19365	ECOLI	Escherichia coli	specific strain	CUSC	P77211	4K7R	4k7r1_016	57
Oregano	Carvacrol	Oxygenated monoterpenoids	72.36	2.2751	1.78257	0.492528	ECOLI	Escherichia coli	specific strain	CYBH	P0AAM1	6G94	6g941_047	47
Thyme	Carvacrol	Oxygenated monoterpenoids	23.23	2.2751	1.78257	0.492528	ECOLI	Escherichia coli	specific strain	CYBH	P0AAM1	6G94	6g941_047	47
Oregano	Carvacrol	Oxygenated monoterpenoids	72.36	0.847548	0.832731	0.0148164	ECOLI	Escherichia coli	specific strain	CYNS	P00816	2IU7	2iu71_009	131
Thyme	Carvacrol	Oxygenated monoterpenoids	23.23	0.847548	0.832731	0.0148164	ECOLI	Escherichia coli	specific strain	CYNS	P00816	2IU7	2iu71_009	131
Oregano	Carvacrol	Oxygenated monoterpenoids	72.36	1.27342	0.714042	0.559381	ECOLI	Escherichia coli	specific strain	CYOA	P0ABJ1	7N9Z	7n9z1_009	51
Thyme	Carvacrol	Oxygenated monoterpenoids	23.23	1.27342	0.714042	0.559381	ECOLI	Escherichia coli	specific strain	CYOA	P0ABJ1	7N9Z	7n9z1_009	51
Oregano	Carvacrol	Oxygenated monoterpenoids	72.36	1.27342	0.714042	0.559381	ECOLI	Escherichia coli	specific strain	CYOB	P0ABI8	7N9Z	7n9z1_009	48
Thyme	Carvacrol	Oxygenated monoterpenoids	23.23	1.27342	0.714042	0.559381	ECOLI	Escherichia coli	specific strain	CYOB	P0ABI8	7N9Z	7n9z1_009	48
Oregano	Carvacrol	Oxygenated monoterpenoids	72.36	1.27342	0.714042	0.559381	ECOLI	Escherichia coli	specific strain	CYOC	P0ABJ3	7N9Z	7n9z1_009	48
Thyme	Carvacrol	Oxygenated monoterpenoids	23.23	1.27342	0.714042	0.559381	ECOLI	Escherichia coli	specific strain	CYOC	P0ABJ3	7N9Z	7n9z1_009	48
Oregano	Carvacrol	Oxygenated monoterpenoids	72.36	1.27342	0.714042	0.559381	ECOLI	Escherichia coli	specific strain	CYOD	P0ABJ6	7N9Z	7n9z1_009	48
Thyme	Carvacrol	Oxygenated monoterpenoids	23.23	1.27342	0.714042	0.559381	ECOLI	Escherichia coli	specific strain	CYOD	P0ABJ6	7N9Z	7n9z1_009	48
Oregano	Carvacrol	Oxygenated monoterpenoids	72.36	3.06389	2.46043	0.603456	ECOLI	Escherichia coli	specific strain	CYSI	P17846	1AOP	1aop1_004	158
Thyme	Carvacrol	Oxygenated monoterpenoids	23.23	3.06389	2.46043	0.603456	ECOLI	Escherichia coli	specific strain	CYSI	P17846	1AOP	1aop1_004	158
Oregano	Carvacrol	Oxygenated monoterpenoids	72.36	0.711208	0.669586	0.0416222	ECOLI	Escherichia coli	specific strain	DACB	P24228	2EX2	2ex21_006	29
Thyme	Carvacrol	Oxygenated monoterpenoids	23.23	0.711208	0.669586	0.0416222	ECOLI	Escherichia coli	specific strain	DACB	P24228	2EX2	2ex21_006	29
Oregano	Carvacrol	Oxygenated monoterpenoids	72.36	2.15053	1.15815	0.992383	ECOLI	Escherichia coli	specific strain	DAPA	P0A6L2	1YXC	1yxc1_014	255
Thyme	Carvacrol	Oxygenated monoterpenoids	23.23	2.15053	1.15815	0.992383	ECOLI	Escherichia coli	specific strain	DAPA	P0A6L2	1YXC	1yxc1_014	255
Oregano	Carvacrol	Oxygenated monoterpenoids	72.36	1.19712	0.975433	0.221688	STAAC	Staphylococcus aureus	strain COL	DAPB	Q5HG24	3QY9	3qy91_014	102
Thyme	Carvacrol	Oxygenated monoterpenoids	23.23	1.19712	0.975433	0.221688	STAAC	Staphylococcus aureus	strain COL	DAPB	Q5HG24	3QY9	3qy91_014	102
Oregano	Carvacrol	Oxygenated monoterpenoids	72.36	1.47764	1.2932	0.184439	PSEAE	Pseudomonas aeruginosa	strain ATCC 15692 / DSM 22644 / CIP 104116 / JCM 14847 / LMG 12228 / 1C / PRS 101 / PAO1	DAUA	Q9HXE3	3NYC	3nyc1_002	31
Thyme	Carvacrol	Oxygenated monoterpenoids	23.23	1.47764	1.2932	0.184439	PSEAE	Pseudomonas aeruginosa	strain ATCC 15692 / DSM 22644 / CIP 104116 / JCM 14847 / LMG 12228 / 1C / PRS 101 / PAO1	DAUA	Q9HXE3	3NYC	3nyc1_002	31
Oregano	Carvacrol	Oxygenated monoterpenoids	72.36	2.48453	1.52213	0.962397	ECOLI	Escherichia coli	specific strain	DCD	P28248	2V9X	2v9x1_025	45
Thyme	Carvacrol	Oxygenated monoterpenoids	23.23	2.48453	1.52213	0.962397	ECOLI	Escherichia coli	specific strain	DCD	P28248	2V9X	2v9x1_025	45
Oregano	Carvacrol	Oxygenated monoterpenoids	72.36	1.28634	1.18492	0.101421	ECOLI	Escherichia coli	specific strain	DCEA	P69908	1XEY	1xey1_014	30
Thyme	Carvacrol	Oxygenated monoterpenoids	23.23	1.28634	1.18492	0.101421	ECOLI	Escherichia coli	specific strain	DCEA	P69908	1XEY	1xey1_014	30
Oregano	Carvacrol	Oxygenated monoterpenoids	72.36	0.705927	0.636022	0.0699057	ECOLI	Escherichia coli	specific strain	DCEB	P69910	1PMM	1pmm1_005	125
Thyme	Carvacrol	Oxygenated monoterpenoids	23.23	0.705927	0.636022	0.0699057	ECOLI	Escherichia coli	specific strain	DCEB	P69910	1PMM	1pmm1_005	125
Oregano	Carvacrol	Oxygenated monoterpenoids	72.36	1.41278	0.825252	0.587526	STAAC	Staphylococcus aureus	strain COL	DDL	Q5HEB7	2I87	2i871_009	41
Thyme	Carvacrol	Oxygenated monoterpenoids	23.23	1.41278	0.825252	0.587526	STAAC	Staphylococcus aureus	strain COL	DDL	Q5HEB7	2I87	2i871_009	41
Oregano	Carvacrol	Oxygenated monoterpenoids	72.36	1.26257	0.446137	0.816437	ECOLI	Escherichia coli	specific strain	DEAD	P0A9P6	5GI4	5gi41_001	11
Thyme	Carvacrol	Oxygenated monoterpenoids	23.23	1.26257	0.446137	0.816437	ECOLI	Escherichia coli	specific strain	DEAD	P0A9P6	5GI4	5gi41_001	11
Oregano	Carvacrol	Oxygenated monoterpenoids	72.36	1.74573	0.911188	0.834542	ECOLI	Escherichia coli	specific strain	DEF	P0A6K3	1XEM	1xem1_003	86
Thyme	Carvacrol	Oxygenated monoterpenoids	23.23	1.74573	0.911188	0.834542	ECOLI	Escherichia coli	specific strain	DEF	P0A6K3	1XEM	1xem1_003	86
Oregano	Carvacrol	Oxygenated monoterpenoids	72.36	1.8533	1.57167	0.281626	ECOLI	Escherichia coli	specific strain	DEGS	P0AEE3	2QF3	2qf31_002	179
Thyme	Carvacrol	Oxygenated monoterpenoids	23.23	1.8533	1.57167	0.281626	ECOLI	Escherichia coli	specific strain	DEGS	P0AEE3	2QF3	2qf31_002	179
Oregano	Carvacrol	Oxygenated monoterpenoids	72.36	1.56344	1.15277	0.410662	ECOLI	Escherichia coli	specific strain	DEOC	P0A6L0	6Z9J	6z9j1_007	18
Thyme	Carvacrol	Oxygenated monoterpenoids	23.23	1.56344	1.15277	0.410662	ECOLI	Escherichia coli	specific strain	DEOC	P0A6L0	6Z9J	6z9j1_007	18
Oregano	Carvacrol	Oxygenated monoterpenoids	72.36	0.59855	0.432253	0.166296	ECO57	Escherichia coli	O157:H7	DEOD	P0ABP9	1PR2	1pr21_022	467
Thyme	Carvacrol	Oxygenated monoterpenoids	23.23	0.59855	0.432253	0.166296	ECO57	Escherichia coli	O157:H7	DEOD	P0ABP9	1PR2	1pr21_022	467
Oregano	Carvacrol	Oxygenated monoterpenoids	72.36	1.28249	1.13489	0.147608	ECOLI	Escherichia coli	specific strain	DEOD	P0ABP8	1OUM	1oum1_022	467
Thyme	Carvacrol	Oxygenated monoterpenoids	23.23	1.28249	1.13489	0.147608	ECOLI	Escherichia coli	specific strain	DEOD	P0ABP8	1OUM	1oum1_022	467
Oregano	Carvacrol	Oxygenated monoterpenoids	72.36	2.43768	1.60229	0.835391	ECOLI	Escherichia coli	specific strain	DHAK	P76015	3PNQ	3pnq1_012	90
Thyme	Carvacrol	Oxygenated monoterpenoids	23.23	2.43768	1.60229	0.835391	ECOLI	Escherichia coli	specific strain	DHAK	P76015	3PNQ	3pnq1_012	90
Oregano	Carvacrol	Oxygenated monoterpenoids	72.36	2.02913	1.38253	0.646595	ECOLI	Escherichia coli	specific strain	DHPS	P0AC13	5U0Z	5u0z1_010	119
Thyme	Carvacrol	Oxygenated monoterpenoids	23.23	2.02913	1.38253	0.646595	ECOLI	Escherichia coli	specific strain	DHPS	P0AC13	5U0Z	5u0z1_010	119
Oregano	Carvacrol	Oxygenated monoterpenoids	72.36	2.09282	1.62962	0.463201	ECOLI	Escherichia coli	specific strain	DHSC	P69054	2WDQ	2wdq1_008	84
Thyme	Carvacrol	Oxygenated monoterpenoids	23.23	2.09282	1.62962	0.463201	ECOLI	Escherichia coli	specific strain	DHSC	P69054	2WDQ	2wdq1_008	84
Oregano	Carvacrol	Oxygenated monoterpenoids	72.36	2.09282	1.62962	0.463201	ECOLI	Escherichia coli	specific strain	DHSD	P0AC44	2WDQ	2wdq1_008	46
Thyme	Carvacrol	Oxygenated monoterpenoids	23.23	2.09282	1.62962	0.463201	ECOLI	Escherichia coli	specific strain	DHSD	P0AC44	2WDQ	2wdq1_008	46
Oregano	Carvacrol	Oxygenated monoterpenoids	72.36	1.89055	1.45812	0.432427	ECOLI	Escherichia coli	specific strain	DIAA	P66817	4U6N	4u6n1_008	25
Thyme	Carvacrol	Oxygenated monoterpenoids	23.23	1.89055	1.45812	0.432427	ECOLI	Escherichia coli	specific strain	DIAA	P66817	4U6N	4u6n1_008	25
Oregano	Carvacrol	Oxygenated monoterpenoids	72.36	1.14482	0.693909	0.450907	STAA8	Staphylococcus aureus	strain NCTC 8325 / PS 47	DIALD	Q2FWX9	6K0Z	6k0z1_009	30
Thyme	Carvacrol	Oxygenated monoterpenoids	23.23	1.14482	0.693909	0.450907	STAA8	Staphylococcus aureus	strain NCTC 8325 / PS 47	DIALD	Q2FWX9	6K0Z	6k0z1_009	30
Oregano	Carvacrol	Oxygenated monoterpenoids	72.36	2.26931	1.49901	0.770295	ECOLI	Escherichia coli	specific strain	DMSD	P69853	3U41	3u411_001	5
Thyme	Carvacrol	Oxygenated monoterpenoids	23.23	2.26931	1.49901	0.770295	ECOLI	Escherichia coli	specific strain	DMSD	P69853	3U41	3u411_001	5
Oregano	Carvacrol	Oxygenated monoterpenoids	72.36	0.651225	0.592236	0.0589892	ECOLI	Escherichia coli	specific strain	DNAG	P0ABS5	6CBR	6cbr1_001	63
Thyme	Carvacrol	Oxygenated monoterpenoids	23.23	0.651225	0.592236	0.0589892	ECOLI	Escherichia coli	specific strain	DNAG	P0ABS5	6CBR	6cbr1_001	63
Oregano	Carvacrol	Oxygenated monoterpenoids	72.36	1.46283	0.890946	0.571886	STAAU	Staphylococcus aureus	specific strain	DNAG	O05338	4EDV	4edv1_008	63
Thyme	Carvacrol	Oxygenated monoterpenoids	23.23	1.46283	0.890946	0.571886	STAAU	Staphylococcus aureus	specific strain	DNAG	O05338	4EDV	4edv1_008	63
Oregano	Carvacrol	Oxygenated monoterpenoids	72.36	2.09745	1.43501	0.662434	ECOLI	Escherichia coli	specific strain	DNAK	P0A6Y8	4JN4	4jn41_004	251
Thyme	Carvacrol	Oxygenated monoterpenoids	23.23	2.09745	1.43501	0.662434	ECOLI	Escherichia coli	specific strain	DNAK	P0A6Y8	4JN4	4jn41_004	251
Oregano	Carvacrol	Oxygenated monoterpenoids	72.36	1.92383	1.64735	0.276482	ENTFA	Enterococcus faecalis	strain ATCC 700802 / V583	DNLJ	Q837V6	1TA8	1ta81_003	108
Thyme	Carvacrol	Oxygenated monoterpenoids	23.23	1.92383	1.64735	0.276482	ENTFA	Enterococcus faecalis	strain ATCC 700802 / V583	DNLJ	Q837V6	1TA8	1ta81_003	108
Oregano	Carvacrol	Oxygenated monoterpenoids	72.36	1.88831	1.77692	0.111388	ECOLI	Escherichia coli	specific strain	DPAL	P66899	4D9I	4d9i1_001	38
Thyme	Carvacrol	Oxygenated monoterpenoids	23.23	1.88831	1.77692	0.111388	ECOLI	Escherichia coli	specific strain	DPAL	P66899	4D9I	4d9i1_001	38
Oregano	Carvacrol	Oxygenated monoterpenoids	72.36	1.7199	1.17702	0.542882	ECOLI	Escherichia coli	specific strain	DPO2	P21189	3K5O	3k5o1_010	51
Thyme	Carvacrol	Oxygenated monoterpenoids	23.23	1.7199	1.17702	0.542882	ECOLI	Escherichia coli	specific strain	DPO2	P21189	3K5O	3k5o1_010	51
Oregano	Carvacrol	Oxygenated monoterpenoids	72.36	2.1443	1.71783	0.426468	ECOLI	Escherichia coli	specific strain	DPO3B	P0A988	3QSB	3qsb1_003	508
Thyme	Carvacrol	Oxygenated monoterpenoids	23.23	2.1443	1.71783	0.426468	ECOLI	Escherichia coli	specific strain	DPO3B	P0A988	3QSB	3qsb1_003	508
Oregano	Carvacrol	Oxygenated monoterpenoids	72.36	1.8465	1.6592	0.187308	PSEAE	Pseudomonas aeruginosa	strain ATCC 15692 / DSM 22644 / CIP 104116 / JCM 14847 / LMG 12228 / 1C / PRS 101 / PAO1	DPO3B	Q9I7C4	6AMS	6ams1_008	508
Thyme	Carvacrol	Oxygenated monoterpenoids	23.23	1.8465	1.6592	0.187308	PSEAE	Pseudomonas aeruginosa	strain ATCC 15692 / DSM 22644 / CIP 104116 / JCM 14847 / LMG 12228 / 1C / PRS 101 / PAO1	DPO3B	Q9I7C4	6AMS	6ams1_008	508
Oregano	Carvacrol	Oxygenated monoterpenoids	72.36	0.778109	0.589587	0.188522	ECOLI	Escherichia coli	specific strain	DPS	P0ABT2	6B0D	6b0d1_039	93
Thyme	Carvacrol	Oxygenated monoterpenoids	23.23	0.778109	0.589587	0.188522	ECOLI	Escherichia coli	specific strain	DPS	P0ABT2	6B0D	6b0d1_039	93
Oregano	Carvacrol	Oxygenated monoterpenoids	72.36	2.27063	2.0473	0.223325	ECOLI	Escherichia coli	specific strain	DSBA	P0AEG4	5QM2	5qm21_001	451
Thyme	Carvacrol	Oxygenated monoterpenoids	23.23	2.27063	2.0473	0.223325	ECOLI	Escherichia coli	specific strain	DSBA	P0AEG4	5QM2	5qm21_001	451
Oregano	Carvacrol	Oxygenated monoterpenoids	72.36	0.992906	0.93802	0.0548862	ECOLI	Escherichia coli	specific strain	DSBG	P77202	1V58	1v581_004	42
Thyme	Carvacrol	Oxygenated monoterpenoids	23.23	0.992906	0.93802	0.0548862	ECOLI	Escherichia coli	specific strain	DSBG	P77202	1V58	1v581_004	42
Oregano	Carvacrol	Oxygenated monoterpenoids	72.36	1.7073	1.67651	0.0307907	ECOLI	Escherichia coli	specific strain	DUT	P06968	2HRM	2hrm1_005	63
Thyme	Carvacrol	Oxygenated monoterpenoids	23.23	1.7073	1.67651	0.0307907	ECOLI	Escherichia coli	specific strain	DUT	P06968	2HRM	2hrm1_005	63
Oregano	Carvacrol	Oxygenated monoterpenoids	72.36	1.52622	1.41621	0.110011	ECOLI	Escherichia coli	specific strain	DXR	P45568	1Q0H	1q0h1_003	147
Thyme	Carvacrol	Oxygenated monoterpenoids	23.23	1.52622	1.41621	0.110011	ECOLI	Escherichia coli	specific strain	DXR	P45568	1Q0H	1q0h1_003	147
Oregano	Carvacrol	Oxygenated monoterpenoids	72.36	1.04822	0.998993	0.0492246	ECOLX	Escherichia coli	unkown - specific strain?	E2BB	P43529	1QCB	1qcb1_002	19
Thyme	Carvacrol	Oxygenated monoterpenoids	23.23	1.04822	0.998993	0.0492246	ECOLX	Escherichia coli	unkown - specific strain?	E2BB	P43529	1QCB	1qcb1_002	19
Oregano	Carvacrol	Oxygenated monoterpenoids	72.36	0.746315	0.682753	0.0635628	ECOLI	Escherichia coli	specific strain	E4PD	P0A9B6	2X5K	2x5k1_018	38
Thyme	Carvacrol	Oxygenated monoterpenoids	23.23	0.746315	0.682753	0.0635628	ECOLI	Escherichia coli	specific strain	E4PD	P0A9B6	2X5K	2x5k1_018	38
Oregano	Carvacrol	Oxygenated monoterpenoids	72.36	0.920743	0.793791	0.126952	ECOLI	Escherichia coli	specific strain	ECOT	P23827	1XX9	1xx91_009	90
Thyme	Carvacrol	Oxygenated monoterpenoids	23.23	0.920743	0.793791	0.126952	ECOLI	Escherichia coli	specific strain	ECOT	P23827	1XX9	1xx91_009	90
Oregano	Carvacrol	Oxygenated monoterpenoids	72.36	1.44561	1.38744	0.058172	ECOLI	Escherichia coli	specific strain	EFEB	P31545	2Y4E	2y4e1_018	46
Thyme	Carvacrol	Oxygenated monoterpenoids	23.23	1.44561	1.38744	0.058172	ECOLI	Escherichia coli	specific strain	EFEB	P31545	2Y4E	2y4e1_018	46
Oregano	Carvacrol	Oxygenated monoterpenoids	72.36	2.32965	1.85301	0.476645	ECOLX	Escherichia coli	unkown - specific strain?	EIBD	Q9MCI8	2XQH	2xqh1_001	2
Thyme	Carvacrol	Oxygenated monoterpenoids	23.23	2.32965	1.85301	0.476645	ECOLX	Escherichia coli	unkown - specific strain?	EIBD	Q9MCI8	2XQH	2xqh1_001	2
Oregano	Carvacrol	Oxygenated monoterpenoids	72.36	0.715287	0.421221	0.294066	STAAU	Staphylococcus aureus	specific strain	ENO	O69174	5BOE	5boe1_043	114
Thyme	Carvacrol	Oxygenated monoterpenoids	23.23	0.715287	0.421221	0.294066	STAAU	Staphylococcus aureus	specific strain	ENO	O69174	5BOE	5boe1_043	114
Oregano	Carvacrol	Oxygenated monoterpenoids	72.36	1.16239	1.08357	0.0788129	ECOLI	Escherichia coli	specific strain	ENTB	P0ADI4	4IZ6	4iz61_013	16
Thyme	Carvacrol	Oxygenated monoterpenoids	23.23	1.16239	1.08357	0.0788129	ECOLI	Escherichia coli	specific strain	ENTB	P0ADI4	4IZ6	4iz61_013	16
Oregano	Carvacrol	Oxygenated monoterpenoids	72.36	1.21287	0.87753	0.335339	STAAU	Staphylococcus aureus	specific strain	ENTC3	P0A0L5	1T5X	1t5x1_009	98
Thyme	Carvacrol	Oxygenated monoterpenoids	23.23	1.21287	0.87753	0.335339	STAAU	Staphylococcus aureus	specific strain	ENTC3	P0A0L5	1T5X	1t5x1_009	98
Oregano	Carvacrol	Oxygenated monoterpenoids	72.36	1.16239	1.08357	0.0788129	ECOLI	Escherichia coli	specific strain	ENTE	P10378	4IZ6	4iz61_013	17
Thyme	Carvacrol	Oxygenated monoterpenoids	23.23	1.16239	1.08357	0.0788129	ECOLI	Escherichia coli	specific strain	ENTE	P10378	4IZ6	4iz61_013	17
Oregano	Carvacrol	Oxygenated monoterpenoids	72.36	1.2287	1.16896	0.0597387	STAAU	Staphylococcus aureus	specific strain	ETXB	P01552	2SEB	2seb1_006	52
Thyme	Carvacrol	Oxygenated monoterpenoids	23.23	1.2287	1.16896	0.0597387	STAAU	Staphylococcus aureus	specific strain	ETXB	P01552	2SEB	2seb1_006	52
Oregano	Carvacrol	Oxygenated monoterpenoids	72.36	1.70431	0.939485	0.764828	ECOLI	Escherichia coli	specific strain	EUTB	P0AEJ6	3ABR	3abr1_021	272
Thyme	Carvacrol	Oxygenated monoterpenoids	23.23	1.70431	0.939485	0.764828	ECOLI	Escherichia coli	specific strain	EUTB	P0AEJ6	3ABR	3abr1_021	272
Oregano	Carvacrol	Oxygenated monoterpenoids	72.36	1.70431	0.939485	0.764828	ECOLI	Escherichia coli	specific strain	EUTC	P19636	3ABR	3abr1_021	272
Thyme	Carvacrol	Oxygenated monoterpenoids	23.23	1.70431	0.939485	0.764828	ECOLI	Escherichia coli	specific strain	EUTC	P19636	3ABR	3abr1_021	272
Oregano	Carvacrol	Oxygenated monoterpenoids	72.36	2.1763	1.40916	0.767136	ECOLI	Escherichia coli	specific strain	EUTL	P76541	3I87	3i871_003	20
Thyme	Carvacrol	Oxygenated monoterpenoids	23.23	2.1763	1.40916	0.767136	ECOLI	Escherichia coli	specific strain	EUTL	P76541	3I87	3i871_003	20
Oregano	Carvacrol	Oxygenated monoterpenoids	72.36	2.32353	1.45784	0.865688	ECOLI	Escherichia coli	specific strain	EX1	P04995	2QXF	2qxf1_004	57
Thyme	Carvacrol	Oxygenated monoterpenoids	23.23	2.32353	1.45784	0.865688	ECOLI	Escherichia coli	specific strain	EX1	P04995	2QXF	2qxf1_004	57
Oregano	Carvacrol	Oxygenated monoterpenoids	72.36	1.81605	1.60045	0.215597	ECOLI	Escherichia coli	specific strain	FABB	P0A953	1FJ4	1fj41_001	202
Thyme	Carvacrol	Oxygenated monoterpenoids	23.23	1.81605	1.60045	0.215597	ECOLI	Escherichia coli	specific strain	FABB	P0A953	1FJ4	1fj41_001	202
Oregano	Carvacrol	Oxygenated monoterpenoids	72.36	0.720025	0.463574	0.256452	ECOLI	Escherichia coli	specific strain	FABH	P0A6R0	1HNK	1hnk1_008	140
Thyme	Carvacrol	Oxygenated monoterpenoids	23.23	0.720025	0.463574	0.256452	ECOLI	Escherichia coli	specific strain	FABH	P0A6R0	1HNK	1hnk1_008	140
Oregano	Carvacrol	Oxygenated monoterpenoids	72.36	1.72808	1.43956	0.288512	ECOLI	Escherichia coli	specific strain	FABI	P0AEK4	3PJF	3pjf1_003	245
Thyme	Carvacrol	Oxygenated monoterpenoids	23.23	1.72808	1.43956	0.288512	ECOLI	Escherichia coli	specific strain	FABI	P0AEK4	3PJF	3pjf1_003	245
Oregano	Carvacrol	Oxygenated monoterpenoids	72.36	0.843192	0.628433	0.214759	PSEAE	Pseudomonas aeruginosa	strain ATCC 15692 / DSM 22644 / CIP 104116 / JCM 14847 / LMG 12228 / 1C / PRS 101 / PAO1	FABZ	Q9HXY7	1U1Z	1u1z1_025	43
Thyme	Carvacrol	Oxygenated monoterpenoids	23.23	0.843192	0.628433	0.214759	PSEAE	Pseudomonas aeruginosa	strain ATCC 15692 / DSM 22644 / CIP 104116 / JCM 14847 / LMG 12228 / 1C / PRS 101 / PAO1	FABZ	Q9HXY7	1U1Z	1u1z1_025	43
Oregano	Carvacrol	Oxygenated monoterpenoids	72.36	1.98684	1.81252	0.17432	ECOLI	Escherichia coli	specific strain	FADH	P42593	1PS9	1ps91_003	12
Thyme	Carvacrol	Oxygenated monoterpenoids	23.23	1.98684	1.81252	0.17432	ECOLI	Escherichia coli	specific strain	FADH	P42593	1PS9	1ps91_003	12
Oregano	Carvacrol	Oxygenated monoterpenoids	72.36	1.49376	1.25622	0.237531	ECOLI	Escherichia coli	specific strain	FADR	P0A8V6	1HW1	1hw11_009	26
Thyme	Carvacrol	Oxygenated monoterpenoids	23.23	1.49376	1.25622	0.237531	ECOLI	Escherichia coli	specific strain	FADR	P0A8V6	1HW1	1hw11_009	26
Oregano	Carvacrol	Oxygenated monoterpenoids	72.36	1.17641	0.917436	0.258975	ECOLI	Escherichia coli	specific strain	FCL	P32055	1GFS	1gfs1_006	52
Thyme	Carvacrol	Oxygenated monoterpenoids	23.23	1.17641	0.917436	0.258975	ECOLI	Escherichia coli	specific strain	FCL	P32055	1GFS	1gfs1_006	52
Oregano	Carvacrol	Oxygenated monoterpenoids	72.36	1.13856	1.05981	0.0787542	ECOLI	Escherichia coli	specific strain	FCTA	P69902	1PT5	1pt51_010	95
Thyme	Carvacrol	Oxygenated monoterpenoids	23.23	1.13856	1.05981	0.0787542	ECOLI	Escherichia coli	specific strain	FCTA	P69902	1PT5	1pt51_010	95
Oregano	Carvacrol	Oxygenated monoterpenoids	72.36	0.719531	0.610171	0.109361	ECOLI	Escherichia coli	specific strain	FECA	P13036	1KMP	1kmp1_009	35
Thyme	Carvacrol	Oxygenated monoterpenoids	23.23	0.719531	0.610171	0.109361	ECOLI	Escherichia coli	specific strain	FECA	P13036	1KMP	1kmp1_009	35
Oregano	Carvacrol	Oxygenated monoterpenoids	72.36	2.54471	1.87102	0.673687	ECOLI	Escherichia coli	specific strain	FEPA	P05825	1FEP	1fep1_004	15
Thyme	Carvacrol	Oxygenated monoterpenoids	23.23	2.54471	1.87102	0.673687	ECOLI	Escherichia coli	specific strain	FEPA	P05825	1FEP	1fep1_004	15
Oregano	Carvacrol	Oxygenated monoterpenoids	72.36	1.27047	1.15506	0.115402	ECOLI	Escherichia coli	specific strain	FIMC	P31697	1ZE3	1ze31_007	24
Thyme	Carvacrol	Oxygenated monoterpenoids	23.23	1.27047	1.15506	0.115402	ECOLI	Escherichia coli	specific strain	FIMC	P31697	1ZE3	1ze31_007	24
Oregano	Carvacrol	Oxygenated monoterpenoids	72.36	1.27047	1.15506	0.115402	ECOLI	Escherichia coli	specific strain	FIMD	P30130	1ZE3	1ze31_007	19
Thyme	Carvacrol	Oxygenated monoterpenoids	23.23	1.27047	1.15506	0.115402	ECOLI	Escherichia coli	specific strain	FIMD	P30130	1ZE3	1ze31_007	19
Oregano	Carvacrol	Oxygenated monoterpenoids	72.36	1.59057	1.18802	0.402553	ECOLI	Escherichia coli	specific strain	FIMH	P08191	6GTX	6gtx1_002	92
Thyme	Carvacrol	Oxygenated monoterpenoids	23.23	1.59057	1.18802	0.402553	ECOLI	Escherichia coli	specific strain	FIMH	P08191	6GTX	6gtx1_002	92
Oregano	Carvacrol	Oxygenated monoterpenoids	72.36	1.33873	1.03385	0.304877	STAAU	Staphylococcus aureus	specific strain	FOLB	P56740	2DHN	2dhn1_011	190
Thyme	Carvacrol	Oxygenated monoterpenoids	23.23	1.33873	1.03385	0.304877	STAAU	Staphylococcus aureus	specific strain	FOLB	P56740	2DHN	2dhn1_011	190
Oregano	Carvacrol	Oxygenated monoterpenoids	72.36	0.82621	0.663026	0.163184	PSEAE	Pseudomonas aeruginosa	strain ATCC 15692 / DSM 22644 / CIP 104116 / JCM 14847 / LMG 12228 / 1C / PRS 101 / PAO1	FOSA	Q9I4K6	1NNR	1nnr1_005	21
Thyme	Carvacrol	Oxygenated monoterpenoids	23.23	0.82621	0.663026	0.163184	PSEAE	Pseudomonas aeruginosa	strain ATCC 15692 / DSM 22644 / CIP 104116 / JCM 14847 / LMG 12228 / 1C / PRS 101 / PAO1	FOSA	Q9I4K6	1NNR	1nnr1_005	21
Oregano	Carvacrol	Oxygenated monoterpenoids	72.36	1.83287	1.43506	0.397808	PSEAE	Pseudomonas aeruginosa	strain ATCC 15692 / DSM 22644 / CIP 104116 / JCM 14847 / LMG 12228 / 1C / PRS 101 / PAO1	FPTA	P42512	1XKW	1xkw1_008	15
Thyme	Carvacrol	Oxygenated monoterpenoids	23.23	1.83287	1.43506	0.397808	PSEAE	Pseudomonas aeruginosa	strain ATCC 15692 / DSM 22644 / CIP 104116 / JCM 14847 / LMG 12228 / 1C / PRS 101 / PAO1	FPTA	P42512	1XKW	1xkw1_008	15
Oregano	Carvacrol	Oxygenated monoterpenoids	72.36	2.6606	1.83507	0.82553	ECOLI	Escherichia coli	specific strain	FSAA	P78055	5ZOL	5zol1_041	135
Thyme	Carvacrol	Oxygenated monoterpenoids	23.23	2.6606	1.83507	0.82553	ECOLI	Escherichia coli	specific strain	FSAA	P78055	5ZOL	5zol1_041	135
Oregano	Carvacrol	Oxygenated monoterpenoids	72.36	1.0239	0.922064	0.101836	PSEAE	Pseudomonas aeruginosa	strain ATCC 15692 / DSM 22644 / CIP 104116 / JCM 14847 / LMG 12228 / 1C / PRS 101 / PAO1	FTSI	G3XD46	6VOT	6vot1_006	256
Thyme	Carvacrol	Oxygenated monoterpenoids	23.23	1.0239	0.922064	0.101836	PSEAE	Pseudomonas aeruginosa	strain ATCC 15692 / DSM 22644 / CIP 104116 / JCM 14847 / LMG 12228 / 1C / PRS 101 / PAO1	FTSI	G3XD46	6VOT	6vot1_006	256
Oregano	Carvacrol	Oxygenated monoterpenoids	72.36	0.774003	0.660439	0.113564	STAA8	Staphylococcus aureus	strain NCTC 8325 / PS 47	FTSZ	Q2FZ89	6SI9	6si91_005	149
Thyme	Carvacrol	Oxygenated monoterpenoids	23.23	0.774003	0.660439	0.113564	STAA8	Staphylococcus aureus	strain NCTC 8325 / PS 47	FTSZ	Q2FZ89	6SI9	6si91_005	149
Oregano	Carvacrol	Oxygenated monoterpenoids	72.36	1.83983	1.82596	0.0138748	STAAM	Staphylococcus aureus	strain Mu50 / ATCC 700699	FTSZ	P0A029	3VPA	3vpa1_001	149
Thyme	Carvacrol	Oxygenated monoterpenoids	23.23	1.83983	1.82596	0.0138748	STAAM	Staphylococcus aureus	strain Mu50 / ATCC 700699	FTSZ	P0A029	3VPA	3vpa1_001	149
Oregano	Carvacrol	Oxygenated monoterpenoids	72.36	1.49948	0.970135	0.529345	STAEQ	Staphylococcus epidermidis	strain ATCC 35984 / RP62A	FTSZ	Q5HQ06	4M8I	4m8i1_005	149
Thyme	Carvacrol	Oxygenated monoterpenoids	23.23	1.49948	0.970135	0.529345	STAEQ	Staphylococcus epidermidis	strain ATCC 35984 / RP62A	FTSZ	Q5HQ06	4M8I	4m8i1_005	149
Oregano	Carvacrol	Oxygenated monoterpenoids	72.36	1.7975	1.49056	0.306932	ECOLI	Escherichia coli	specific strain	FUCA	P0AB87	1DZV	1dzv1_013	68
Thyme	Carvacrol	Oxygenated monoterpenoids	23.23	1.7975	1.49056	0.306932	ECOLI	Escherichia coli	specific strain	FUCA	P0AB87	1DZV	1dzv1_013	68
Oregano	Carvacrol	Oxygenated monoterpenoids	72.36	3.11809	2.49502	0.623068	ECOLI	Escherichia coli	specific strain	FUCI	P69922	1FUI	1fui1_011	21
Thyme	Carvacrol	Oxygenated monoterpenoids	23.23	3.11809	2.49502	0.623068	ECOLI	Escherichia coli	specific strain	FUCI	P69922	1FUI	1fui1_011	21
Oregano	Carvacrol	Oxygenated monoterpenoids	72.36	1.80334	1.5016	0.30174	ECOLI	Escherichia coli	specific strain	FUCO	P0A9S1	5BR4	5br41_001	15
Thyme	Carvacrol	Oxygenated monoterpenoids	23.23	1.80334	1.5016	0.30174	ECOLI	Escherichia coli	specific strain	FUCO	P0A9S1	5BR4	5br41_001	15
Oregano	Carvacrol	Oxygenated monoterpenoids	72.36	2.05306	1.59939	0.453668	ECOLI	Escherichia coli	specific strain	FUMC	P05042	6NZA	6nza1_014	240
Thyme	Carvacrol	Oxygenated monoterpenoids	23.23	2.05306	1.59939	0.453668	ECOLI	Escherichia coli	specific strain	FUMC	P05042	6NZA	6nza1_014	240
Oregano	Carvacrol	Oxygenated monoterpenoids	72.36	1.61369	1.43726	0.176433	ECOLI	Escherichia coli	specific strain	G3P1	P0A9B2	6UTN	6utn1_004	295
Thyme	Carvacrol	Oxygenated monoterpenoids	23.23	1.61369	1.43726	0.176433	ECOLI	Escherichia coli	specific strain	G3P1	P0A9B2	6UTN	6utn1_004	295
Oregano	Carvacrol	Oxygenated monoterpenoids	72.36	2.21465	1.47698	0.737674	STAAR	Staphylococcus aureus	strain MRSA252	G3P1	Q6GIL8	3LC7	3lc71_006	295
Thyme	Carvacrol	Oxygenated monoterpenoids	23.23	2.21465	1.47698	0.737674	STAAR	Staphylococcus aureus	strain MRSA252	G3P1	Q6GIL8	3LC7	3lc71_006	295
Oregano	Carvacrol	Oxygenated monoterpenoids	72.36	2.15962	1.58147	0.578146	ECOLI	Escherichia coli	specific strain	G6PI	P0A6T1	3NBU	3nbu1_005	27
Thyme	Carvacrol	Oxygenated monoterpenoids	23.23	2.15962	1.58147	0.578146	ECOLI	Escherichia coli	specific strain	G6PI	P0A6T1	3NBU	3nbu1_005	27
Oregano	Carvacrol	Oxygenated monoterpenoids	72.36	1.77382	1.73215	0.0416666	ECOLI	Escherichia coli	specific strain	GABD	P25526	3JZ4	3jz41_014	19
Thyme	Carvacrol	Oxygenated monoterpenoids	23.23	1.77382	1.73215	0.0416666	ECOLI	Escherichia coli	specific strain	GABD	P25526	3JZ4	3jz41_014	19
Oregano	Carvacrol	Oxygenated monoterpenoids	72.36	1.64018	1.25266	0.387529	ECOLI	Escherichia coli	specific strain	GABT	P22256	1SF2	1sf21_016	58
Thyme	Carvacrol	Oxygenated monoterpenoids	23.23	1.64018	1.25266	0.387529	ECOLI	Escherichia coli	specific strain	GABT	P22256	1SF2	1sf21_016	58
Oregano	Carvacrol	Oxygenated monoterpenoids	72.36	1.62591	1.23142	0.394497	ECOLI	Escherichia coli	specific strain	GALE	P09147	1LRK	1lrk1_008	131
Thyme	Carvacrol	Oxygenated monoterpenoids	23.23	1.62591	1.23142	0.394497	ECOLI	Escherichia coli	specific strain	GALE	P09147	1LRK	1lrk1_008	131
Oregano	Carvacrol	Oxygenated monoterpenoids	72.36	1.13354	0.910642	0.222899	ECOLI	Escherichia coli	specific strain	GARL	P23522	1DXE	1dxe1_008	24
Thyme	Carvacrol	Oxygenated monoterpenoids	23.23	1.13354	0.910642	0.222899	ECOLI	Escherichia coli	specific strain	GARL	P23522	1DXE	1dxe1_008	24
Oregano	Carvacrol	Oxygenated monoterpenoids	72.36	1.02274	0.887736	0.135004	STAAM	Staphylococcus aureus	strain Mu50 / ATCC 700699	GATA	P63488	3IP4	3ip41_001	49
Thyme	Carvacrol	Oxygenated monoterpenoids	23.23	1.02274	0.887736	0.135004	STAAM	Staphylococcus aureus	strain Mu50 / ATCC 700699	GATA	P63488	3IP4	3ip41_001	49
Oregano	Carvacrol	Oxygenated monoterpenoids	72.36	1.02274	0.887736	0.135004	STAAM	Staphylococcus aureus	strain Mu50 / ATCC 700699	GATB	P64201	3IP4	3ip41_001	49
Thyme	Carvacrol	Oxygenated monoterpenoids	23.23	1.02274	0.887736	0.135004	STAAM	Staphylococcus aureus	strain Mu50 / ATCC 700699	GATB	P64201	3IP4	3ip41_001	49
Oregano	Carvacrol	Oxygenated monoterpenoids	72.36	1.02274	0.887736	0.135004	STAAM	Staphylococcus aureus	strain Mu50 / ATCC 700699	GATC	P68807	3IP4	3ip41_001	49
Thyme	Carvacrol	Oxygenated monoterpenoids	23.23	1.02274	0.887736	0.135004	STAAM	Staphylococcus aureus	strain Mu50 / ATCC 700699	GATC	P68807	3IP4	3ip41_001	49
Oregano	Carvacrol	Oxygenated monoterpenoids	72.36	1.42039	0.542404	0.87799	PSEAE	Pseudomonas aeruginosa	strain ATCC 15692 / DSM 22644 / CIP 104116 / JCM 14847 / LMG 12228 / 1C / PRS 101 / PAO1	GBUA	Q9I3S3	3NIO	3nio1_041	22
Thyme	Carvacrol	Oxygenated monoterpenoids	23.23	1.42039	0.542404	0.87799	PSEAE	Pseudomonas aeruginosa	strain ATCC 15692 / DSM 22644 / CIP 104116 / JCM 14847 / LMG 12228 / 1C / PRS 101 / PAO1	GBUA	Q9I3S3	3NIO	3nio1_041	22
Oregano	Carvacrol	Oxygenated monoterpenoids	72.36	2.34228	1.73759	0.604692	STAAM	Staphylococcus aureus	strain Mu50 / ATCC 700699	GCH1L	P67272	2NYD	2nyd1_004	65
Thyme	Carvacrol	Oxygenated monoterpenoids	23.23	2.34228	1.73759	0.604692	STAAM	Staphylococcus aureus	strain Mu50 / ATCC 700699	GCH1L	P67272	2NYD	2nyd1_004	65
Oregano	Carvacrol	Oxygenated monoterpenoids	72.36	0.915828	0.743959	0.171869	ECOLI	Escherichia coli	specific strain	GCS2	P77213	1R8G	1r8g1_016	17
Thyme	Carvacrol	Oxygenated monoterpenoids	23.23	0.915828	0.743959	0.171869	ECOLI	Escherichia coli	specific strain	GCS2	P77213	1R8G	1r8g1_016	17
Oregano	Carvacrol	Oxygenated monoterpenoids	72.36	1.18061	1.11262	0.0679929	ECOLI	Escherichia coli	specific strain	GGT	P18956	2Z8J	2z8j1_002	67
Thyme	Carvacrol	Oxygenated monoterpenoids	23.23	1.18061	1.11262	0.0679929	ECOLI	Escherichia coli	specific strain	GGT	P18956	2Z8J	2z8j1_002	67
Oregano	Carvacrol	Oxygenated monoterpenoids	72.36	1.08687	1.04911	0.0377636	ECOLI	Escherichia coli	specific strain	GLMS	P17169	2J6H	2j6h1_012	163
Thyme	Carvacrol	Oxygenated monoterpenoids	23.23	1.08687	1.04911	0.0377636	ECOLI	Escherichia coli	specific strain	GLMS	P17169	2J6H	2j6h1_012	163
Oregano	Carvacrol	Oxygenated monoterpenoids	72.36	1.668	1.16097	0.507028	ECOLI	Escherichia coli	specific strain	GLNK	P0AC55	2NUU	2nuu1_001	38
Thyme	Carvacrol	Oxygenated monoterpenoids	23.23	1.668	1.16097	0.507028	ECOLI	Escherichia coli	specific strain	GLNK	P0AC55	2NUU	2nuu1_001	38
Oregano	Carvacrol	Oxygenated monoterpenoids	72.36	1.98628	1.50383	0.482452	ECOLI	Escherichia coli	specific strain	GLPG	P09391	6VJ9	6vj91_002	132
Thyme	Carvacrol	Oxygenated monoterpenoids	23.23	1.98628	1.50383	0.482452	ECOLI	Escherichia coli	specific strain	GLPG	P09391	6VJ9	6vj91_002	132
Oregano	Carvacrol	Oxygenated monoterpenoids	72.36	2.65441	1.81421	0.840198	ECOLI	Escherichia coli	specific strain	GLSA1	P77454	1U60	1u601_007	8
Thyme	Carvacrol	Oxygenated monoterpenoids	23.23	2.65441	1.81421	0.840198	ECOLI	Escherichia coli	specific strain	GLSA1	P77454	1U60	1u601_007	8
Oregano	Carvacrol	Oxygenated monoterpenoids	72.36	2.14772	1.47221	0.675512	ECOLI	Escherichia coli	specific strain	GPPA	P25552	6PBZ	6pbz1_023	32
Thyme	Carvacrol	Oxygenated monoterpenoids	23.23	2.14772	1.47221	0.675512	ECOLI	Escherichia coli	specific strain	GPPA	P25552	6PBZ	6pbz1_023	32
Oregano	Carvacrol	Oxygenated monoterpenoids	72.36	1.744	1.57365	0.170354	ECOLI	Escherichia coli	specific strain	GPR	Q46851	4AST	4ast1_017	75
Thyme	Carvacrol	Oxygenated monoterpenoids	23.23	1.744	1.57365	0.170354	ECOLI	Escherichia coli	specific strain	GPR	Q46851	4AST	4ast1_017	75
Oregano	Carvacrol	Oxygenated monoterpenoids	72.36	2.0961	1.38573	0.710375	ECOLI	Escherichia coli	specific strain	GSH1	P0A6W9	2D32	2d321_012	57
Thyme	Carvacrol	Oxygenated monoterpenoids	23.23	2.0961	1.38573	0.710375	ECOLI	Escherichia coli	specific strain	GSH1	P0A6W9	2D32	2d321_012	57
Oregano	Carvacrol	Oxygenated monoterpenoids	72.36	0.450174	0.438782	0.0113921	ECOLI	Escherichia coli	specific strain	GUAA	P04079	1GPM	1gpm1_033	29
Thyme	Carvacrol	Oxygenated monoterpenoids	23.23	0.450174	0.438782	0.0113921	ECOLI	Escherichia coli	specific strain	GUAA	P04079	1GPM	1gpm1_033	29
Oregano	Carvacrol	Oxygenated monoterpenoids	72.36	1.15562	1.02589	0.129736	ECOLI	Escherichia coli	specific strain	GUAD	P76641	6OHC	6ohc1_009	26
Thyme	Carvacrol	Oxygenated monoterpenoids	23.23	1.15562	1.02589	0.129736	ECOLI	Escherichia coli	specific strain	GUAD	P76641	6OHC	6ohc1_009	26
Oregano	Carvacrol	Oxygenated monoterpenoids	72.36	1.03507	1.0252	0.00986345	ECOLI	Escherichia coli	specific strain	GUDD	P0AES2	1ECQ	1ecq1_019	145
Thyme	Carvacrol	Oxygenated monoterpenoids	23.23	1.03507	1.0252	0.00986345	ECOLI	Escherichia coli	specific strain	GUDD	P0AES2	1ECQ	1ecq1_019	145
Oregano	Carvacrol	Oxygenated monoterpenoids	72.36	1.32432	0.780827	0.543489	ECOLI	Escherichia coli	specific strain	HCHA	P31658	1IZZ	1izz1_003	15
Thyme	Carvacrol	Oxygenated monoterpenoids	23.23	1.32432	0.780827	0.543489	ECOLI	Escherichia coli	specific strain	HCHA	P31658	1IZZ	1izz1_003	15
Oregano	Carvacrol	Oxygenated monoterpenoids	72.36	1.18111	0.892364	0.288746	STAAN	Staphylococcus aureus	strain N315	HDOX2	Q7A827	4FNI	4fni1_001	16
Thyme	Carvacrol	Oxygenated monoterpenoids	23.23	1.18111	0.892364	0.288746	STAAN	Staphylococcus aureus	strain N315	HDOX2	Q7A827	4FNI	4fni1_001	16
Oregano	Carvacrol	Oxygenated monoterpenoids	72.36	2.10709	2.02341	0.0836721	ECOLI	Escherichia coli	specific strain	HEM2	P0ACB2	1B4E	1b4e1_011	617
Thyme	Carvacrol	Oxygenated monoterpenoids	23.23	2.10709	2.02341	0.0836721	ECOLI	Escherichia coli	specific strain	HEM2	P0ACB2	1B4E	1b4e1_011	617
Oregano	Carvacrol	Oxygenated monoterpenoids	72.36	2.93553	2.31985	0.615685	PSEAE	Pseudomonas aeruginosa	strain ATCC 15692 / DSM 22644 / CIP 104116 / JCM 14847 / LMG 12228 / 1C / PRS 101 / PAO1	HEM2	Q59643	1W5M	1w5m1_015	617
Thyme	Carvacrol	Oxygenated monoterpenoids	23.23	2.93553	2.31985	0.615685	PSEAE	Pseudomonas aeruginosa	strain ATCC 15692 / DSM 22644 / CIP 104116 / JCM 14847 / LMG 12228 / 1C / PRS 101 / PAO1	HEM2	Q59643	1W5M	1w5m1_015	617
Oregano	Carvacrol	Oxygenated monoterpenoids	72.36	0.48974	0.362866	0.126874	ECOLI	Escherichia coli	specific strain	HIPA	P23874	2WIU	2wiu1_021	55
Thyme	Carvacrol	Oxygenated monoterpenoids	23.23	0.48974	0.362866	0.126874	ECOLI	Escherichia coli	specific strain	HIPA	P23874	2WIU	2wiu1_021	55
Oregano	Carvacrol	Oxygenated monoterpenoids	72.36	0.48974	0.362866	0.126874	ECOLI	Escherichia coli	specific strain	HIPB	P23873	2WIU	2wiu1_021	20
Thyme	Carvacrol	Oxygenated monoterpenoids	23.23	0.48974	0.362866	0.126874	ECOLI	Escherichia coli	specific strain	HIPB	P23873	2WIU	2wiu1_021	20
Oregano	Carvacrol	Oxygenated monoterpenoids	72.36	1.90634	1.80721	0.0991283	ECOLI	Escherichia coli	specific strain	HIS8	P06986	1GEY	1gey1_005	43
Thyme	Carvacrol	Oxygenated monoterpenoids	23.23	1.90634	1.80721	0.0991283	ECOLI	Escherichia coli	specific strain	HIS8	P06986	1GEY	1gey1_005	43
Oregano	Carvacrol	Oxygenated monoterpenoids	72.36	1.01705	0.824068	0.192983	ECOLI	Escherichia coli	specific strain	HISJ	P0AEU0	1HSL	1hsl1_005	10
Thyme	Carvacrol	Oxygenated monoterpenoids	23.23	1.01705	0.824068	0.192983	ECOLI	Escherichia coli	specific strain	HISJ	P0AEU0	1HSL	1hsl1_005	10
Oregano	Carvacrol	Oxygenated monoterpenoids	72.36	1.94208	1.53218	0.409897	STAAU	Staphylococcus aureus	specific strain	HLA	P09616	3M4D	3m4d1_001	170
Thyme	Carvacrol	Oxygenated monoterpenoids	23.23	1.94208	1.53218	0.409897	STAAU	Staphylococcus aureus	specific strain	HLA	P09616	3M4D	3m4d1_001	170
Oregano	Carvacrol	Oxygenated monoterpenoids	72.36	0.964066	0.855216	0.108849	ECOLX	Escherichia coli	unkown - specific strain?	HLYDC	P09986	5C22	5c221_001	6
Thyme	Carvacrol	Oxygenated monoterpenoids	23.23	0.964066	0.855216	0.108849	ECOLX	Escherichia coli	unkown - specific strain?	HLYDC	P09986	5C22	5c221_001	6
Oregano	Carvacrol	Oxygenated monoterpenoids	72.36	0.496203	0.154236	0.341968	ENTFL	Enterococcus faecalis	specific strain	HMGCS	Q9FD71	1YSL	1ysl1_001	38
Thyme	Carvacrol	Oxygenated monoterpenoids	23.23	0.496203	0.154236	0.341968	ENTFL	Enterococcus faecalis	specific strain	HMGCS	Q9FD71	1YSL	1ysl1_001	38
Oregano	Carvacrol	Oxygenated monoterpenoids	72.36	1.29549	1.19696	0.0985251	ECOLI	Escherichia coli	specific strain	HPPK	P26281	3HT0	3ht01_004	159
Thyme	Carvacrol	Oxygenated monoterpenoids	23.23	1.29549	1.19696	0.0985251	ECOLI	Escherichia coli	specific strain	HPPK	P26281	3HT0	3ht01_004	159
Oregano	Carvacrol	Oxygenated monoterpenoids	72.36	1.81902	1.01947	0.799548	ECOLI	Escherichia coli	specific strain	HSLO	P0A6Y5	1HW7	1hw71_010	9
Thyme	Carvacrol	Oxygenated monoterpenoids	23.23	1.81902	1.01947	0.799548	ECOLI	Escherichia coli	specific strain	HSLO	P0A6Y5	1HW7	1hw71_010	9
Oregano	Carvacrol	Oxygenated monoterpenoids	72.36	0.691963	0.667996	0.0239668	PSEAE	Pseudomonas aeruginosa	strain ATCC 15692 / DSM 22644 / CIP 104116 / JCM 14847 / LMG 12228 / 1C / PRS 101 / PAO1	HUTF	Q9HU77	4RDV	4rdv1_002	75
Thyme	Carvacrol	Oxygenated monoterpenoids	23.23	0.691963	0.667996	0.0239668	PSEAE	Pseudomonas aeruginosa	strain ATCC 15692 / DSM 22644 / CIP 104116 / JCM 14847 / LMG 12228 / 1C / PRS 101 / PAO1	HUTF	Q9HU77	4RDV	4rdv1_002	75
Oregano	Carvacrol	Oxygenated monoterpenoids	72.36	2.86226	2.2861	0.576164	PSEAE	Pseudomonas aeruginosa	strain ATCC 15692 / DSM 22644 / CIP 104116 / JCM 14847 / LMG 12228 / 1C / PRS 101 / PAO1	HYDA	Q9I676	5E5C	5e5c1_001	49
Thyme	Carvacrol	Oxygenated monoterpenoids	23.23	2.86226	2.2861	0.576164	PSEAE	Pseudomonas aeruginosa	strain ATCC 15692 / DSM 22644 / CIP 104116 / JCM 14847 / LMG 12228 / 1C / PRS 101 / PAO1	HYDA	Q9I676	5E5C	5e5c1_001	49
Oregano	Carvacrol	Oxygenated monoterpenoids	72.36	0.650788	0.465038	0.185749	ENTFA	Enterococcus faecalis	strain ATCC 700802 / V583	HYEP	Q834W6	3JW7	3jw71_006	44
Thyme	Carvacrol	Oxygenated monoterpenoids	23.23	0.650788	0.465038	0.185749	ENTFA	Enterococcus faecalis	strain ATCC 700802 / V583	HYEP	Q834W6	3JW7	3jw71_006	44
Oregano	Carvacrol	Oxygenated monoterpenoids	72.36	0.851752	0.473905	0.377848	ECOLI	Escherichia coli	specific strain	IAAA	P37595	1K2X	1k2x1_009	36
Thyme	Carvacrol	Oxygenated monoterpenoids	23.23	0.851752	0.473905	0.377848	ECOLI	Escherichia coli	specific strain	IAAA	P37595	1K2X	1k2x1_009	36
Oregano	Carvacrol	Oxygenated monoterpenoids	72.36	1.3131	1.28176	0.0313366	ECOLI	Escherichia coli	specific strain	IADA	P39377	2AQO	2aqo1_007	173
Thyme	Carvacrol	Oxygenated monoterpenoids	23.23	1.3131	1.28176	0.0313366	ECOLI	Escherichia coli	specific strain	IADA	P39377	2AQO	2aqo1_007	173
Oregano	Carvacrol	Oxygenated monoterpenoids	72.36	1.38042	1.04875	0.331669	STAAC	Staphylococcus aureus	strain COL	ICAR	Q5HCN2	3GEU	3geu1_004	11
Thyme	Carvacrol	Oxygenated monoterpenoids	23.23	1.38042	1.04875	0.331669	STAAC	Staphylococcus aureus	strain COL	ICAR	Q5HCN2	3GEU	3geu1_004	11
Oregano	Carvacrol	Oxygenated monoterpenoids	72.36	1.44978	1.36254	0.0872373	ECOLI	Escherichia coli	specific strain	IDH	P08200	1IDE	1ide1_004	251
Thyme	Carvacrol	Oxygenated monoterpenoids	23.23	1.44978	1.36254	0.0872373	ECOLI	Escherichia coli	specific strain	IDH	P08200	1IDE	1ide1_004	251
Oregano	Carvacrol	Oxygenated monoterpenoids	72.36	1.08014	0.926988	0.153149	KLEPN	Klebsiella pneumoniae	specific strain	ILVB	P27696	1OZG	1ozg1_001	142
Thyme	Carvacrol	Oxygenated monoterpenoids	23.23	1.08014	0.926988	0.153149	KLEPN	Klebsiella pneumoniae	specific strain	ILVB	P27696	1OZG	1ozg1_001	142
Oregano	Carvacrol	Oxygenated monoterpenoids	72.36	1.39441	1.09835	0.29606	STAA8	Staphylococcus aureus	strain NCTC 8325 / PS 47	ILVC	Q2FWK4	6AQJ	6aqj1_008	78
Thyme	Carvacrol	Oxygenated monoterpenoids	23.23	1.39441	1.09835	0.29606	STAA8	Staphylococcus aureus	strain NCTC 8325 / PS 47	ILVC	Q2FWK4	6AQJ	6aqj1_008	78
Oregano	Carvacrol	Oxygenated monoterpenoids	72.36	2.13676	2.13194	0.00481573	ECOLI	Escherichia coli	specific strain	ILVE	P0AB80	1IYD	1iyd1_004	119
Thyme	Carvacrol	Oxygenated monoterpenoids	23.23	2.13676	2.13194	0.00481573	ECOLI	Escherichia coli	specific strain	ILVE	P0AB80	1IYD	1iyd1_004	119
Oregano	Carvacrol	Oxygenated monoterpenoids	72.36	3.24886	3.01251	0.236356	ECOLI	Escherichia coli	specific strain	ILVN	P0ADF8	5YPY	5ypy1_002	15
Thyme	Carvacrol	Oxygenated monoterpenoids	23.23	3.24886	3.01251	0.236356	ECOLI	Escherichia coli	specific strain	ILVN	P0ADF8	5YPY	5ypy1_002	15
Oregano	Carvacrol	Oxygenated monoterpenoids	72.36	1.09509	0.835209	0.259878	ECOLX	Escherichia coli	unkown - specific strain?	IMM7	Q03708	2JAZ	2jaz1_006	68
Thyme	Carvacrol	Oxygenated monoterpenoids	23.23	1.09509	0.835209	0.259878	ECOLX	Escherichia coli	unkown - specific strain?	IMM7	Q03708	2JAZ	2jaz1_006	68
Oregano	Carvacrol	Oxygenated monoterpenoids	72.36	1.55351	1.32845	0.225067	PSEAE	Pseudomonas aeruginosa	strain ATCC 15692 / DSM 22644 / CIP 104116 / JCM 14847 / LMG 12228 / 1C / PRS 101 / PAO1	IPYR	Q9HWZ6	4XEL	4xel1_008	244
Thyme	Carvacrol	Oxygenated monoterpenoids	23.23	1.55351	1.32845	0.225067	PSEAE	Pseudomonas aeruginosa	strain ATCC 15692 / DSM 22644 / CIP 104116 / JCM 14847 / LMG 12228 / 1C / PRS 101 / PAO1	IPYR	Q9HWZ6	4XEL	4xel1_008	244
Oregano	Carvacrol	Oxygenated monoterpenoids	72.36	0.984864	0.684545	0.300319	ECO57	Escherichia coli	O157:H7	ISCS	P0A6B9	3LVJ	3lvj1_012	41
Thyme	Carvacrol	Oxygenated monoterpenoids	23.23	0.984864	0.684545	0.300319	ECO57	Escherichia coli	O157:H7	ISCS	P0A6B9	3LVJ	3lvj1_012	41
Oregano	Carvacrol	Oxygenated monoterpenoids	72.36	1.34068	1.20889	0.131797	ECOLI	Escherichia coli	specific strain	ISPE	P62615	2WW4	2ww41_008	11
Thyme	Carvacrol	Oxygenated monoterpenoids	23.23	1.34068	1.20889	0.131797	ECOLI	Escherichia coli	specific strain	ISPE	P62615	2WW4	2ww41_008	11
Oregano	Carvacrol	Oxygenated monoterpenoids	72.36	1.82158	1.50964	0.311945	ECOLI	Escherichia coli	specific strain	ISPH	P62623	3F7T	3f7t1_005	125
Thyme	Carvacrol	Oxygenated monoterpenoids	23.23	1.82158	1.50964	0.311945	ECOLI	Escherichia coli	specific strain	ISPH	P62623	3F7T	3f7t1_005	125
Oregano	Carvacrol	Oxygenated monoterpenoids	72.36	1.39653	0.812303	0.584228	ECOLI	Escherichia coli	specific strain	KDSA	P0A715	1G7V	1g7v1_004	55
Thyme	Carvacrol	Oxygenated monoterpenoids	23.23	1.39653	0.812303	0.584228	ECOLI	Escherichia coli	specific strain	KDSA	P0A715	1G7V	1g7v1_004	55
Oregano	Carvacrol	Oxygenated monoterpenoids	72.36	1.55298	1.41267	0.140314	PSEAI	Pseudomonas aeruginosa	specific strain	KINB	O34206	3KKB	3kkb1_003	5
Thyme	Carvacrol	Oxygenated monoterpenoids	23.23	1.55298	1.41267	0.140314	PSEAI	Pseudomonas aeruginosa	specific strain	KINB	O34206	3KKB	3kkb1_003	5
Oregano	Carvacrol	Oxygenated monoterpenoids	72.36	0.86568	0.855481	0.0101983	STAAM	Staphylococcus aureus	strain Mu50 / ATCC 700699	LACD	P0A009	3KAO	3kao1_011	12
Thyme	Carvacrol	Oxygenated monoterpenoids	23.23	0.86568	0.855481	0.0101983	STAAM	Staphylococcus aureus	strain Mu50 / ATCC 700699	LACD	P0A009	3KAO	3kao1_011	12
Oregano	Carvacrol	Oxygenated monoterpenoids	72.36	1.28095	1.17127	0.109678	ECOLI	Escherichia coli	specific strain	LACI	P03023	2P9H	2p9h1_005	24
Thyme	Carvacrol	Oxygenated monoterpenoids	23.23	1.28095	1.17127	0.109678	ECOLI	Escherichia coli	specific strain	LACI	P03023	2P9H	2p9h1_005	24
Oregano	Carvacrol	Oxygenated monoterpenoids	72.36	0.753305	0.705783	0.0475215	ENTFA	Enterococcus faecalis	strain ATCC 700802 / V583	LCHMO	Q838S1	4ALQ	4alq1_001	13
Thyme	Carvacrol	Oxygenated monoterpenoids	23.23	0.753305	0.705783	0.0475215	ENTFA	Enterococcus faecalis	strain ATCC 700802 / V583	LCHMO	Q838S1	4ALQ	4alq1_001	13
Oregano	Carvacrol	Oxygenated monoterpenoids	72.36	0.880973	0.855637	0.0253362	STAAC	Staphylococcus aureus	strain COL	LDH1	Q5HJD7	3H3J	3h3j1_007	53
Thyme	Carvacrol	Oxygenated monoterpenoids	23.23	0.880973	0.855637	0.0253362	STAAC	Staphylococcus aureus	strain COL	LDH1	Q5HJD7	3H3J	3h3j1_007	53
Oregano	Carvacrol	Oxygenated monoterpenoids	72.36	1.558	1.31762	0.240386	ECOLI	Escherichia coli	specific strain	LEUO	P10151	6GZ0	6gz01_004	25
Thyme	Carvacrol	Oxygenated monoterpenoids	23.23	1.558	1.31762	0.240386	ECOLI	Escherichia coli	specific strain	LEUO	P10151	6GZ0	6gz01_004	25
Oregano	Carvacrol	Oxygenated monoterpenoids	72.36	1.02881	1.02297	0.00583655	ECOLI	Escherichia coli	specific strain	LFTR	P0A8P1	2Z3P	2z3p1_006	23
Thyme	Carvacrol	Oxygenated monoterpenoids	23.23	1.02881	1.02297	0.00583655	ECOLI	Escherichia coli	specific strain	LFTR	P0A8P1	2Z3P	2z3p1_006	23
Oregano	Carvacrol	Oxygenated monoterpenoids	72.36	1.83944	1.67763	0.161814	ECOLI	Escherichia coli	specific strain	LIVJ	P0AD96	1Z18	1z181_004	17
Thyme	Carvacrol	Oxygenated monoterpenoids	23.23	1.83944	1.67763	0.161814	ECOLI	Escherichia coli	specific strain	LIVJ	P0AD96	1Z18	1z181_004	17
Oregano	Carvacrol	Oxygenated monoterpenoids	72.36	2.59832	1.88271	0.715612	ECOLI	Escherichia coli	specific strain	LOLA	P61316	6F3Z	6f3z1_002	25
Thyme	Carvacrol	Oxygenated monoterpenoids	23.23	2.59832	1.88271	0.715612	ECOLI	Escherichia coli	specific strain	LOLA	P61316	6F3Z	6f3z1_002	25
Oregano	Carvacrol	Oxygenated monoterpenoids	72.36	2.59832	1.88271	0.715612	ECOLI	Escherichia coli	specific strain	LOLC	P0ADC3	6F3Z	6f3z1_002	14
Thyme	Carvacrol	Oxygenated monoterpenoids	23.23	2.59832	1.88271	0.715612	ECOLI	Escherichia coli	specific strain	LOLC	P0ADC3	6F3Z	6f3z1_002	14
Oregano	Carvacrol	Oxygenated monoterpenoids	72.36	2.21885	1.84537	0.373481	PSEAE	Pseudomonas aeruginosa	strain ATCC 15692 / DSM 22644 / CIP 104116 / JCM 14847 / LMG 12228 / 1C / PRS 101 / PAO1	LPAKS	Q9I5I9	2CFZ	2cfz1_014	121
Thyme	Carvacrol	Oxygenated monoterpenoids	23.23	2.21885	1.84537	0.373481	PSEAE	Pseudomonas aeruginosa	strain ATCC 15692 / DSM 22644 / CIP 104116 / JCM 14847 / LMG 12228 / 1C / PRS 101 / PAO1	LPAKS	Q9I5I9	2CFZ	2cfz1_014	121
Oregano	Carvacrol	Oxygenated monoterpenoids	72.36	1.63218	1.62795	0.00423185	ECOLI	Escherichia coli	specific strain	LPXA	P0A722	6P9P	6p9p1_009	182
Thyme	Carvacrol	Oxygenated monoterpenoids	23.23	1.63218	1.62795	0.00423185	ECOLI	Escherichia coli	specific strain	LPXA	P0A722	6P9P	6p9p1_009	182
Oregano	Carvacrol	Oxygenated monoterpenoids	72.36	0.772557	0.515774	0.256783	ECOLI	Escherichia coli	specific strain	LPXB	P10441	5W8X	5w8x1_010	26
Thyme	Carvacrol	Oxygenated monoterpenoids	23.23	0.772557	0.515774	0.256783	ECOLI	Escherichia coli	specific strain	LPXB	P10441	5W8X	5w8x1_010	26
Oregano	Carvacrol	Oxygenated monoterpenoids	72.36	2.45597	1.96436	0.491613	PSEAE	Pseudomonas aeruginosa	strain ATCC 15692 / DSM 22644 / CIP 104116 / JCM 14847 / LMG 12228 / 1C / PRS 101 / PAO1	LPXC	P47205	7K99	7k991_006	240
Thyme	Carvacrol	Oxygenated monoterpenoids	23.23	2.45597	1.96436	0.491613	PSEAE	Pseudomonas aeruginosa	strain ATCC 15692 / DSM 22644 / CIP 104116 / JCM 14847 / LMG 12228 / 1C / PRS 101 / PAO1	LPXC	P47205	7K99	7k991_006	240
Oregano	Carvacrol	Oxygenated monoterpenoids	72.36	0.650871	0.16371	0.487161	ECOLI	Escherichia coli	specific strain	LPXD	P21645	6P84	6p841_010	201
Thyme	Carvacrol	Oxygenated monoterpenoids	23.23	0.650871	0.16371	0.487161	ECOLI	Escherichia coli	specific strain	LPXD	P21645	6P84	6p841_010	201
Oregano	Carvacrol	Oxygenated monoterpenoids	72.36	1.24104	1.18073	0.0603071	ECO57	Escherichia coli	O157:H7	MALE	P0AEY0	4WGI	4wgi1_008	1628
Thyme	Carvacrol	Oxygenated monoterpenoids	23.23	1.24104	1.18073	0.0603071	ECO57	Escherichia coli	O157:H7	MALE	P0AEY0	4WGI	4wgi1_008	1628
Oregano	Carvacrol	Oxygenated monoterpenoids	72.36	2.93585	1.873	1.06285	ECOLI	Escherichia coli	specific strain	MALE	P0AEX9	6KI0	6ki01_005	1628
Thyme	Carvacrol	Oxygenated monoterpenoids	23.23	2.93585	1.873	1.06285	ECOLI	Escherichia coli	specific strain	MALE	P0AEX9	6KI0	6ki01_005	1628
Oregano	Carvacrol	Oxygenated monoterpenoids	72.36	1.2772	0.922454	0.354749	ECOLI	Escherichia coli	specific strain	MALF	P02916	3PUX	3pux1_030	145
Thyme	Carvacrol	Oxygenated monoterpenoids	23.23	1.2772	0.922454	0.354749	ECOLI	Escherichia coli	specific strain	MALF	P02916	3PUX	3pux1_030	145
Oregano	Carvacrol	Oxygenated monoterpenoids	72.36	1.2772	0.922454	0.354749	ECOLI	Escherichia coli	specific strain	MALG	P68183	3PUX	3pux1_030	145
Thyme	Carvacrol	Oxygenated monoterpenoids	23.23	1.2772	0.922454	0.354749	ECOLI	Escherichia coli	specific strain	MALG	P68183	3PUX	3pux1_030	145
Oregano	Carvacrol	Oxygenated monoterpenoids	72.36	1.2772	0.922454	0.354749	ECOLI	Escherichia coli	specific strain	MALK	P68187	3PUX	3pux1_030	155
Thyme	Carvacrol	Oxygenated monoterpenoids	23.23	1.2772	0.922454	0.354749	ECOLI	Escherichia coli	specific strain	MALK	P68187	3PUX	3pux1_030	155
Oregano	Carvacrol	Oxygenated monoterpenoids	72.36	1.76748	0.862415	0.905065	ECOLI	Escherichia coli	specific strain	MAZE	P0AE72	1UB4	1ub41_001	20
Thyme	Carvacrol	Oxygenated monoterpenoids	23.23	1.76748	0.862415	0.905065	ECOLI	Escherichia coli	specific strain	MAZE	P0AE72	1UB4	1ub41_001	20
Oregano	Carvacrol	Oxygenated monoterpenoids	72.36	1.76748	0.862415	0.905065	ECOLI	Escherichia coli	specific strain	MAZF	P0AE70	1UB4	1ub41_001	56
Thyme	Carvacrol	Oxygenated monoterpenoids	23.23	1.76748	0.862415	0.905065	ECOLI	Escherichia coli	specific strain	MAZF	P0AE70	1UB4	1ub41_001	56
Oregano	Carvacrol	Oxygenated monoterpenoids	72.36	2.2751	1.78257	0.492528	ECOLI	Escherichia coli	specific strain	MBHL	P0ACD8	6G94	6g941_047	473
Thyme	Carvacrol	Oxygenated monoterpenoids	23.23	2.2751	1.78257	0.492528	ECOLI	Escherichia coli	specific strain	MBHL	P0ACD8	6G94	6g941_047	473
Oregano	Carvacrol	Oxygenated monoterpenoids	72.36	1.41989	1.10324	0.31665	ECOLI	Escherichia coli	specific strain	MBHM	P0ACE0	6EHS	6ehs1_022	153
Thyme	Carvacrol	Oxygenated monoterpenoids	23.23	1.41989	1.10324	0.31665	ECOLI	Escherichia coli	specific strain	MBHM	P0ACE0	6EHS	6ehs1_022	153
Oregano	Carvacrol	Oxygenated monoterpenoids	72.36	2.2751	1.78257	0.492528	ECOLI	Escherichia coli	specific strain	MBHS	P69739	6G94	6g941_047	473
Thyme	Carvacrol	Oxygenated monoterpenoids	23.23	2.2751	1.78257	0.492528	ECOLI	Escherichia coli	specific strain	MBHS	P69739	6G94	6g941_047	473
Oregano	Carvacrol	Oxygenated monoterpenoids	72.36	1.41989	1.10324	0.31665	ECOLI	Escherichia coli	specific strain	MBHT	P69741	6EHS	6ehs1_022	153
Thyme	Carvacrol	Oxygenated monoterpenoids	23.23	1.41989	1.10324	0.31665	ECOLI	Escherichia coli	specific strain	MBHT	P69741	6EHS	6ehs1_022	153
Oregano	Carvacrol	Oxygenated monoterpenoids	72.36	1.61077	1.34205	0.268716	ECOLX	Escherichia coli	unkown - specific strain?	MCBA	P05834	6GOS	6gos1_019	120
Thyme	Carvacrol	Oxygenated monoterpenoids	23.23	1.61077	1.34205	0.268716	ECOLX	Escherichia coli	unkown - specific strain?	MCBA	P05834	6GOS	6gos1_019	120
Oregano	Carvacrol	Oxygenated monoterpenoids	72.36	1.61077	1.34205	0.268716	ECOLX	Escherichia coli	unkown - specific strain?	MCBB	P23184	6GOS	6gos1_019	120
Thyme	Carvacrol	Oxygenated monoterpenoids	23.23	1.61077	1.34205	0.268716	ECOLX	Escherichia coli	unkown - specific strain?	MCBB	P23184	6GOS	6gos1_019	120
Oregano	Carvacrol	Oxygenated monoterpenoids	72.36	1.61077	1.34205	0.268716	ECOLX	Escherichia coli	unkown - specific strain?	MCBC	P23185	6GOS	6gos1_019	120
Thyme	Carvacrol	Oxygenated monoterpenoids	23.23	1.61077	1.34205	0.268716	ECOLX	Escherichia coli	unkown - specific strain?	MCBC	P23185	6GOS	6gos1_019	120
Oregano	Carvacrol	Oxygenated monoterpenoids	72.36	1.61077	1.34205	0.268716	ECOLX	Escherichia coli	unkown - specific strain?	MCBD	P23186	6GOS	6gos1_019	120
Thyme	Carvacrol	Oxygenated monoterpenoids	23.23	1.61077	1.34205	0.268716	ECOLX	Escherichia coli	unkown - specific strain?	MCBD	P23186	6GOS	6gos1_019	120
Oregano	Carvacrol	Oxygenated monoterpenoids	72.36	2.25213	1.53837	0.71376	ECOLX	Escherichia coli	unkown - specific strain?	MCCF	Q47511	4IIX	4iix1_002	77
Thyme	Carvacrol	Oxygenated monoterpenoids	23.23	2.25213	1.53837	0.71376	ECOLX	Escherichia coli	unkown - specific strain?	MCCF	Q47511	4IIX	4iix1_002	77
Oregano	Carvacrol	Oxygenated monoterpenoids	72.36	0.752784	0.515447	0.237337	KLEPN	Klebsiella pneumoniae	specific strain	MCEA	Q9Z4N4	7DYR	7dyr1_029	17
Thyme	Carvacrol	Oxygenated monoterpenoids	23.23	0.752784	0.515447	0.237337	KLEPN	Klebsiella pneumoniae	specific strain	MCEA	Q9Z4N4	7DYR	7dyr1_029	17
Oregano	Carvacrol	Oxygenated monoterpenoids	72.36	1.57711	1.5581	0.0190095	ECOLX	Escherichia coli	unkown - specific strain?	MCR1	A0A0R6L508	6LI5	6li51_004	46
Thyme	Carvacrol	Oxygenated monoterpenoids	23.23	1.57711	1.5581	0.0190095	ECOLX	Escherichia coli	unkown - specific strain?	MCR1	A0A0R6L508	6LI5	6li51_004	46
Oregano	Carvacrol	Oxygenated monoterpenoids	72.36	1.06763	0.932208	0.135417	ECOLI	Escherichia coli	specific strain	MDH	P61889	5KKA	5kka1_004	94
Thyme	Carvacrol	Oxygenated monoterpenoids	23.23	1.06763	0.932208	0.135417	ECOLI	Escherichia coli	specific strain	MDH	P61889	5KKA	5kka1_004	94
Oregano	Carvacrol	Oxygenated monoterpenoids	72.36	1.94467	1.31957	0.625101	ECOLI	Escherichia coli	specific strain	MENB	P0ABU0	4ELX	4elx1_004	110
Thyme	Carvacrol	Oxygenated monoterpenoids	23.23	1.94467	1.31957	0.625101	ECOLI	Escherichia coli	specific strain	MENB	P0ABU0	4ELX	4elx1_004	110
Oregano	Carvacrol	Oxygenated monoterpenoids	72.36	1.94086	1.77226	0.168598	ECOLI	Escherichia coli	specific strain	MEND	P17109	5Z2P	5z2p1_023	162
Thyme	Carvacrol	Oxygenated monoterpenoids	23.23	1.94086	1.77226	0.168598	ECOLI	Escherichia coli	specific strain	MEND	P17109	5Z2P	5z2p1_023	162
Oregano	Carvacrol	Oxygenated monoterpenoids	72.36	1.20459	1.10198	0.102618	ECOLI	Escherichia coli	specific strain	MENI	P77781	1SBK	1sbk1_009	31
Thyme	Carvacrol	Oxygenated monoterpenoids	23.23	1.20459	1.10198	0.102618	ECOLI	Escherichia coli	specific strain	MENI	P77781	1SBK	1sbk1_009	31
Oregano	Carvacrol	Oxygenated monoterpenoids	72.36	0.614497	0.581718	0.0327788	ECOLI	Escherichia coli	specific strain	METC	P06721	2GQN	2gqn1_017	94
Thyme	Carvacrol	Oxygenated monoterpenoids	23.23	0.614497	0.581718	0.0327788	ECOLI	Escherichia coli	specific strain	METC	P06721	2GQN	2gqn1_017	94
Oregano	Carvacrol	Oxygenated monoterpenoids	72.36	1.00317	0.944097	0.0590703	ECOLI	Escherichia coli	specific strain	METJ	P0A8U6	1MJL	1mjl1_005	38
Thyme	Carvacrol	Oxygenated monoterpenoids	23.23	1.00317	0.944097	0.0590703	ECOLI	Escherichia coli	specific strain	METJ	P0A8U6	1MJL	1mjl1_005	38
Oregano	Carvacrol	Oxygenated monoterpenoids	72.36	0.956441	0.431568	0.524874	PSEAE	Pseudomonas aeruginosa	strain ATCC 15692 / DSM 22644 / CIP 104116 / JCM 14847 / LMG 12228 / 1C / PRS 101 / PAO1	MEXR	P52003	3ECH	3ech1_004	15
Thyme	Carvacrol	Oxygenated monoterpenoids	23.23	0.956441	0.431568	0.524874	PSEAE	Pseudomonas aeruginosa	strain ATCC 15692 / DSM 22644 / CIP 104116 / JCM 14847 / LMG 12228 / 1C / PRS 101 / PAO1	MEXR	P52003	3ECH	3ech1_004	15
Oregano	Carvacrol	Oxygenated monoterpenoids	72.36	1.43644	1.17881	0.257633	ECOLI	Escherichia coli	specific strain	MFD	P30958	2B2N	2b2n1_003	16
Thyme	Carvacrol	Oxygenated monoterpenoids	23.23	1.43644	1.17881	0.257633	ECOLI	Escherichia coli	specific strain	MFD	P30958	2B2N	2b2n1_003	16
Oregano	Carvacrol	Oxygenated monoterpenoids	72.36	2.16533	1.92003	0.245309	ECOLI	Escherichia coli	specific strain	MGLB	P0AEE5	2IPL	2ipl1_001	19
Thyme	Carvacrol	Oxygenated monoterpenoids	23.23	2.16533	1.92003	0.245309	ECOLI	Escherichia coli	specific strain	MGLB	P0AEE5	2IPL	2ipl1_001	19
Oregano	Carvacrol	Oxygenated monoterpenoids	72.36	1.68122	1.37078	0.310437	ECOLI	Escherichia coli	specific strain	MGSA	P0A731	1EGH	1egh1_020	75
Thyme	Carvacrol	Oxygenated monoterpenoids	23.23	1.68122	1.37078	0.310437	ECOLI	Escherichia coli	specific strain	MGSA	P0A731	1EGH	1egh1_020	75
Oregano	Carvacrol	Oxygenated monoterpenoids	72.36	0.517212	0.51166	0.00555157	ECOLI	Escherichia coli	specific strain	MLTA	P0A935	2PI8	2pi81_006	44
Thyme	Carvacrol	Oxygenated monoterpenoids	23.23	0.517212	0.51166	0.00555157	ECOLI	Escherichia coli	specific strain	MLTA	P0A935	2PI8	2pi81_006	44
Oregano	Carvacrol	Oxygenated monoterpenoids	72.36	1.059	0.961799	0.0972026	PSEAE	Pseudomonas aeruginosa	strain ATCC 15692 / DSM 22644 / CIP 104116 / JCM 14847 / LMG 12228 / 1C / PRS 101 / PAO1	MLTF	Q9HXN1	4OZ9	4oz91_007	59
Thyme	Carvacrol	Oxygenated monoterpenoids	23.23	1.059	0.961799	0.0972026	PSEAE	Pseudomonas aeruginosa	strain ATCC 15692 / DSM 22644 / CIP 104116 / JCM 14847 / LMG 12228 / 1C / PRS 101 / PAO1	MLTF	Q9HXN1	4OZ9	4oz91_007	59
Oregano	Carvacrol	Oxygenated monoterpenoids	72.36	0.833487	0.820842	0.0126448	STAA8	Staphylococcus aureus	strain NCTC 8325 / PS 47	MOAA	P69848	2FB2	2fb21_014	33
Thyme	Carvacrol	Oxygenated monoterpenoids	23.23	0.833487	0.820842	0.0126448	STAA8	Staphylococcus aureus	strain NCTC 8325 / PS 47	MOAA	P69848	2FB2	2fb21_014	33
Oregano	Carvacrol	Oxygenated monoterpenoids	72.36	2.06418	1.3979	0.666278	ECOLI	Escherichia coli	specific strain	MRDA	P0AD65	6G9F	6g9f1_007	16
Thyme	Carvacrol	Oxygenated monoterpenoids	23.23	2.06418	1.3979	0.666278	ECOLI	Escherichia coli	specific strain	MRDA	P0AD65	6G9F	6g9f1_007	16
Oregano	Carvacrol	Oxygenated monoterpenoids	72.36	0.431622	0.359952	0.0716701	ECOLI	Escherichia coli	specific strain	MTNN	P0AF12	1JYS	1jys1_004	67
Thyme	Carvacrol	Oxygenated monoterpenoids	23.23	0.431622	0.359952	0.0716701	ECOLI	Escherichia coli	specific strain	MTNN	P0AF12	1JYS	1jys1_004	67
Oregano	Carvacrol	Oxygenated monoterpenoids	72.36	0.20825	0.199985	0.00826447	ECOLI	Escherichia coli	specific strain	MURA	P0A749	1UAE	1uae1_004	42
Thyme	Carvacrol	Oxygenated monoterpenoids	23.23	0.20825	0.199985	0.00826447	ECOLI	Escherichia coli	specific strain	MURA	P0A749	1UAE	1uae1_004	42
Oregano	Carvacrol	Oxygenated monoterpenoids	72.36	1.43219	0.829412	0.602779	ECOLI	Escherichia coli	specific strain	MURD	P14900	2UAG	2uag1_002	93
Thyme	Carvacrol	Oxygenated monoterpenoids	23.23	1.43219	0.829412	0.602779	ECOLI	Escherichia coli	specific strain	MURD	P14900	2UAG	2uag1_002	93
Oregano	Carvacrol	Oxygenated monoterpenoids	72.36	1.98217	1.47268	0.509493	ECOLI	Escherichia coli	specific strain	MURE	P22188	7B6K	7b6k1_001	161
Thyme	Carvacrol	Oxygenated monoterpenoids	23.23	1.98217	1.47268	0.509493	ECOLI	Escherichia coli	specific strain	MURE	P22188	7B6K	7b6k1_001	161
Oregano	Carvacrol	Oxygenated monoterpenoids	72.36	1.30675	1.1301	0.176652	ECOLI	Escherichia coli	specific strain	MUTS	P23909	1OH6	1oh61_039	240
Thyme	Carvacrol	Oxygenated monoterpenoids	23.23	1.30675	1.1301	0.176652	ECOLI	Escherichia coli	specific strain	MUTS	P23909	1OH6	1oh61_039	240
Oregano	Carvacrol	Oxygenated monoterpenoids	72.36	1.22557	1.10109	0.124483	ECOLI	Escherichia coli	specific strain	NADB	P10902	1CHU	1chu1_016	27
Thyme	Carvacrol	Oxygenated monoterpenoids	23.23	1.22557	1.10109	0.124483	ECOLI	Escherichia coli	specific strain	NADB	P10902	1CHU	1chu1_016	27
Oregano	Carvacrol	Oxygenated monoterpenoids	72.36	0.610421	0.54926	0.061161	ECOLI	Escherichia coli	specific strain	NAGA	P0AF18	2P50	2p501_001	28
Thyme	Carvacrol	Oxygenated monoterpenoids	23.23	0.610421	0.54926	0.061161	ECOLI	Escherichia coli	specific strain	NAGA	P0AF18	2P50	2p501_001	28
Oregano	Carvacrol	Oxygenated monoterpenoids	72.36	2.93791	2.05291	0.884998	ECOLI	Escherichia coli	specific strain	NAGB	P0A759	1HOR	1hor1_024	203
Thyme	Carvacrol	Oxygenated monoterpenoids	23.23	2.93791	2.05291	0.884998	ECOLI	Escherichia coli	specific strain	NAGB	P0A759	1HOR	1hor1_024	203
Oregano	Carvacrol	Oxygenated monoterpenoids	72.36	1.21801	1.0587	0.159311	ECOLI	Escherichia coli	specific strain	NAGD	P0AF24	2C4N	2c4n1_013	9
Thyme	Carvacrol	Oxygenated monoterpenoids	23.23	1.21801	1.0587	0.159311	ECOLI	Escherichia coli	specific strain	NAGD	P0AF24	2C4N	2c4n1_013	9
Oregano	Carvacrol	Oxygenated monoterpenoids	72.36	1.47582	1.069	0.40682	ECOLI	Escherichia coli	specific strain	NANA	P0A6L4	2WNQ	2wnq1_017	357
Thyme	Carvacrol	Oxygenated monoterpenoids	23.23	1.47582	1.069	0.40682	ECOLI	Escherichia coli	specific strain	NANA	P0A6L4	2WNQ	2wnq1_017	357
Oregano	Carvacrol	Oxygenated monoterpenoids	72.36	1.57172	1.377	0.194716	STAA8	Staphylococcus aureus	strain NCTC 8325 / PS 47	NANA	Q2G160	5KZE	5kze1_008	357
Thyme	Carvacrol	Oxygenated monoterpenoids	23.23	1.57172	1.377	0.194716	STAA8	Staphylococcus aureus	strain NCTC 8325 / PS 47	NANA	Q2G160	5KZE	5kze1_008	357
Oregano	Carvacrol	Oxygenated monoterpenoids	72.36	1.36248	1.31249	0.0499925	STAA8	Staphylococcus aureus	strain NCTC 8325 / PS 47	NANE	Q2G157	6VVA	6vva1_007	10
Thyme	Carvacrol	Oxygenated monoterpenoids	23.23	1.36248	1.31249	0.0499925	STAA8	Staphylococcus aureus	strain NCTC 8325 / PS 47	NANE	Q2G157	6VVA	6vva1_007	10
Oregano	Carvacrol	Oxygenated monoterpenoids	72.36	1.85204	1.23237	0.619673	ECOLI	Escherichia coli	specific strain	NAPA	P33937	2NYA	2nya1_008	10
Thyme	Carvacrol	Oxygenated monoterpenoids	23.23	1.85204	1.23237	0.619673	ECOLI	Escherichia coli	specific strain	NAPA	P33937	2NYA	2nya1_008	10
Oregano	Carvacrol	Oxygenated monoterpenoids	72.36	1.34534	0.870908	0.474428	ENTFA	Enterococcus faecalis	strain ATCC 700802 / V583	NAPE	P37062	1F8W	1f8w1_022	61
Thyme	Carvacrol	Oxygenated monoterpenoids	23.23	1.34534	0.870908	0.474428	ENTFA	Enterococcus faecalis	strain ATCC 700802 / V583	NAPE	P37062	1F8W	1f8w1_022	61
Oregano	Carvacrol	Oxygenated monoterpenoids	72.36	2.24846	1.6567	0.59176	ECOLI	Escherichia coli	specific strain	NARG	P09152	1Q16	1q161_009	403
Thyme	Carvacrol	Oxygenated monoterpenoids	23.23	2.24846	1.6567	0.59176	ECOLI	Escherichia coli	specific strain	NARG	P09152	1Q16	1q161_009	403
Oregano	Carvacrol	Oxygenated monoterpenoids	72.36	2.24846	1.6567	0.59176	ECOLI	Escherichia coli	specific strain	NARH	P11349	1Q16	1q161_009	403
Thyme	Carvacrol	Oxygenated monoterpenoids	23.23	2.24846	1.6567	0.59176	ECOLI	Escherichia coli	specific strain	NARH	P11349	1Q16	1q161_009	403
Oregano	Carvacrol	Oxygenated monoterpenoids	72.36	2.24846	1.6567	0.59176	ECOLI	Escherichia coli	specific strain	NARI	P11350	1Q16	1q161_009	368
Thyme	Carvacrol	Oxygenated monoterpenoids	23.23	2.24846	1.6567	0.59176	ECOLI	Escherichia coli	specific strain	NARI	P11350	1Q16	1q161_009	368
Oregano	Carvacrol	Oxygenated monoterpenoids	72.36	2.36683	1.98168	0.385141	ECOLI	Escherichia coli	specific strain	NARK	P10903	4U4T	4u4t1_003	19
Thyme	Carvacrol	Oxygenated monoterpenoids	23.23	2.36683	1.98168	0.385141	ECOLI	Escherichia coli	specific strain	NARK	P10903	4U4T	4u4t1_003	19
Oregano	Carvacrol	Oxygenated monoterpenoids	72.36	1.26493	0.935901	0.329029	ECOLI	Escherichia coli	specific strain	NARQ	P27896	6YUE	6yue1_002	50
Thyme	Carvacrol	Oxygenated monoterpenoids	23.23	1.26493	0.935901	0.329029	ECOLI	Escherichia coli	specific strain	NARQ	P27896	6YUE	6yue1_002	50
Oregano	Carvacrol	Oxygenated monoterpenoids	72.36	1.52074	1.41842	0.102324	ECOLI	Escherichia coli	specific strain	NEMR	P67430	4YZE	4yze1_001	9
Thyme	Carvacrol	Oxygenated monoterpenoids	23.23	1.52074	1.41842	0.102324	ECOLI	Escherichia coli	specific strain	NEMR	P67430	4YZE	4yze1_001	9
Oregano	Carvacrol	Oxygenated monoterpenoids	72.36	2.94312	2.05481	0.888311	ECOLI	Escherichia coli	specific strain	NFSA	P17117	7NIY	7niy1_005	37
Thyme	Carvacrol	Oxygenated monoterpenoids	23.23	2.94312	2.05481	0.888311	ECOLI	Escherichia coli	specific strain	NFSA	P17117	7NIY	7niy1_005	37
Oregano	Carvacrol	Oxygenated monoterpenoids	72.36	2.37274	1.82633	0.546407	KLEPN	Klebsiella pneumoniae	specific strain	NIFD	P00466	1QGU	1qgu1_005	98
Thyme	Carvacrol	Oxygenated monoterpenoids	23.23	2.37274	1.82633	0.546407	KLEPN	Klebsiella pneumoniae	specific strain	NIFD	P00466	1QGU	1qgu1_005	98
Oregano	Carvacrol	Oxygenated monoterpenoids	72.36	2.37274	1.82633	0.546407	KLEPN	Klebsiella pneumoniae	specific strain	NIFK	P09772	1QGU	1qgu1_005	98
Thyme	Carvacrol	Oxygenated monoterpenoids	23.23	2.37274	1.82633	0.546407	KLEPN	Klebsiella pneumoniae	specific strain	NIFK	P09772	1QGU	1qgu1_005	98
Oregano	Carvacrol	Oxygenated monoterpenoids	72.36	2.51843	1.90385	0.614583	ECOLI	Escherichia coli	specific strain	NIKA	P33590	1UIV	1uiv1_005	226
Thyme	Carvacrol	Oxygenated monoterpenoids	23.23	2.51843	1.90385	0.614583	ECOLI	Escherichia coli	specific strain	NIKA	P33590	1UIV	1uiv1_005	226
Oregano	Carvacrol	Oxygenated monoterpenoids	72.36	1.29425	0.742214	0.552033	ECOLI	Escherichia coli	specific strain	NIKR	P0A6Z6	3BKU	3bku1_008	35
Thyme	Carvacrol	Oxygenated monoterpenoids	23.23	1.29425	0.742214	0.552033	ECOLI	Escherichia coli	specific strain	NIKR	P0A6Z6	3BKU	3bku1_008	35
Oregano	Carvacrol	Oxygenated monoterpenoids	72.36	1.6311	1.59903	0.0320653	ECOLI	Escherichia coli	specific strain	NLPI	P0AFB1	1XNF	1xnf1_001	29
Thyme	Carvacrol	Oxygenated monoterpenoids	23.23	1.6311	1.59903	0.0320653	ECOLI	Escherichia coli	specific strain	NLPI	P0AFB1	1XNF	1xnf1_001	29
Oregano	Carvacrol	Oxygenated monoterpenoids	72.36	1.18724	0.844807	0.342434	PSEAE	Pseudomonas aeruginosa	strain ATCC 15692 / DSM 22644 / CIP 104116 / JCM 14847 / LMG 12228 / 1C / PRS 101 / PAO1	NORB	Q59647	3WFE	3wfe1_002	39
Thyme	Carvacrol	Oxygenated monoterpenoids	23.23	1.18724	0.844807	0.342434	PSEAE	Pseudomonas aeruginosa	strain ATCC 15692 / DSM 22644 / CIP 104116 / JCM 14847 / LMG 12228 / 1C / PRS 101 / PAO1	NORB	Q59647	3WFE	3wfe1_002	39
Oregano	Carvacrol	Oxygenated monoterpenoids	72.36	1.18724	0.844807	0.342434	PSEAE	Pseudomonas aeruginosa	strain ATCC 15692 / DSM 22644 / CIP 104116 / JCM 14847 / LMG 12228 / 1C / PRS 101 / PAO1	NORC	Q59646	3WFE	3wfe1_002	39
Thyme	Carvacrol	Oxygenated monoterpenoids	23.23	1.18724	0.844807	0.342434	PSEAE	Pseudomonas aeruginosa	strain ATCC 15692 / DSM 22644 / CIP 104116 / JCM 14847 / LMG 12228 / 1C / PRS 101 / PAO1	NORC	Q59646	3WFE	3wfe1_002	39
Oregano	Carvacrol	Oxygenated monoterpenoids	72.36	1.26208	0.95315	0.308929	ECOLI	Escherichia coli	specific strain	NORV	Q46877	6ETB	6etb1_001	29
Thyme	Carvacrol	Oxygenated monoterpenoids	23.23	1.26208	0.95315	0.308929	ECOLI	Escherichia coli	specific strain	NORV	Q46877	6ETB	6etb1_001	29
Oregano	Carvacrol	Oxygenated monoterpenoids	72.36	1.4686	1.14568	0.32292	ECOLI	Escherichia coli	specific strain	NPD	P75960	6RXO	6rxo1_002	32
Thyme	Carvacrol	Oxygenated monoterpenoids	23.23	1.4686	1.14568	0.32292	ECOLI	Escherichia coli	specific strain	NPD	P75960	6RXO	6rxo1_002	32
Oregano	Carvacrol	Oxygenated monoterpenoids	72.36	1.04801	0.824551	0.223456	ECOLI	Escherichia coli	specific strain	NQOR	P0A8G6	3B6K	3b6k1_016	122
Thyme	Carvacrol	Oxygenated monoterpenoids	23.23	1.04801	0.824551	0.223456	ECOLI	Escherichia coli	specific strain	NQOR	P0A8G6	3B6K	3b6k1_016	122
Oregano	Carvacrol	Oxygenated monoterpenoids	72.36	1.4752	1.24639	0.22881	STAAU	Staphylococcus aureus	specific strain	NUC	P00644	3OWF	3owf1_004	349
Thyme	Carvacrol	Oxygenated monoterpenoids	23.23	1.4752	1.24639	0.22881	STAAU	Staphylococcus aureus	specific strain	NUC	P00644	3OWF	3owf1_004	349
Oregano	Carvacrol	Oxygenated monoterpenoids	72.36	0.427204	0.426955	0.000248826	ECOLI	Escherichia coli	specific strain	NUOB	P0AFC7	7NZ1	7nz11_048	51
Thyme	Carvacrol	Oxygenated monoterpenoids	23.23	0.427204	0.426955	0.000248826	ECOLI	Escherichia coli	specific strain	NUOB	P0AFC7	7NZ1	7nz11_048	51
Oregano	Carvacrol	Oxygenated monoterpenoids	72.36	0.427204	0.426955	0.000248826	ECOLI	Escherichia coli	specific strain	NUOCD	P33599	7NZ1	7nz11_048	51
Thyme	Carvacrol	Oxygenated monoterpenoids	23.23	0.427204	0.426955	0.000248826	ECOLI	Escherichia coli	specific strain	NUOCD	P33599	7NZ1	7nz11_048	51
Oregano	Carvacrol	Oxygenated monoterpenoids	72.36	0.427204	0.426955	0.000248826	ECOLI	Escherichia coli	specific strain	NUOE	P0AFD1	7NZ1	7nz11_048	51
Thyme	Carvacrol	Oxygenated monoterpenoids	23.23	0.427204	0.426955	0.000248826	ECOLI	Escherichia coli	specific strain	NUOE	P0AFD1	7NZ1	7nz11_048	51
Oregano	Carvacrol	Oxygenated monoterpenoids	72.36	0.427204	0.426955	0.000248826	ECOLI	Escherichia coli	specific strain	NUOF	P31979	7NZ1	7nz11_048	51
Thyme	Carvacrol	Oxygenated monoterpenoids	23.23	0.427204	0.426955	0.000248826	ECOLI	Escherichia coli	specific strain	NUOF	P31979	7NZ1	7nz11_048	51
Oregano	Carvacrol	Oxygenated monoterpenoids	72.36	0.427204	0.426955	0.000248826	ECOLI	Escherichia coli	specific strain	NUOG	P33602	7NZ1	7nz11_048	51
Thyme	Carvacrol	Oxygenated monoterpenoids	23.23	0.427204	0.426955	0.000248826	ECOLI	Escherichia coli	specific strain	NUOG	P33602	7NZ1	7nz11_048	51
Oregano	Carvacrol	Oxygenated monoterpenoids	72.36	0.427204	0.426955	0.000248826	ECOLI	Escherichia coli	specific strain	NUOI	P0AFD6	7NZ1	7nz11_048	51
Thyme	Carvacrol	Oxygenated monoterpenoids	23.23	0.427204	0.426955	0.000248826	ECOLI	Escherichia coli	specific strain	NUOI	P0AFD6	7NZ1	7nz11_048	51
Oregano	Carvacrol	Oxygenated monoterpenoids	72.36	1.31391	0.960536	0.353377	PSEAE	Pseudomonas aeruginosa	strain ATCC 15692 / DSM 22644 / CIP 104116 / JCM 14847 / LMG 12228 / 1C / PRS 101 / PAO1	ODH	Q9HUX5	6PBN	6pbn1_018	159
Thyme	Carvacrol	Oxygenated monoterpenoids	23.23	1.31391	0.960536	0.353377	PSEAE	Pseudomonas aeruginosa	strain ATCC 15692 / DSM 22644 / CIP 104116 / JCM 14847 / LMG 12228 / 1C / PRS 101 / PAO1	ODH	Q9HUX5	6PBN	6pbn1_018	159
Oregano	Carvacrol	Oxygenated monoterpenoids	72.36	1.08187	0.914756	0.167115	STAAM	Staphylococcus aureus	strain Mu50 / ATCC 700699	ODH	A0A0H3JT80	6H3F	6h3f1_007	159
Thyme	Carvacrol	Oxygenated monoterpenoids	23.23	1.08187	0.914756	0.167115	STAAM	Staphylococcus aureus	strain Mu50 / ATCC 700699	ODH	A0A0H3JT80	6H3F	6h3f1_007	159
Oregano	Carvacrol	Oxygenated monoterpenoids	72.36	1.63232	1.565	0.0673234	ECOLI	Escherichia coli	specific strain	ODO2	P0AFG6	1SCZ	1scz1_034	144
Thyme	Carvacrol	Oxygenated monoterpenoids	23.23	1.63232	1.565	0.0673234	ECOLI	Escherichia coli	specific strain	ODO2	P0AFG6	1SCZ	1scz1_034	144
Oregano	Carvacrol	Oxygenated monoterpenoids	72.36	1.80466	1.03901	0.765655	ECOLI	Escherichia coli	specific strain	ODP1	P0AFG8	2QTC	2qtc1_002	187
Thyme	Carvacrol	Oxygenated monoterpenoids	23.23	1.80466	1.03901	0.765655	ECOLI	Escherichia coli	specific strain	ODP1	P0AFG8	2QTC	2qtc1_002	187
Oregano	Carvacrol	Oxygenated monoterpenoids	72.36	0.585545	0.571137	0.0144075	PSEAE	Pseudomonas aeruginosa	strain ATCC 15692 / DSM 22644 / CIP 104116 / JCM 14847 / LMG 12228 / 1C / PRS 101 / PAO1	OPRM	Q51487	3D5K	3d5k1_036	27
Thyme	Carvacrol	Oxygenated monoterpenoids	23.23	0.585545	0.571137	0.0144075	PSEAE	Pseudomonas aeruginosa	strain ATCC 15692 / DSM 22644 / CIP 104116 / JCM 14847 / LMG 12228 / 1C / PRS 101 / PAO1	OPRM	Q51487	3D5K	3d5k1_036	27
Oregano	Carvacrol	Oxygenated monoterpenoids	72.36	1.23314	0.918963	0.314176	ECOLI	Escherichia coli	specific strain	OTC1	P04391	1DUV	1duv1_011	11
Thyme	Carvacrol	Oxygenated monoterpenoids	23.23	1.23314	0.918963	0.314176	ECOLI	Escherichia coli	specific strain	OTC1	P04391	1DUV	1duv1_011	11
Oregano	Carvacrol	Oxygenated monoterpenoids	72.36	1.43638	1.20949	0.22689	ECOLI	Escherichia coli	specific strain	OTSA	P31677	1UQU	1uqu1_013	85
Thyme	Carvacrol	Oxygenated monoterpenoids	23.23	1.43638	1.20949	0.22689	ECOLI	Escherichia coli	specific strain	OTSA	P31677	1UQU	1uqu1_013	85
Oregano	Carvacrol	Oxygenated monoterpenoids	72.36	1.7528	1.46206	0.290733	ECOLI	Escherichia coli	specific strain	OXC	P0AFI0	2Q28	2q281_034	88
Thyme	Carvacrol	Oxygenated monoterpenoids	23.23	1.7528	1.46206	0.290733	ECOLI	Escherichia coli	specific strain	OXC	P0AFI0	2Q28	2q281_034	88
Oregano	Carvacrol	Oxygenated monoterpenoids	72.36	2.50829	2.0162	0.492089	PSEAE	Pseudomonas aeruginosa	strain ATCC 15692 / DSM 22644 / CIP 104116 / JCM 14847 / LMG 12228 / 1C / PRS 101 / PAO1	P2CDC	Q9I6N5	4IWS	4iws1_005	43
Thyme	Carvacrol	Oxygenated monoterpenoids	23.23	2.50829	2.0162	0.492089	PSEAE	Pseudomonas aeruginosa	strain ATCC 15692 / DSM 22644 / CIP 104116 / JCM 14847 / LMG 12228 / 1C / PRS 101 / PAO1	P2CDC	Q9I6N5	4IWS	4iws1_005	43
Oregano	Carvacrol	Oxygenated monoterpenoids	72.36	2.17682	1.20476	0.97206	ECOLI	Escherichia coli	specific strain	PAAA	P76077	3PVY	3pvy1_001	66
Thyme	Carvacrol	Oxygenated monoterpenoids	23.23	2.17682	1.20476	0.97206	ECOLI	Escherichia coli	specific strain	PAAA	P76077	3PVY	3pvy1_001	66
Oregano	Carvacrol	Oxygenated monoterpenoids	72.36	2.17682	1.20476	0.97206	ECOLI	Escherichia coli	specific strain	PAAC	P76079	3PVY	3pvy1_001	71
Thyme	Carvacrol	Oxygenated monoterpenoids	23.23	2.17682	1.20476	0.97206	ECOLI	Escherichia coli	specific strain	PAAC	P76079	3PVY	3pvy1_001	71
Oregano	Carvacrol	Oxygenated monoterpenoids	72.36	1.43466	0.868539	0.56612	ECOLX	Escherichia coli	unkown - specific strain?	PAC	P06875	1PNK	1pnk1_001	323
Thyme	Carvacrol	Oxygenated monoterpenoids	23.23	1.43466	0.868539	0.56612	ECOLX	Escherichia coli	unkown - specific strain?	PAC	P06875	1PNK	1pnk1_001	323
Oregano	Carvacrol	Oxygenated monoterpenoids	72.36	1.20446	1.0475	0.156963	ECOLI	Escherichia coli	specific strain	PAL	P0A912	2W8B	2w8b1_007	28
Thyme	Carvacrol	Oxygenated monoterpenoids	23.23	1.20446	1.0475	0.156963	ECOLI	Escherichia coli	specific strain	PAL	P0A912	2W8B	2w8b1_007	28
Oregano	Carvacrol	Oxygenated monoterpenoids	72.36	0.617508	0.315278	0.30223	ECOLI	Escherichia coli	specific strain	PANB	P31057	1M3U	1m3u1_010	32
Thyme	Carvacrol	Oxygenated monoterpenoids	23.23	0.617508	0.315278	0.30223	ECOLI	Escherichia coli	specific strain	PANB	P31057	1M3U	1m3u1_010	32
Oregano	Carvacrol	Oxygenated monoterpenoids	72.36	1.41066	1.30864	0.102015	ECOLI	Escherichia coli	specific strain	PAND	P0A790	1PQF	1pqf1_007	90
Thyme	Carvacrol	Oxygenated monoterpenoids	23.23	1.41066	1.30864	0.102015	ECOLI	Escherichia coli	specific strain	PAND	P0A790	1PQF	1pqf1_007	90
Oregano	Carvacrol	Oxygenated monoterpenoids	72.36	1.90668	1.37351	0.533168	ECOLX	Escherichia coli	unkown - specific strain?	PAPA	P04127	2UY6	2uy61_009	9
Thyme	Carvacrol	Oxygenated monoterpenoids	23.23	1.90668	1.37351	0.533168	ECOLX	Escherichia coli	unkown - specific strain?	PAPA	P04127	2UY6	2uy61_009	9
Oregano	Carvacrol	Oxygenated monoterpenoids	72.36	1.90668	1.37351	0.533168	ECOLX	Escherichia coli	unkown - specific strain?	PAPD	P15319	2UY6	2uy61_009	68
Thyme	Carvacrol	Oxygenated monoterpenoids	23.23	1.90668	1.37351	0.533168	ECOLX	Escherichia coli	unkown - specific strain?	PAPD	P15319	2UY6	2uy61_009	68
Oregano	Carvacrol	Oxygenated monoterpenoids	72.36	1.18531	0.753075	0.43223	ECOLX	Escherichia coli	unkown - specific strain?	PAPH	P07111	2XG4	2xg41_001	23
Thyme	Carvacrol	Oxygenated monoterpenoids	23.23	1.18531	0.753075	0.43223	ECOLX	Escherichia coli	unkown - specific strain?	PAPH	P07111	2XG4	2xg41_001	23
Oregano	Carvacrol	Oxygenated monoterpenoids	72.36	1.38391	1.36616	0.0177578	ECOLX	Escherichia coli	unkown - specific strain?	PAPK	P62532	1PDK	1pdk1_004	7
Thyme	Carvacrol	Oxygenated monoterpenoids	23.23	1.38391	1.36616	0.0177578	ECOLX	Escherichia coli	unkown - specific strain?	PAPK	P62532	1PDK	1pdk1_004	7
Oregano	Carvacrol	Oxygenated monoterpenoids	72.36	1.78296	1.25833	0.524636	PSEAE	Pseudomonas aeruginosa	strain ATCC 15692 / DSM 22644 / CIP 104116 / JCM 14847 / LMG 12228 / 1C / PRS 101 / PAO1	PCHP	Q9HTR2	4AS3	4as31_010	20
Thyme	Carvacrol	Oxygenated monoterpenoids	23.23	1.78296	1.25833	0.524636	PSEAE	Pseudomonas aeruginosa	strain ATCC 15692 / DSM 22644 / CIP 104116 / JCM 14847 / LMG 12228 / 1C / PRS 101 / PAO1	PCHP	Q9HTR2	4AS3	4as31_010	20
Oregano	Carvacrol	Oxygenated monoterpenoids	72.36	2.85416	2.04959	0.804571	ECOLI	Escherichia coli	specific strain	PCKA	P22259	6AT4	6at41_001	176
Thyme	Carvacrol	Oxygenated monoterpenoids	23.23	2.85416	2.04959	0.804571	ECOLI	Escherichia coli	specific strain	PCKA	P22259	6AT4	6at41_001	176
Oregano	Carvacrol	Oxygenated monoterpenoids	72.36	2.08811	1.78762	0.300486	ECOLI	Escherichia coli	specific strain	PDEL	P21514	4LYK	4lyk1_002	25
Thyme	Carvacrol	Oxygenated monoterpenoids	23.23	2.08811	1.78762	0.300486	ECOLI	Escherichia coli	specific strain	PDEL	P21514	4LYK	4lyk1_002	25
Oregano	Carvacrol	Oxygenated monoterpenoids	72.36	2.1619	0.859985	1.30192	STAAC	Staphylococcus aureus	strain COL	PDP	Q5HE64	3H5Q	3h5q1_008	10
Thyme	Carvacrol	Oxygenated monoterpenoids	23.23	2.1619	0.859985	1.30192	STAAC	Staphylococcus aureus	strain COL	PDP	Q5HE64	3H5Q	3h5q1_008	10
Oregano	Carvacrol	Oxygenated monoterpenoids	72.36	0.579748	0.548606	0.0311425	ECOLI	Escherichia coli	specific strain	PDXJ	P0A794	1IXN	1ixn1_031	121
Thyme	Carvacrol	Oxygenated monoterpenoids	23.23	0.579748	0.548606	0.0311425	ECOLI	Escherichia coli	specific strain	PDXJ	P0A794	1IXN	1ixn1_031	121
Oregano	Carvacrol	Oxygenated monoterpenoids	72.36	1.67063	1.36669	0.303949	ECOLI	Escherichia coli	specific strain	PEPB	P37095	6OAD	6oad1_035	33
Thyme	Carvacrol	Oxygenated monoterpenoids	23.23	1.67063	1.36669	0.303949	ECOLI	Escherichia coli	specific strain	PEPB	P37095	6OAD	6oad1_035	33
Oregano	Carvacrol	Oxygenated monoterpenoids	72.36	1.45667	1.2293	0.227368	ECOLI	Escherichia coli	specific strain	PFKA	P0A796	2PFK	2pfk1_001	69
Thyme	Carvacrol	Oxygenated monoterpenoids	23.23	1.45667	1.2293	0.227368	ECOLI	Escherichia coli	specific strain	PFKA	P0A796	2PFK	2pfk1_001	69
Oregano	Carvacrol	Oxygenated monoterpenoids	72.36	1.6061	0.893486	0.712614	ECOLI	Escherichia coli	specific strain	PFKB	P06999	3UMP	3ump1_010	57
Thyme	Carvacrol	Oxygenated monoterpenoids	23.23	1.6061	0.893486	0.712614	ECOLI	Escherichia coli	specific strain	PFKB	P06999	3UMP	3ump1_010	57
Oregano	Carvacrol	Oxygenated monoterpenoids	72.36	2.20625	1.98905	0.217193	ECOLI	Escherichia coli	specific strain	PFLB	P09373	1H16	1h161_005	88
Thyme	Carvacrol	Oxygenated monoterpenoids	23.23	2.20625	1.98905	0.217193	ECOLI	Escherichia coli	specific strain	PFLB	P09373	1H16	1h161_005	88
Oregano	Carvacrol	Oxygenated monoterpenoids	72.36	2.71006	2.51271	0.197355	PSEAE	Pseudomonas aeruginosa	strain ATCC 15692 / DSM 22644 / CIP 104116 / JCM 14847 / LMG 12228 / 1C / PRS 101 / PAO1	PHEC	Q01269	5HPQ	5hpq1_003	20
Thyme	Carvacrol	Oxygenated monoterpenoids	23.23	2.71006	2.51271	0.197355	PSEAE	Pseudomonas aeruginosa	strain ATCC 15692 / DSM 22644 / CIP 104116 / JCM 14847 / LMG 12228 / 1C / PRS 101 / PAO1	PHEC	Q01269	5HPQ	5hpq1_003	20
Oregano	Carvacrol	Oxygenated monoterpenoids	72.36	3.08035	2.31343	0.766923	PSEAE	Pseudomonas aeruginosa	strain ATCC 15692 / DSM 22644 / CIP 104116 / JCM 14847 / LMG 12228 / 1C / PRS 101 / PAO1	PHHY	P20586	1PXB	1pxb1_002	253
Thyme	Carvacrol	Oxygenated monoterpenoids	23.23	3.08035	2.31343	0.766923	PSEAE	Pseudomonas aeruginosa	strain ATCC 15692 / DSM 22644 / CIP 104116 / JCM 14847 / LMG 12228 / 1C / PRS 101 / PAO1	PHHY	P20586	1PXB	1pxb1_002	253
Oregano	Carvacrol	Oxygenated monoterpenoids	72.36	0.603093	0.513234	0.0898586	ECOLI	Escherichia coli	specific strain	PHNG	P16685	4XB6	4xb61_042	37
Thyme	Carvacrol	Oxygenated monoterpenoids	23.23	0.603093	0.513234	0.0898586	ECOLI	Escherichia coli	specific strain	PHNG	P16685	4XB6	4xb61_042	37
Oregano	Carvacrol	Oxygenated monoterpenoids	72.36	0.603093	0.513234	0.0898586	ECOLI	Escherichia coli	specific strain	PHNH	P16686	4XB6	4xb61_042	38
Thyme	Carvacrol	Oxygenated monoterpenoids	23.23	0.603093	0.513234	0.0898586	ECOLI	Escherichia coli	specific strain	PHNH	P16686	4XB6	4xb61_042	38
Oregano	Carvacrol	Oxygenated monoterpenoids	72.36	0.603093	0.513234	0.0898586	ECOLI	Escherichia coli	specific strain	PHNI	P16687	4XB6	4xb61_042	37
Thyme	Carvacrol	Oxygenated monoterpenoids	23.23	0.603093	0.513234	0.0898586	ECOLI	Escherichia coli	specific strain	PHNI	P16687	4XB6	4xb61_042	37
Oregano	Carvacrol	Oxygenated monoterpenoids	72.36	0.603093	0.513234	0.0898586	ECOLI	Escherichia coli	specific strain	PHNJ	P16688	4XB6	4xb61_042	37
Thyme	Carvacrol	Oxygenated monoterpenoids	23.23	0.603093	0.513234	0.0898586	ECOLI	Escherichia coli	specific strain	PHNJ	P16688	4XB6	4xb61_042	37
Oregano	Carvacrol	Oxygenated monoterpenoids	72.36	1.44802	1.41438	0.0336328	ECOLI	Escherichia coli	specific strain	PHOP	P23836	2PL1	2pl11_002	3
Thyme	Carvacrol	Oxygenated monoterpenoids	23.23	1.44802	1.41438	0.0336328	ECOLI	Escherichia coli	specific strain	PHOP	P23836	2PL1	2pl11_002	3
Oregano	Carvacrol	Oxygenated monoterpenoids	72.36	1.61776	1.27974	0.33802	ECOLI	Escherichia coli	specific strain	PHSM	P00490	2AW3	2aw31_032	176
Thyme	Carvacrol	Oxygenated monoterpenoids	23.23	1.61776	1.27974	0.33802	ECOLI	Escherichia coli	specific strain	PHSM	P00490	2AW3	2aw31_032	176
Oregano	Carvacrol	Oxygenated monoterpenoids	72.36	0.181745	0.102378	0.0793666	ECOLI	Escherichia coli	specific strain	PLPHP	P67080	1W8G	1w8g1_004	9
Thyme	Carvacrol	Oxygenated monoterpenoids	23.23	0.181745	0.102378	0.0793666	ECOLI	Escherichia coli	specific strain	PLPHP	P67080	1W8G	1w8g1_004	9
Oregano	Carvacrol	Oxygenated monoterpenoids	72.36	2.54227	2.28211	0.260159	ENTFA	Enterococcus faecalis	strain ATCC 700802 / V583	PLSX	Q82ZE8	1U7N	1u7n1_006	11
Thyme	Carvacrol	Oxygenated monoterpenoids	23.23	2.54227	2.28211	0.260159	ENTFA	Enterococcus faecalis	strain ATCC 700802 / V583	PLSX	Q82ZE8	1U7N	1u7n1_006	11
Oregano	Carvacrol	Oxygenated monoterpenoids	72.36	1.06207	1.05534	0.00673271	ECOLI	Escherichia coli	specific strain	PMBA	P0AFK0	5NJF	5njf1_014	122
Thyme	Carvacrol	Oxygenated monoterpenoids	23.23	1.06207	1.05534	0.00673271	ECOLI	Escherichia coli	specific strain	PMBA	P0AFK0	5NJF	5njf1_014	122
Oregano	Carvacrol	Oxygenated monoterpenoids	72.36	0.792644	0.770278	0.0223658	ECOLI	Escherichia coli	specific strain	PNTA	P07001	1X13	1x131_009	25
Thyme	Carvacrol	Oxygenated monoterpenoids	23.23	0.792644	0.770278	0.0223658	ECOLI	Escherichia coli	specific strain	PNTA	P07001	1X13	1x131_009	25
Oregano	Carvacrol	Oxygenated monoterpenoids	72.36	1.4868	1.35928	0.12752	ECOLI	Escherichia coli	specific strain	POTF	P31133	6YE6	6ye61_001	31
Thyme	Carvacrol	Oxygenated monoterpenoids	23.23	1.4868	1.35928	0.12752	ECOLI	Escherichia coli	specific strain	POTF	P31133	6YE6	6ye61_001	31
Oregano	Carvacrol	Oxygenated monoterpenoids	72.36	0.783726	0.774189	0.00953705	ECOLI	Escherichia coli	specific strain	POXB	P07003	3EYA	3eya1_023	29
Thyme	Carvacrol	Oxygenated monoterpenoids	23.23	0.783726	0.774189	0.00953705	ECOLI	Escherichia coli	specific strain	POXB	P07003	3EYA	3eya1_023	29
Oregano	Carvacrol	Oxygenated monoterpenoids	72.36	2.25415	1.65262	0.601529	ECOLI	Escherichia coli	specific strain	PPB	P00634	1AJB	1ajb1_005	438
Thyme	Carvacrol	Oxygenated monoterpenoids	23.23	2.25415	1.65262	0.601529	ECOLI	Escherichia coli	specific strain	PPB	P00634	1AJB	1ajb1_005	438
Oregano	Carvacrol	Oxygenated monoterpenoids	72.36	1.08808	1.00424	0.0838336	KLEP7	Klebsiella pneumoniae	subsp. pneumoniae (strain ATCC 700721 / MGH 78578)	PQQC	A6T9H1	4NY7	4ny71_009	41
Thyme	Carvacrol	Oxygenated monoterpenoids	23.23	1.08808	1.00424	0.0838336	KLEP7	Klebsiella pneumoniae	subsp. pneumoniae (strain ATCC 700721 / MGH 78578)	PQQC	A6T9H1	4NY7	4ny71_009	41
Oregano	Carvacrol	Oxygenated monoterpenoids	72.36	0.983296	0.72738	0.255916	PSEAE	Pseudomonas aeruginosa	strain ATCC 15692 / DSM 22644 / CIP 104116 / JCM 14847 / LMG 12228 / 1C / PRS 101 / PAO1	PQSB	Q9I4X2	6ESZ	6esz1_005	50
Thyme	Carvacrol	Oxygenated monoterpenoids	23.23	0.983296	0.72738	0.255916	PSEAE	Pseudomonas aeruginosa	strain ATCC 15692 / DSM 22644 / CIP 104116 / JCM 14847 / LMG 12228 / 1C / PRS 101 / PAO1	PQSB	Q9I4X2	6ESZ	6esz1_005	50
Oregano	Carvacrol	Oxygenated monoterpenoids	72.36	0.983296	0.72738	0.255916	PSEAE	Pseudomonas aeruginosa	strain ATCC 15692 / DSM 22644 / CIP 104116 / JCM 14847 / LMG 12228 / 1C / PRS 101 / PAO1	PQSC	Q9I4X1	6ESZ	6esz1_005	50
Thyme	Carvacrol	Oxygenated monoterpenoids	23.23	0.983296	0.72738	0.255916	PSEAE	Pseudomonas aeruginosa	strain ATCC 15692 / DSM 22644 / CIP 104116 / JCM 14847 / LMG 12228 / 1C / PRS 101 / PAO1	PQSC	Q9I4X1	6ESZ	6esz1_005	50
Oregano	Carvacrol	Oxygenated monoterpenoids	72.36	0.237702	0.123305	0.114397	PSEAE	Pseudomonas aeruginosa	strain ATCC 15692 / DSM 22644 / CIP 104116 / JCM 14847 / LMG 12228 / 1C / PRS 101 / PAO1	PQSD	P20582	3H78	3h781_006	28
Thyme	Carvacrol	Oxygenated monoterpenoids	23.23	0.237702	0.123305	0.114397	PSEAE	Pseudomonas aeruginosa	strain ATCC 15692 / DSM 22644 / CIP 104116 / JCM 14847 / LMG 12228 / 1C / PRS 101 / PAO1	PQSD	P20582	3H78	3h781_006	28
Oregano	Carvacrol	Oxygenated monoterpenoids	72.36	1.13261	1.03363	0.0989805	ECOLI	Escherichia coli	specific strain	PTGA	P69783	1F3Z	1f3z1_002	10
Thyme	Carvacrol	Oxygenated monoterpenoids	23.23	1.13261	1.03363	0.0989805	ECOLI	Escherichia coli	specific strain	PTGA	P69783	1F3Z	1f3z1_002	10
Oregano	Carvacrol	Oxygenated monoterpenoids	72.36	1.45848	1.44321	0.0152709	STAA8	Staphylococcus aureus	strain NCTC 8325 / PS 47	PTH	Q2G0R9	4YLY	4yly1_002	37
Thyme	Carvacrol	Oxygenated monoterpenoids	23.23	1.45848	1.44321	0.0152709	STAA8	Staphylococcus aureus	strain NCTC 8325 / PS 47	PTH	Q2G0R9	4YLY	4yly1_002	37
Oregano	Carvacrol	Oxygenated monoterpenoids	72.36	0.752784	0.515447	0.237337	ECOLI	Escherichia coli	specific strain	PTNC	P69801	7DYR	7dyr1_029	17
Thyme	Carvacrol	Oxygenated monoterpenoids	23.23	0.752784	0.515447	0.237337	ECOLI	Escherichia coli	specific strain	PTNC	P69801	7DYR	7dyr1_029	17
Oregano	Carvacrol	Oxygenated monoterpenoids	72.36	0.752784	0.515447	0.237337	ECOLI	Escherichia coli	specific strain	PTND	P69805	7DYR	7dyr1_029	17
Thyme	Carvacrol	Oxygenated monoterpenoids	23.23	0.752784	0.515447	0.237337	ECOLI	Escherichia coli	specific strain	PTND	P69805	7DYR	7dyr1_029	17
Oregano	Carvacrol	Oxygenated monoterpenoids	72.36	1.35238	1.28854	0.0638335	ECOLI	Escherichia coli	specific strain	PUR8	P0AB89	2PTQ	2ptq1_016	70
Thyme	Carvacrol	Oxygenated monoterpenoids	23.23	1.35238	1.28854	0.0638335	ECOLI	Escherichia coli	specific strain	PUR8	P0AB89	2PTQ	2ptq1_016	70
Oregano	Carvacrol	Oxygenated monoterpenoids	72.36	2.45909	2.22579	0.233295	ECOLI	Escherichia coli	specific strain	PURA	P0A7D4	1CG1	1cg11_007	218
Thyme	Carvacrol	Oxygenated monoterpenoids	23.23	2.45909	2.22579	0.233295	ECOLI	Escherichia coli	specific strain	PURA	P0A7D4	1CG1	1cg11_007	218
Oregano	Carvacrol	Oxygenated monoterpenoids	72.36	2.31745	2.26731	0.0501412	ECOLI	Escherichia coli	specific strain	PURE	P0AG18	2NSJ	2nsj1_024	147
Thyme	Carvacrol	Oxygenated monoterpenoids	23.23	2.31745	2.26731	0.0501412	ECOLI	Escherichia coli	specific strain	PURE	P0AG18	2NSJ	2nsj1_024	147
Oregano	Carvacrol	Oxygenated monoterpenoids	72.36	1.68398	1.37638	0.307604	ECOLI	Escherichia coli	specific strain	PURT	P33221	1KJI	1kji1_005	47
Thyme	Carvacrol	Oxygenated monoterpenoids	23.23	1.68398	1.37638	0.307604	ECOLI	Escherichia coli	specific strain	PURT	P33221	1KJI	1kji1_005	47
Oregano	Carvacrol	Oxygenated monoterpenoids	72.36	1.61871	0.984081	0.634627	ECOLI	Escherichia coli	specific strain	PUTA	P09546	2FZM	2fzm1_002	130
Thyme	Carvacrol	Oxygenated monoterpenoids	23.23	1.61871	0.984081	0.634627	ECOLI	Escherichia coli	specific strain	PUTA	P09546	2FZM	2fzm1_002	130
Oregano	Carvacrol	Oxygenated monoterpenoids	72.36	1.77116	1.72505	0.0461184	PSEAE	Pseudomonas aeruginosa	strain ATCC 15692 / DSM 22644 / CIP 104116 / JCM 14847 / LMG 12228 / 1C / PRS 101 / PAO1	PVDQ	Q9I194	4K2F	4k2f1_002	216
Thyme	Carvacrol	Oxygenated monoterpenoids	23.23	1.77116	1.72505	0.0461184	PSEAE	Pseudomonas aeruginosa	strain ATCC 15692 / DSM 22644 / CIP 104116 / JCM 14847 / LMG 12228 / 1C / PRS 101 / PAO1	PVDQ	Q9I194	4K2F	4k2f1_002	216
Oregano	Carvacrol	Oxygenated monoterpenoids	72.36	2.22784	1.67766	0.550183	ECOLI	Escherichia coli	specific strain	PYRB	P0A786	1RAE	1rae1_017	1193
Thyme	Carvacrol	Oxygenated monoterpenoids	23.23	2.22784	1.67766	0.550183	ECOLI	Escherichia coli	specific strain	PYRB	P0A786	1RAE	1rae1_017	1193
Oregano	Carvacrol	Oxygenated monoterpenoids	72.36	2.63298	2.38564	0.247339	ECOLI	Escherichia coli	specific strain	PYRC	P05020	2Z25	2z251_001	129
Thyme	Carvacrol	Oxygenated monoterpenoids	23.23	2.63298	2.38564	0.247339	ECOLI	Escherichia coli	specific strain	PYRC	P05020	2Z25	2z251_001	129
Oregano	Carvacrol	Oxygenated monoterpenoids	72.36	2.22784	1.67766	0.550183	ECOLI	Escherichia coli	specific strain	PYRI	P0A7F3	1RAE	1rae1_017	1120
Thyme	Carvacrol	Oxygenated monoterpenoids	23.23	2.22784	1.67766	0.550183	ECOLI	Escherichia coli	specific strain	PYRI	P0A7F3	1RAE	1rae1_017	1120
Oregano	Carvacrol	Oxygenated monoterpenoids	72.36	1.81692	1.62241	0.194517	ECOLI	Escherichia coli	specific strain	QOR1	P28304	1QOR	1qor1_007	10
Thyme	Carvacrol	Oxygenated monoterpenoids	23.23	1.81692	1.62241	0.194517	ECOLI	Escherichia coli	specific strain	QOR1	P28304	1QOR	1qor1_007	10
Oregano	Carvacrol	Oxygenated monoterpenoids	72.36	0.692508	0.273003	0.419504	PSEAE	Pseudomonas aeruginosa	strain ATCC 15692 / DSM 22644 / CIP 104116 / JCM 14847 / LMG 12228 / 1C / PRS 101 / PAO1	RECR	Q9I3H9	5Z2V	5z2v1_004	4
Thyme	Carvacrol	Oxygenated monoterpenoids	23.23	0.692508	0.273003	0.419504	PSEAE	Pseudomonas aeruginosa	strain ATCC 15692 / DSM 22644 / CIP 104116 / JCM 14847 / LMG 12228 / 1C / PRS 101 / PAO1	RECR	Q9I3H9	5Z2V	5z2v1_004	4
Oregano	Carvacrol	Oxygenated monoterpenoids	72.36	1.73295	0.602613	1.13034	ECOLX	Escherichia coli	unkown - specific strain?	REPJ	P20356	1G8Y	1g8y1_002	36
Thyme	Carvacrol	Oxygenated monoterpenoids	23.23	1.73295	0.602613	1.13034	ECOLX	Escherichia coli	unkown - specific strain?	REPJ	P20356	1G8Y	1g8y1_002	36
Oregano	Carvacrol	Oxygenated monoterpenoids	72.36	0.861388	0.721646	0.139742	ECOLI	Escherichia coli	specific strain	RFAG	P25740	2IV7	2iv71_004	7
Thyme	Carvacrol	Oxygenated monoterpenoids	23.23	0.861388	0.721646	0.139742	ECOLI	Escherichia coli	specific strain	RFAG	P25740	2IV7	2iv71_004	7
Oregano	Carvacrol	Oxygenated monoterpenoids	72.36	1.49233	1.31378	0.178548	ECOLI	Escherichia coli	specific strain	RIR1	P00452	1RLR	1rlr1_001	164
Thyme	Carvacrol	Oxygenated monoterpenoids	23.23	1.49233	1.31378	0.178548	ECOLI	Escherichia coli	specific strain	RIR1	P00452	1RLR	1rlr1_001	164
Oregano	Carvacrol	Oxygenated monoterpenoids	72.36	2.68592	1.83485	0.851069	ECOLI	Escherichia coli	specific strain	RIR2	P69924	1R65	1r651_003	354
Thyme	Carvacrol	Oxygenated monoterpenoids	23.23	2.68592	1.83485	0.851069	ECOLI	Escherichia coli	specific strain	RIR2	P69924	1R65	1r651_003	354
Oregano	Carvacrol	Oxygenated monoterpenoids	72.36	0.991369	0.770091	0.221278	ECOLI	Escherichia coli	specific strain	RLMB	P63177	1GZ0	1gz01_011	9
Thyme	Carvacrol	Oxygenated monoterpenoids	23.23	0.991369	0.770091	0.221278	ECOLI	Escherichia coli	specific strain	RLMB	P63177	1GZ0	1gz01_011	9
Oregano	Carvacrol	Oxygenated monoterpenoids	72.36	2.30276	1.774	0.528755	ECOLI	Escherichia coli	specific strain	RLMM	P0ADR6	4ATN	4atn1_008	14
Thyme	Carvacrol	Oxygenated monoterpenoids	23.23	2.30276	1.774	0.528755	ECOLI	Escherichia coli	specific strain	RLMM	P0ADR6	4ATN	4atn1_008	14
Oregano	Carvacrol	Oxygenated monoterpenoids	72.36	1.59441	1.48884	0.105579	ECOLI	Escherichia coli	specific strain	RNB	P30850	2ID0	2id01_002	17
Thyme	Carvacrol	Oxygenated monoterpenoids	23.23	1.59441	1.48884	0.105579	ECOLI	Escherichia coli	specific strain	RNB	P30850	2ID0	2id01_002	17
Oregano	Carvacrol	Oxygenated monoterpenoids	72.36	1.35629	0.940856	0.41543	ECOLI	Escherichia coli	specific strain	RNH	P0A7Y4	1RBS	1rbs1_001	93
Thyme	Carvacrol	Oxygenated monoterpenoids	23.23	1.35629	0.940856	0.41543	ECOLI	Escherichia coli	specific strain	RNH	P0A7Y4	1RBS	1rbs1_001	93
Oregano	Carvacrol	Oxygenated monoterpenoids	72.36	1.85034	1.31084	0.539503	ECOLI	Escherichia coli	specific strain	RNT	P30014	3NGZ	3ngz1_011	34
Thyme	Carvacrol	Oxygenated monoterpenoids	23.23	1.85034	1.31084	0.539503	ECOLI	Escherichia coli	specific strain	RNT	P30014	3NGZ	3ngz1_011	34
Oregano	Carvacrol	Oxygenated monoterpenoids	72.36	1.60492	0.728658	0.876261	ECOLI	Escherichia coli	specific strain	ROXA	P27431	4LIT	4lit1_013	11
Thyme	Carvacrol	Oxygenated monoterpenoids	23.23	1.60492	0.728658	0.876261	ECOLI	Escherichia coli	specific strain	ROXA	P27431	4LIT	4lit1_013	11
Oregano	Carvacrol	Oxygenated monoterpenoids	72.36	1.43852	1.05366	0.384866	ECOLI	Escherichia coli	specific strain	RPOA	P0A7Z4	1BDF	1bdf1_007	146
Thyme	Carvacrol	Oxygenated monoterpenoids	23.23	1.43852	1.05366	0.384866	ECOLI	Escherichia coli	specific strain	RPOA	P0A7Z4	1BDF	1bdf1_007	146
Oregano	Carvacrol	Oxygenated monoterpenoids	72.36	1.30406	1.05927	0.244795	ECOLI	Escherichia coli	specific strain	RPOB	P0A8V2	6XL5	6xl51_054	134
Thyme	Carvacrol	Oxygenated monoterpenoids	23.23	1.30406	1.05927	0.244795	ECOLI	Escherichia coli	specific strain	RPOB	P0A8V2	6XL5	6xl51_054	134
Oregano	Carvacrol	Oxygenated monoterpenoids	72.36	1.30406	1.05927	0.244795	ECOLI	Escherichia coli	specific strain	RPOC	P0A8T7	6XL5	6xl51_054	133
Thyme	Carvacrol	Oxygenated monoterpenoids	23.23	1.30406	1.05927	0.244795	ECOLI	Escherichia coli	specific strain	RPOC	P0A8T7	6XL5	6xl51_054	133
Oregano	Carvacrol	Oxygenated monoterpenoids	72.36	1.30406	1.05927	0.244795	ECOLI	Escherichia coli	specific strain	RPOD	P00579	6XL5	6xl51_054	131
Thyme	Carvacrol	Oxygenated monoterpenoids	23.23	1.30406	1.05927	0.244795	ECOLI	Escherichia coli	specific strain	RPOD	P00579	6XL5	6xl51_054	131
Oregano	Carvacrol	Oxygenated monoterpenoids	72.36	1.30406	1.05927	0.244795	ECOLI	Escherichia coli	specific strain	RPOZ	P0A800	6XL5	6xl51_054	54
Thyme	Carvacrol	Oxygenated monoterpenoids	23.23	1.30406	1.05927	0.244795	ECOLI	Escherichia coli	specific strain	RPOZ	P0A800	6XL5	6xl51_054	54
Oregano	Carvacrol	Oxygenated monoterpenoids	72.36	1.45455	1.16976	0.284791	ECOLI	Escherichia coli	specific strain	RSEB	P0AFX9	2P4B	2p4b1_005	32
Thyme	Carvacrol	Oxygenated monoterpenoids	23.23	1.45455	1.16976	0.284791	ECOLI	Escherichia coli	specific strain	RSEB	P0AFX9	2P4B	2p4b1_005	32
Oregano	Carvacrol	Oxygenated monoterpenoids	72.36	1.62904	1.59043	0.0386124	ECOLI	Escherichia coli	specific strain	RSEP	P0AEH1	2ZPM	2zpm1_001	11
Thyme	Carvacrol	Oxygenated monoterpenoids	23.23	1.62904	1.59043	0.0386124	ECOLI	Escherichia coli	specific strain	RSEP	P0AEH1	2ZPM	2zpm1_001	11
Oregano	Carvacrol	Oxygenated monoterpenoids	72.36	1.61262	1.02519	0.587435	STAAC	Staphylococcus aureus	strain COL	RSGA	Q9KX08	6ZJO	6zjo1_004	21
Thyme	Carvacrol	Oxygenated monoterpenoids	23.23	1.61262	1.02519	0.587435	STAAC	Staphylococcus aureus	strain COL	RSGA	Q9KX08	6ZJO	6zjo1_004	21
Oregano	Carvacrol	Oxygenated monoterpenoids	72.36	0.966957	0.833993	0.132964	ECOLI	Escherichia coli	specific strain	RSMB	P36929	1SQF	1sqf1_003	6
Thyme	Carvacrol	Oxygenated monoterpenoids	23.23	0.966957	0.833993	0.132964	ECOLI	Escherichia coli	specific strain	RSMB	P36929	1SQF	1sqf1_003	6
Oregano	Carvacrol	Oxygenated monoterpenoids	72.36	2.32092	1.82483	0.496088	ECOLI	Escherichia coli	specific strain	RUSA	P0AG74	1Q8R	1q8r1_003	7
Thyme	Carvacrol	Oxygenated monoterpenoids	23.23	2.32092	1.82483	0.496088	ECOLI	Escherichia coli	specific strain	RUSA	P0AG74	1Q8R	1q8r1_003	7
Oregano	Carvacrol	Oxygenated monoterpenoids	72.36	1.77341	0.97375	0.799661	STAA8	Staphylococcus aureus	strain NCTC 8325 / PS 47	SARR	Q9F0R1	1HSJ	1hsj1_001	11
Thyme	Carvacrol	Oxygenated monoterpenoids	23.23	1.77341	0.97375	0.799661	STAA8	Staphylococcus aureus	strain NCTC 8325 / PS 47	SARR	Q9F0R1	1HSJ	1hsj1_001	11
Oregano	Carvacrol	Oxygenated monoterpenoids	72.36	1.44752	1.10573	0.341794	ECOLI	Escherichia coli	specific strain	SCPB	P52045	6N94	6n941_032	142
Thyme	Carvacrol	Oxygenated monoterpenoids	23.23	1.44752	1.10573	0.341794	ECOLI	Escherichia coli	specific strain	SCPB	P52045	6N94	6n941_032	142
Oregano	Carvacrol	Oxygenated monoterpenoids	72.36	2.09282	1.62962	0.463201	ECOLI	Escherichia coli	specific strain	SDHA	P0AC41	2WDQ	2wdq1_008	96
Thyme	Carvacrol	Oxygenated monoterpenoids	23.23	2.09282	1.62962	0.463201	ECOLI	Escherichia coli	specific strain	SDHA	P0AC41	2WDQ	2wdq1_008	96
Oregano	Carvacrol	Oxygenated monoterpenoids	72.36	2.09282	1.62962	0.463201	ECOLI	Escherichia coli	specific strain	SDHB	P07014	2WDQ	2wdq1_008	84
Thyme	Carvacrol	Oxygenated monoterpenoids	23.23	2.09282	1.62962	0.463201	ECOLI	Escherichia coli	specific strain	SDHB	P07014	2WDQ	2wdq1_008	84
Oregano	Carvacrol	Oxygenated monoterpenoids	72.36	1.81137	1.13598	0.675391	ECOLI	Escherichia coli	specific strain	SECA	P10408	2FSH	2fsh1_009	126
Thyme	Carvacrol	Oxygenated monoterpenoids	23.23	1.81137	1.13598	0.675391	ECOLI	Escherichia coli	specific strain	SECA	P10408	2FSH	2fsh1_009	126
Oregano	Carvacrol	Oxygenated monoterpenoids	72.36	0.770081	0.691183	0.078898	ECOLI	Escherichia coli	specific strain	SELD	P16456	3U0O	3u0o1_004	10
Thyme	Carvacrol	Oxygenated monoterpenoids	23.23	0.770081	0.691183	0.078898	ECOLI	Escherichia coli	specific strain	SELD	P16456	3U0O	3u0o1_004	10
Oregano	Carvacrol	Oxygenated monoterpenoids	72.36	2.51845	2.13741	0.381034	ECOLI	Escherichia coli	specific strain	SERA	P0A9T0	1YBA	1yba1_001	53
Thyme	Carvacrol	Oxygenated monoterpenoids	23.23	2.51845	2.13741	0.381034	ECOLI	Escherichia coli	specific strain	SERA	P0A9T0	1YBA	1yba1_001	53
Oregano	Carvacrol	Oxygenated monoterpenoids	72.36	2.01789	0.642675	1.37521	KLEP3	Klebsiella pneumoniae	strain 342	SLMA	B5XTG2	4GFL	4gfl1_003	20
Thyme	Carvacrol	Oxygenated monoterpenoids	23.23	2.01789	0.642675	1.37521	KLEP3	Klebsiella pneumoniae	strain 342	SLMA	B5XTG2	4GFL	4gfl1_003	20
Oregano	Carvacrol	Oxygenated monoterpenoids	72.36	2.36604	2.09813	0.267907	STAA8	Staphylococcus aureus	strain NCTC 8325 / PS 47	SPA	P02976	6K6B	6k6b1_001	38
Thyme	Carvacrol	Oxygenated monoterpenoids	23.23	2.36604	2.09813	0.267907	STAA8	Staphylococcus aureus	strain NCTC 8325 / PS 47	SPA	P02976	6K6B	6k6b1_001	38
Oregano	Carvacrol	Oxygenated monoterpenoids	72.36	1.17911	0.946824	0.232288	STAAU	Staphylococcus aureus	specific strain	SPA	P38507	5CBN	5cbn1_005	38
Thyme	Carvacrol	Oxygenated monoterpenoids	23.23	1.17911	0.946824	0.232288	STAAU	Staphylococcus aureus	specific strain	SPA	P38507	5CBN	5cbn1_005	38
Oregano	Carvacrol	Oxygenated monoterpenoids	72.36	1.46741	1.35061	0.116807	STAA8	Staphylococcus aureus	strain NCTC 8325 / PS 47	SPLB	Q2FXC3	6YV5	6yv51_001	17
Thyme	Carvacrol	Oxygenated monoterpenoids	23.23	1.46741	1.35061	0.116807	STAA8	Staphylococcus aureus	strain NCTC 8325 / PS 47	SPLB	Q2FXC3	6YV5	6yv51_001	17
Oregano	Carvacrol	Oxygenated monoterpenoids	72.36	2.31829	1.69502	0.623268	ECOLI	Escherichia coli	specific strain	SQUS	P32140	2RGK	2rgk1_018	13
Thyme	Carvacrol	Oxygenated monoterpenoids	23.23	2.31829	1.69502	0.623268	ECOLI	Escherichia coli	specific strain	SQUS	P32140	2RGK	2rgk1_018	13
Oregano	Carvacrol	Oxygenated monoterpenoids	72.36	2.36634	1.63836	0.727979	ECOLI	Escherichia coli	specific strain	SQUT	P32141	7AG1	7ag11_006	19
Thyme	Carvacrol	Oxygenated monoterpenoids	23.23	2.36634	1.63836	0.727979	ECOLI	Escherichia coli	specific strain	SQUT	P32141	7AG1	7ag11_006	19
Oregano	Carvacrol	Oxygenated monoterpenoids	72.36	1.93609	1.65899	0.2771	ECOLI	Escherichia coli	specific strain	SSB	P0AGE0	3UF7	3uf71_001	47
Thyme	Carvacrol	Oxygenated monoterpenoids	23.23	1.93609	1.65899	0.2771	ECOLI	Escherichia coli	specific strain	SSB	P0AGE0	3UF7	3uf71_001	47
Oregano	Carvacrol	Oxygenated monoterpenoids	72.36	2.31378	2.01318	0.300605	ECOLI	Escherichia coli	specific strain	SSUE	P80644	6DQI	6dqi1_003	34
Thyme	Carvacrol	Oxygenated monoterpenoids	23.23	2.31378	2.01318	0.300605	ECOLI	Escherichia coli	specific strain	SSUE	P80644	6DQI	6dqi1_003	34
Oregano	Carvacrol	Oxygenated monoterpenoids	72.36	2.49647	1.8886	0.607869	ECOLX	Escherichia coli	unkown - specific strain?	SUBB	Q6EZC3	3DWA	3dwa1_001	12
Thyme	Carvacrol	Oxygenated monoterpenoids	23.23	2.49647	1.8886	0.607869	ECOLX	Escherichia coli	unkown - specific strain?	SUBB	Q6EZC3	3DWA	3dwa1_001	12
Oregano	Carvacrol	Oxygenated monoterpenoids	72.36	1.11999	0.748182	0.371804	ECOLI	Escherichia coli	specific strain	SUFC	P77499	2D3W	2d3w1_014	35
Thyme	Carvacrol	Oxygenated monoterpenoids	23.23	1.11999	0.748182	0.371804	ECOLI	Escherichia coli	specific strain	SUFC	P77499	2D3W	2d3w1_014	35
Oregano	Carvacrol	Oxygenated monoterpenoids	72.36	1.25423	0.69687	0.557363	ECOLI	Escherichia coli	specific strain	SUFS	P77444	6MRE	6mre1_007	83
Thyme	Carvacrol	Oxygenated monoterpenoids	23.23	1.25423	0.69687	0.557363	ECOLI	Escherichia coli	specific strain	SUFS	P77444	6MRE	6mre1_007	83
Oregano	Carvacrol	Oxygenated monoterpenoids	72.36	1.43056	0.903693	0.526868	ECOLI	Escherichia coli	specific strain	SYFA	P08312	6P24	6p241_003	68
Thyme	Carvacrol	Oxygenated monoterpenoids	23.23	1.43056	0.903693	0.526868	ECOLI	Escherichia coli	specific strain	SYFA	P08312	6P24	6p241_003	68
Oregano	Carvacrol	Oxygenated monoterpenoids	72.36	1.43056	0.903693	0.526868	ECOLI	Escherichia coli	specific strain	SYFB	P07395	6P24	6p241_003	68
Thyme	Carvacrol	Oxygenated monoterpenoids	23.23	1.43056	0.903693	0.526868	ECOLI	Escherichia coli	specific strain	SYFB	P07395	6P24	6p241_003	68
Oregano	Carvacrol	Oxygenated monoterpenoids	72.36	1.51865	1.48654	0.0321017	STAAU	Staphylococcus aureus	specific strain	SYI1	P41972	1QU2	1qu21_015	30
Thyme	Carvacrol	Oxygenated monoterpenoids	23.23	1.51865	1.48654	0.0321017	STAAU	Staphylococcus aureus	specific strain	SYI1	P41972	1QU2	1qu21_015	30
Oregano	Carvacrol	Oxygenated monoterpenoids	72.36	0.897034	0.792373	0.10466	ECOLI	Escherichia coli	specific strain	SYK2	P0A8N5	1E22	1e221_016	60
Thyme	Carvacrol	Oxygenated monoterpenoids	23.23	0.897034	0.792373	0.10466	ECOLI	Escherichia coli	specific strain	SYK2	P0A8N5	1E22	1e221_016	60
Oregano	Carvacrol	Oxygenated monoterpenoids	72.36	0.540801	0.450438	0.0903634	ECOLI	Escherichia coli	specific strain	SYL	P07813	4AS1	4as11_008	96
Thyme	Carvacrol	Oxygenated monoterpenoids	23.23	0.540801	0.450438	0.0903634	ECOLI	Escherichia coli	specific strain	SYL	P07813	4AS1	4as11_008	96
Oregano	Carvacrol	Oxygenated monoterpenoids	72.36	0.668396	0.240327	0.428068	ENTFA	Enterococcus faecalis	strain ATCC 700802 / V583	SYP	Q831W7	2J3M	2j3m1_020	42
Thyme	Carvacrol	Oxygenated monoterpenoids	23.23	0.668396	0.240327	0.428068	ENTFA	Enterococcus faecalis	strain ATCC 700802 / V583	SYP	Q831W7	2J3M	2j3m1_020	42
Oregano	Carvacrol	Oxygenated monoterpenoids	72.36	0.214246	0.0929978	0.121249	PSEAE	Pseudomonas aeruginosa	strain ATCC 15692 / DSM 22644 / CIP 104116 / JCM 14847 / LMG 12228 / 1C / PRS 101 / PAO1	SYS	Q9I0M6	6HE3	6he31_007	122
Thyme	Carvacrol	Oxygenated monoterpenoids	23.23	0.214246	0.0929978	0.121249	PSEAE	Pseudomonas aeruginosa	strain ATCC 15692 / DSM 22644 / CIP 104116 / JCM 14847 / LMG 12228 / 1C / PRS 101 / PAO1	SYS	Q9I0M6	6HE3	6he31_007	122
Oregano	Carvacrol	Oxygenated monoterpenoids	72.36	1.85057	1.13688	0.713688	ECOLI	Escherichia coli	specific strain	SYT	P0A8M3	1TKY	1tky1_003	101
Thyme	Carvacrol	Oxygenated monoterpenoids	23.23	1.85057	1.13688	0.713688	ECOLI	Escherichia coli	specific strain	SYT	P0A8M3	1TKY	1tky1_003	101
Oregano	Carvacrol	Oxygenated monoterpenoids	72.36	2.19671	1.50429	0.692414	ECOLI	Escherichia coli	specific strain	SYY	P0AGJ9	1WQ3	1wq31_004	109
Thyme	Carvacrol	Oxygenated monoterpenoids	23.23	2.19671	1.50429	0.692414	ECOLI	Escherichia coli	specific strain	SYY	P0AGJ9	1WQ3	1wq31_004	109
Oregano	Carvacrol	Oxygenated monoterpenoids	72.36	1.04524	0.626984	0.418259	ECOLX	Escherichia coli	unkown - specific strain?	T2E1	P00642	1QRH	1qrh1_011	26
Thyme	Carvacrol	Oxygenated monoterpenoids	23.23	1.04524	0.626984	0.418259	ECOLX	Escherichia coli	unkown - specific strain?	T2E1	P00642	1QRH	1qrh1_011	26
Oregano	Carvacrol	Oxygenated monoterpenoids	72.36	0.644018	0.462981	0.181037	ECOLX	Escherichia coli	unkown - specific strain?	T2E2	P14633	1NA6	1na61_013	12
Thyme	Carvacrol	Oxygenated monoterpenoids	23.23	0.644018	0.462981	0.181037	ECOLX	Escherichia coli	unkown - specific strain?	T2E2	P14633	1NA6	1na61_013	12
Oregano	Carvacrol	Oxygenated monoterpenoids	72.36	2.05683	1.45485	0.601975	ECOLX	Escherichia coli	unkown - specific strain?	T2E5	P04390	1BUA	1bua1_009	69
Thyme	Carvacrol	Oxygenated monoterpenoids	23.23	2.05683	1.45485	0.601975	ECOLX	Escherichia coli	unkown - specific strain?	T2E5	P04390	1BUA	1bua1_009	69
Oregano	Carvacrol	Oxygenated monoterpenoids	72.36	1.25142	1.23492	0.0164963	ECOLI	Escherichia coli	specific strain	TALB	P0A870	4S2B	4s2b1_001	64
Thyme	Carvacrol	Oxygenated monoterpenoids	23.23	1.25142	1.23492	0.0164963	ECOLI	Escherichia coli	specific strain	TALB	P0A870	4S2B	4s2b1_001	64
Oregano	Carvacrol	Oxygenated monoterpenoids	72.36	1.29411	1.05398	0.240123	ECOLI	Escherichia coli	specific strain	TAUD	P37610	1OS7	1os71_008	28
Thyme	Carvacrol	Oxygenated monoterpenoids	23.23	1.29411	1.05398	0.240123	ECOLI	Escherichia coli	specific strain	TAUD	P37610	1OS7	1os71_008	28
Oregano	Carvacrol	Oxygenated monoterpenoids	72.36	1.01766	0.7848	0.23286	ECO57	Escherichia coli	O157:H7	THIO	P0AA27	3DXB	3dxb1_007	162
Thyme	Carvacrol	Oxygenated monoterpenoids	23.23	1.01766	0.7848	0.23286	ECO57	Escherichia coli	O157:H7	THIO	P0AA27	3DXB	3dxb1_007	162
Oregano	Carvacrol	Oxygenated monoterpenoids	72.36	3.13205	1.58985	1.5422	ECOLI	Escherichia coli	specific strain	TKT1	P27302	2R8P	2r8p1_002	130
Thyme	Carvacrol	Oxygenated monoterpenoids	23.23	3.13205	1.58985	1.5422	ECOLI	Escherichia coli	specific strain	TKT1	P27302	2R8P	2r8p1_002	130
Oregano	Carvacrol	Oxygenated monoterpenoids	72.36	1.06207	1.05534	0.00673271	ECOLI	Escherichia coli	specific strain	TLDD	P0AGG8	5NJF	5njf1_014	122
Thyme	Carvacrol	Oxygenated monoterpenoids	23.23	1.06207	1.05534	0.00673271	ECOLI	Escherichia coli	specific strain	TLDD	P0AGG8	5NJF	5njf1_014	122
Oregano	Carvacrol	Oxygenated monoterpenoids	72.36	0.489199	0.358129	0.13107	ECOLI	Escherichia coli	specific strain	TNAA	P0A853	2OQX	2oqx1_014	69
Thyme	Carvacrol	Oxygenated monoterpenoids	23.23	0.489199	0.358129	0.13107	ECOLI	Escherichia coli	specific strain	TNAA	P0A853	2OQX	2oqx1_014	69
Oregano	Carvacrol	Oxygenated monoterpenoids	72.36	0.674158	0.652648	0.0215103	ECOLI	Escherichia coli	specific strain	TNR1	P03012	2RSL	2rsl1_007	17
Thyme	Carvacrol	Oxygenated monoterpenoids	23.23	0.674158	0.652648	0.0215103	ECOLI	Escherichia coli	specific strain	TNR1	P03012	2RSL	2rsl1_007	17
Oregano	Carvacrol	Oxygenated monoterpenoids	72.36	1.20446	1.0475	0.156963	ECOLI	Escherichia coli	specific strain	TOLB	P0A855	2W8B	2w8b1_007	53
Thyme	Carvacrol	Oxygenated monoterpenoids	23.23	1.20446	1.0475	0.156963	ECOLI	Escherichia coli	specific strain	TOLB	P0A855	2W8B	2w8b1_007	53
Oregano	Carvacrol	Oxygenated monoterpenoids	72.36	1.62141	1.21382	0.407582	ECOLI	Escherichia coli	specific strain	TOP1	P06612	1CY8	1cy81_005	80
Thyme	Carvacrol	Oxygenated monoterpenoids	23.23	1.62141	1.21382	0.407582	ECOLI	Escherichia coli	specific strain	TOP1	P06612	1CY8	1cy81_005	80
Oregano	Carvacrol	Oxygenated monoterpenoids	72.36	1.54049	1.19734	0.343152	STAAR	Staphylococcus aureus	strain MRSA252	TPIS	Q6GIL6	3UWV	3uwv1_007	53
Thyme	Carvacrol	Oxygenated monoterpenoids	23.23	1.54049	1.19734	0.343152	STAAR	Staphylococcus aureus	strain MRSA252	TPIS	Q6GIL6	3UWV	3uwv1_007	53
Oregano	Carvacrol	Oxygenated monoterpenoids	72.36	1.36533	0.598796	0.766536	ECOLI	Escherichia coli	specific strain	TRER	P36673	4XXH	4xxh1_003	6
Thyme	Carvacrol	Oxygenated monoterpenoids	23.23	1.36533	0.598796	0.766536	ECOLI	Escherichia coli	specific strain	TRER	P36673	4XXH	4xxh1_003	6
Oregano	Carvacrol	Oxygenated monoterpenoids	72.36	2.51766	2.33065	0.187013	STAAR	Staphylococcus aureus	strain MRSA252	TRMD	Q6GHJ5	3KY7	3ky71_001	32
Thyme	Carvacrol	Oxygenated monoterpenoids	23.23	2.51766	2.33065	0.187013	STAAR	Staphylococcus aureus	strain MRSA252	TRMD	Q6GHJ5	3KY7	3ky71_001	32
Oregano	Carvacrol	Oxygenated monoterpenoids	72.36	1.83296	1.71063	0.122328	ECOLI	Escherichia coli	specific strain	TRPA	P0A877	1XCF	1xcf1_008	26
Thyme	Carvacrol	Oxygenated monoterpenoids	23.23	1.83296	1.71063	0.122328	ECOLI	Escherichia coli	specific strain	TRPA	P0A877	1XCF	1xcf1_008	26
Oregano	Carvacrol	Oxygenated monoterpenoids	72.36	1.09509	1.07887	0.0162192	ECOLI	Escherichia coli	specific strain	TRXB	P0A9P4	1TDF	1tdf1_010	47
Thyme	Carvacrol	Oxygenated monoterpenoids	23.23	1.09509	1.07887	0.0162192	ECOLI	Escherichia coli	specific strain	TRXB	P0A9P4	1TDF	1tdf1_010	47
Oregano	Carvacrol	Oxygenated monoterpenoids	72.36	1.95536	1.5902	0.365158	PSEAE	Pseudomonas aeruginosa	strain ATCC 15692 / DSM 22644 / CIP 104116 / JCM 14847 / LMG 12228 / 1C / PRS 101 / PAO1	TSE1	Q9I2Q1	4EQA	4eqa1_007	24
Thyme	Carvacrol	Oxygenated monoterpenoids	23.23	1.95536	1.5902	0.365158	PSEAE	Pseudomonas aeruginosa	strain ATCC 15692 / DSM 22644 / CIP 104116 / JCM 14847 / LMG 12228 / 1C / PRS 101 / PAO1	TSE1	Q9I2Q1	4EQA	4eqa1_007	24
Oregano	Carvacrol	Oxygenated monoterpenoids	72.36	2.08883	1.80057	0.288253	PSEAE	Pseudomonas aeruginosa	strain ATCC 15692 / DSM 22644 / CIP 104116 / JCM 14847 / LMG 12228 / 1C / PRS 101 / PAO1	TSE3	Q9HYC5	4M5F	4m5f1_002	46
Thyme	Carvacrol	Oxygenated monoterpenoids	23.23	2.08883	1.80057	0.288253	PSEAE	Pseudomonas aeruginosa	strain ATCC 15692 / DSM 22644 / CIP 104116 / JCM 14847 / LMG 12228 / 1C / PRS 101 / PAO1	TSE3	Q9HYC5	4M5F	4m5f1_002	46
Oregano	Carvacrol	Oxygenated monoterpenoids	72.36	1.95536	1.5902	0.365158	PSEAE	Pseudomonas aeruginosa	strain ATCC 15692 / DSM 22644 / CIP 104116 / JCM 14847 / LMG 12228 / 1C / PRS 101 / PAO1	TSI1	Q9I2Q0	4EQA	4eqa1_007	14
Thyme	Carvacrol	Oxygenated monoterpenoids	23.23	1.95536	1.5902	0.365158	PSEAE	Pseudomonas aeruginosa	strain ATCC 15692 / DSM 22644 / CIP 104116 / JCM 14847 / LMG 12228 / 1C / PRS 101 / PAO1	TSI1	Q9I2Q0	4EQA	4eqa1_007	14
Oregano	Carvacrol	Oxygenated monoterpenoids	72.36	1.11534	0.975449	0.139894	PSEAE	Pseudomonas aeruginosa	strain ATCC 15692 / DSM 22644 / CIP 104116 / JCM 14847 / LMG 12228 / 1C / PRS 101 / PAO1	TSI2	Q9I0D9	4C18	4c181_002	17
Thyme	Carvacrol	Oxygenated monoterpenoids	23.23	1.11534	0.975449	0.139894	PSEAE	Pseudomonas aeruginosa	strain ATCC 15692 / DSM 22644 / CIP 104116 / JCM 14847 / LMG 12228 / 1C / PRS 101 / PAO1	TSI2	Q9I0D9	4C18	4c181_002	17
Oregano	Carvacrol	Oxygenated monoterpenoids	72.36	2.08883	1.80057	0.288253	PSEAE	Pseudomonas aeruginosa	strain ATCC 15692 / DSM 22644 / CIP 104116 / JCM 14847 / LMG 12228 / 1C / PRS 101 / PAO1	TSI3	Q9HYC4	4M5F	4m5f1_002	42
Thyme	Carvacrol	Oxygenated monoterpenoids	23.23	2.08883	1.80057	0.288253	PSEAE	Pseudomonas aeruginosa	strain ATCC 15692 / DSM 22644 / CIP 104116 / JCM 14847 / LMG 12228 / 1C / PRS 101 / PAO1	TSI3	Q9HYC4	4M5F	4m5f1_002	42
Oregano	Carvacrol	Oxygenated monoterpenoids	72.36	0.984864	0.684545	0.300319	ECO57	Escherichia coli	O157:H7	TUSA	P0A892	3LVJ	3lvj1_012	16
Thyme	Carvacrol	Oxygenated monoterpenoids	23.23	0.984864	0.684545	0.300319	ECO57	Escherichia coli	O157:H7	TUSA	P0A892	3LVJ	3lvj1_012	16
Oregano	Carvacrol	Oxygenated monoterpenoids	72.36	1.07109	0.898473	0.172619	ECOLI	Escherichia coli	specific strain	TYSY	P0A884	2FTQ	2ftq1_008	492
Thyme	Carvacrol	Oxygenated monoterpenoids	23.23	1.07109	0.898473	0.172619	ECOLI	Escherichia coli	specific strain	TYSY	P0A884	2FTQ	2ftq1_008	492
Oregano	Carvacrol	Oxygenated monoterpenoids	72.36	1.66603	0.975168	0.690866	ECOLI	Escherichia coli	specific strain	UBIC	P26602	1G1B	1g1b1_001	15
Thyme	Carvacrol	Oxygenated monoterpenoids	23.23	1.66603	0.975168	0.690866	ECOLI	Escherichia coli	specific strain	UBIC	P26602	1G1B	1g1b1_001	15
Oregano	Carvacrol	Oxygenated monoterpenoids	72.36	1.69415	1.54172	0.152427	PSEAE	Pseudomonas aeruginosa	strain ATCC 15692 / DSM 22644 / CIP 104116 / JCM 14847 / LMG 12228 / 1C / PRS 101 / PAO1	UBIX	Q9HX08	4ZAZ	4zaz1_001	277
Thyme	Carvacrol	Oxygenated monoterpenoids	23.23	1.69415	1.54172	0.152427	PSEAE	Pseudomonas aeruginosa	strain ATCC 15692 / DSM 22644 / CIP 104116 / JCM 14847 / LMG 12228 / 1C / PRS 101 / PAO1	UBIX	Q9HX08	4ZAZ	4zaz1_001	277
Oregano	Carvacrol	Oxygenated monoterpenoids	72.36	2.67033	1.79094	0.879389	ECOLI	Escherichia coli	specific strain	UDP	P12758	1K3F	1k3f1_015	202
Thyme	Carvacrol	Oxygenated monoterpenoids	23.23	2.67033	1.79094	0.879389	ECOLI	Escherichia coli	specific strain	UDP	P12758	1K3F	1k3f1_015	202
Oregano	Carvacrol	Oxygenated monoterpenoids	72.36	1.93609	1.65899	0.2771	ECOLI	Escherichia coli	specific strain	UNG	P12295	3UF7	3uf71_001	45
Thyme	Carvacrol	Oxygenated monoterpenoids	23.23	1.93609	1.65899	0.2771	ECOLI	Escherichia coli	specific strain	UNG	P12295	3UF7	3uf71_001	45
Oregano	Carvacrol	Oxygenated monoterpenoids	72.36	1.97642	1.39639	0.58003	ECOLI	Escherichia coli	specific strain	UPPS	P60472	2E9A	2e9a1_001	199
Thyme	Carvacrol	Oxygenated monoterpenoids	23.23	1.97642	1.39639	0.58003	ECOLI	Escherichia coli	specific strain	UPPS	P60472	2E9A	2e9a1_001	199
Oregano	Carvacrol	Oxygenated monoterpenoids	72.36	2.10166	1.97241	0.129252	PSEAE	Pseudomonas aeruginosa	strain ATCC 15692 / DSM 22644 / CIP 104116 / JCM 14847 / LMG 12228 / 1C / PRS 101 / PAO1	VGR1A	Q9I741	4UHV	4uhv1_040	46
Thyme	Carvacrol	Oxygenated monoterpenoids	23.23	2.10166	1.97241	0.129252	PSEAE	Pseudomonas aeruginosa	strain ATCC 15692 / DSM 22644 / CIP 104116 / JCM 14847 / LMG 12228 / 1C / PRS 101 / PAO1	VGR1A	Q9I741	4UHV	4uhv1_040	46
Oregano	Carvacrol	Oxygenated monoterpenoids	72.36	1.1228	1.04931	0.0734951	ECOLX	Escherichia coli	unkown - specific strain?	WBDD	J7I4B7	4AZT	4azt1_044	170
Thyme	Carvacrol	Oxygenated monoterpenoids	23.23	1.1228	1.04931	0.0734951	ECOLX	Escherichia coli	unkown - specific strain?	WBDD	J7I4B7	4AZT	4azt1_044	170
Oregano	Carvacrol	Oxygenated monoterpenoids	72.36	1.72136	1.2168	0.504555	ECOLI	Escherichia coli	specific strain	XYLS	P31434	1XSK	1xsk1_059	266
Thyme	Carvacrol	Oxygenated monoterpenoids	23.23	1.72136	1.2168	0.504555	ECOLI	Escherichia coli	specific strain	XYLS	P31434	1XSK	1xsk1_059	266
Oregano	Carvacrol	Oxygenated monoterpenoids	72.36	2.32099	1.0544	1.26658	PSEAE	Pseudomonas aeruginosa	strain ATCC 15692 / DSM 22644 / CIP 104116 / JCM 14847 / LMG 12228 / 1C / PRS 101 / PAO1	Y3435	Q9HYH1	5B3L	5b3l1_001	4
Thyme	Carvacrol	Oxygenated monoterpenoids	23.23	2.32099	1.0544	1.26658	PSEAE	Pseudomonas aeruginosa	strain ATCC 15692 / DSM 22644 / CIP 104116 / JCM 14847 / LMG 12228 / 1C / PRS 101 / PAO1	Y3435	Q9HYH1	5B3L	5b3l1_001	4
Oregano	Carvacrol	Oxygenated monoterpenoids	72.36	1.84942	1.4472	0.402222	ECOLI	Escherichia coli	specific strain	YAGE	P75682	4OE7	4oe71_018	51
Thyme	Carvacrol	Oxygenated monoterpenoids	23.23	1.84942	1.4472	0.402222	ECOLI	Escherichia coli	specific strain	YAGE	P75682	4OE7	4oe71_018	51
Oregano	Carvacrol	Oxygenated monoterpenoids	72.36	1.59088	1.43149	0.159391	ECOLI	Escherichia coli	specific strain	YAJL	Q46948	2AB0	2ab01_001	13
Thyme	Carvacrol	Oxygenated monoterpenoids	23.23	1.59088	1.43149	0.159391	ECOLI	Escherichia coli	specific strain	YAJL	Q46948	2AB0	2ab01_001	13
Oregano	Carvacrol	Oxygenated monoterpenoids	72.36	1.87706	1.76698	0.110084	ECOLI	Escherichia coli	specific strain	YBDL	P77806	1U08	1u081_008	8
Thyme	Carvacrol	Oxygenated monoterpenoids	23.23	1.87706	1.76698	0.110084	ECOLI	Escherichia coli	specific strain	YBDL	P77806	1U08	1u081_008	8
Oregano	Carvacrol	Oxygenated monoterpenoids	72.36	0.711025	0.69941	0.0116154	ECOLI	Escherichia coli	specific strain	YBGC	P0A8Z3	5T06	5t061_010	26
Thyme	Carvacrol	Oxygenated monoterpenoids	23.23	0.711025	0.69941	0.0116154	ECOLI	Escherichia coli	specific strain	YBGC	P0A8Z3	5T06	5t061_010	26
Oregano	Carvacrol	Oxygenated monoterpenoids	72.36	2.42871	2.37072	0.0579869	ECOLI	Escherichia coli	specific strain	YCAC	P21367	1YAC	1yac1_017	24
Thyme	Carvacrol	Oxygenated monoterpenoids	23.23	2.42871	2.37072	0.0579869	ECOLI	Escherichia coli	specific strain	YCAC	P21367	1YAC	1yac1_017	24
Oregano	Carvacrol	Oxygenated monoterpenoids	72.36	0.699868	0.664101	0.035767	ECOLI	Escherichia coli	specific strain	YCAO	P75838	4Q86	4q861_013	18
Thyme	Carvacrol	Oxygenated monoterpenoids	23.23	0.699868	0.664101	0.035767	ECOLI	Escherichia coli	specific strain	YCAO	P75838	4Q86	4q861_013	18
Oregano	Carvacrol	Oxygenated monoterpenoids	72.36	2.3274	1.68475	0.642653	ECOLI	Escherichia coli	specific strain	YDHR	P0ACX3	2HIQ	2hiq1_001	3
Thyme	Carvacrol	Oxygenated monoterpenoids	23.23	2.3274	1.68475	0.642653	ECOLI	Escherichia coli	specific strain	YDHR	P0ACX3	2HIQ	2hiq1_001	3
Oregano	Carvacrol	Oxygenated monoterpenoids	72.36	0.935132	0.599435	0.335698	ECO57	Escherichia coli	O157:H7	YDIF	Q8X5X6	2AHU	2ahu1_013	68
Thyme	Carvacrol	Oxygenated monoterpenoids	23.23	0.935132	0.599435	0.335698	ECO57	Escherichia coli	O157:H7	YDIF	Q8X5X6	2AHU	2ahu1_013	68
Oregano	Carvacrol	Oxygenated monoterpenoids	72.36	0.873057	0.867277	0.00577997	ECOLI	Escherichia coli	specific strain	YDJA	P0ACY1	3BM2	3bm21_010	13
Thyme	Carvacrol	Oxygenated monoterpenoids	23.23	0.873057	0.867277	0.00577997	ECOLI	Escherichia coli	specific strain	YDJA	P0ACY1	3BM2	3bm21_010	13
Oregano	Carvacrol	Oxygenated monoterpenoids	72.36	1.38262	1.1603	0.222322	ECOLI	Escherichia coli	specific strain	YFCE	P67095	1SU1	1su11_013	17
Thyme	Carvacrol	Oxygenated monoterpenoids	23.23	1.38262	1.1603	0.222322	ECOLI	Escherichia coli	specific strain	YFCE	P67095	1SU1	1su11_013	17
Oregano	Carvacrol	Oxygenated monoterpenoids	72.36	1.10318	0.957763	0.145419	ECOLI	Escherichia coli	specific strain	YFCG	P77526	3GX0	3gx01_004	10
Thyme	Carvacrol	Oxygenated monoterpenoids	23.23	1.10318	0.957763	0.145419	ECOLI	Escherichia coli	specific strain	YFCG	P77526	3GX0	3gx01_004	10
Oregano	Carvacrol	Oxygenated monoterpenoids	72.36	0.434855	0.306271	0.128584	ECOLI	Escherichia coli	specific strain	YGIN	P0ADU2	1TUV	1tuv1_003	7
Thyme	Carvacrol	Oxygenated monoterpenoids	23.23	0.434855	0.306271	0.128584	ECOLI	Escherichia coli	specific strain	YGIN	P0ADU2	1TUV	1tuv1_003	7
Oregano	Carvacrol	Oxygenated monoterpenoids	72.36	1.78033	1.42281	0.357516	ECOLI	Escherichia coli	specific strain	YGJK	P42592	6XUX	6xux1_006	72
Thyme	Carvacrol	Oxygenated monoterpenoids	23.23	1.78033	1.42281	0.357516	ECOLI	Escherichia coli	specific strain	YGJK	P42592	6XUX	6xux1_006	72
Oregano	Carvacrol	Oxygenated monoterpenoids	72.36	1.6478	0.897569	0.750231	ECOLI	Escherichia coli	specific strain	YJHC	P39353	6O15	6o151_015	11
Thyme	Carvacrol	Oxygenated monoterpenoids	23.23	1.6478	0.897569	0.750231	ECOLI	Escherichia coli	specific strain	YJHC	P39353	6O15	6o151_015	11
Oregano	Carvacrol	Oxygenated monoterpenoids	72.36	1.93176	1.37814	0.553616	ECOLI	Escherichia coli	specific strain	YJIA	P24203	1NIJ	1nij1_005	23
Thyme	Carvacrol	Oxygenated monoterpenoids	23.23	1.93176	1.37814	0.553616	ECOLI	Escherichia coli	specific strain	YJIA	P24203	1NIJ	1nij1_005	23
Oregano	Carvacrol	Oxygenated monoterpenoids	72.36	0.982524	0.745985	0.236539	ECOLI	Escherichia coli	specific strain	YTFE	P69506	5FNP	5fnp1_004	17
Thyme	Carvacrol	Oxygenated monoterpenoids	23.23	0.982524	0.745985	0.236539	ECOLI	Escherichia coli	specific strain	YTFE	P69506	5FNP	5fnp1_004	17
Oregano	Carvacrol	Oxygenated monoterpenoids	72.36	1.67313	1.62467	0.0484689	ECOLI	Escherichia coli	specific strain	YTFQ	P39325	2VK2	2vk21_001	3
Thyme	Carvacrol	Oxygenated monoterpenoids	23.23	1.67313	1.62467	0.0484689	ECOLI	Escherichia coli	specific strain	YTFQ	P39325	2VK2	2vk21_001	3
Oregano	Carvacrol	Oxygenated monoterpenoids	72.36	0.537058	0.528972	0.0080858	STAAU	Staphylococcus aureus	specific strain	YU230	P0A0N2	6NM1	6nm11_004	34
Thyme	Carvacrol	Oxygenated monoterpenoids	23.23	0.537058	0.528972	0.0080858	STAAU	Staphylococcus aureus	specific strain	YU230	P0A0N2	6NM1	6nm11_004	34
Oregano	Carvacrol	Oxygenated monoterpenoids	72.36	0.928497	0.872014	0.0564829	ECOLI	Escherichia coli	specific strain	ZINT	P76344	1OEE	1oee1_003	26
Thyme	Carvacrol	Oxygenated monoterpenoids	23.23	0.928497	0.872014	0.0564829	ECOLI	Escherichia coli	specific strain	ZINT	P76344	1OEE	1oee1_003	26
Cinnamon	o-Cymene	Monoterpenoids	1.41	2.29951	1.53363	0.765882	PSEAE	Pseudomonas aeruginosa	strain ATCC 15692 / DSM 22644 / CIP 104116 / JCM 14847 / LMG 12228 / 1C / PRS 101 / PAO1	LPAKS	Q9I5I9	5A23	5a231_011	121
Oregano	o-Cymene	Monoterpenoids	9.54	2.29951	1.53363	0.765882	PSEAE	Pseudomonas aeruginosa	strain ATCC 15692 / DSM 22644 / CIP 104116 / JCM 14847 / LMG 12228 / 1C / PRS 101 / PAO1	LPAKS	Q9I5I9	5A23	5a231_011	121
Thyme	o-Cymene	Monoterpenoids	10.26	2.29951	1.53363	0.765882	PSEAE	Pseudomonas aeruginosa	strain ATCC 15692 / DSM 22644 / CIP 104116 / JCM 14847 / LMG 12228 / 1C / PRS 101 / PAO1	LPAKS	Q9I5I9	5A23	5a231_011	121
Cinnamon	o-Cymene	Monoterpenoids	1.41	2.86494	2.63634	0.228596	ECOLI	Escherichia coli	specific strain	LPP	P69776	2GUV	2guv1_002	30
Oregano	o-Cymene	Monoterpenoids	9.54	2.86494	2.63634	0.228596	ECOLI	Escherichia coli	specific strain	LPP	P69776	2GUV	2guv1_002	30
Thyme	o-Cymene	Monoterpenoids	10.26	2.86494	2.63634	0.228596	ECOLI	Escherichia coli	specific strain	LPP	P69776	2GUV	2guv1_002	30
Cinnamon	o-Cymene	Monoterpenoids	1.41	2.19944	0.844564	1.35488	PSEAE	Pseudomonas aeruginosa	strain ATCC 15692 / DSM 22644 / CIP 104116 / JCM 14847 / LMG 12228 / 1C / PRS 101 / PAO1	PORO	P32977	4RJX	4rjx1_013	25
Oregano	o-Cymene	Monoterpenoids	9.54	2.19944	0.844564	1.35488	PSEAE	Pseudomonas aeruginosa	strain ATCC 15692 / DSM 22644 / CIP 104116 / JCM 14847 / LMG 12228 / 1C / PRS 101 / PAO1	PORO	P32977	4RJX	4rjx1_013	25
Thyme	o-Cymene	Monoterpenoids	10.26	2.19944	0.844564	1.35488	PSEAE	Pseudomonas aeruginosa	strain ATCC 15692 / DSM 22644 / CIP 104116 / JCM 14847 / LMG 12228 / 1C / PRS 101 / PAO1	PORO	P32977	4RJX	4rjx1_013	25
Oregano	Terpinen-4-ol	Oxygenated monoterpenoids	0.39	1.75713	1.45892	0.298215	ECOLI	Escherichia coli	specific strain	3MG2	P04395	3CWT	3cwt1_007	40
Thyme	Terpinen-4-ol	Oxygenated monoterpenoids	0.1	1.75713	1.45892	0.298215	ECOLI	Escherichia coli	specific strain	3MG2	P04395	3CWT	3cwt1_007	40
Oregano	Terpinen-4-ol	Oxygenated monoterpenoids	0.39	2.93066	2.13088	0.799787	ECOLI	Escherichia coli	specific strain	5DNU	P76491	2PAU	2pau1_001	14
Thyme	Terpinen-4-ol	Oxygenated monoterpenoids	0.1	2.93066	2.13088	0.799787	ECOLI	Escherichia coli	specific strain	5DNU	P76491	2PAU	2pau1_001	14
Oregano	Terpinen-4-ol	Oxygenated monoterpenoids	0.39	2.31682	1.34606	0.970757	ECOLI	Escherichia coli	specific strain	6PGD	P00350	2ZYD	2zyd1_002	44
Thyme	Terpinen-4-ol	Oxygenated monoterpenoids	0.1	2.31682	1.34606	0.970757	ECOLI	Escherichia coli	specific strain	6PGD	P00350	2ZYD	2zyd1_002	44
Oregano	Terpinen-4-ol	Oxygenated monoterpenoids	0.39	1.25774	0.72838	0.529361	ECOLI	Escherichia coli	specific strain	6PGL	P52697	1RI6	1ri61_003	8
Thyme	Terpinen-4-ol	Oxygenated monoterpenoids	0.1	1.25774	0.72838	0.529361	ECOLI	Escherichia coli	specific strain	6PGL	P52697	1RI6	1ri61_003	8
Oregano	Terpinen-4-ol	Oxygenated monoterpenoids	0.39	1.71876	1.64572	0.0730374	STAAU	Staphylococcus aureus	specific strain	AACA	P0A0C1	5IQI	5iqi1_001	34
Thyme	Terpinen-4-ol	Oxygenated monoterpenoids	0.1	1.71876	1.64572	0.0730374	STAAU	Staphylococcus aureus	specific strain	AACA	P0A0C1	5IQI	5iqi1_001	34
Oregano	Terpinen-4-ol	Oxygenated monoterpenoids	0.39	2.74834	1.59501	1.15332	ECOLI	Escherichia coli	specific strain	AAT	P00509	1AMQ	1amq1_010	1044
Thyme	Terpinen-4-ol	Oxygenated monoterpenoids	0.1	2.74834	1.59501	1.15332	ECOLI	Escherichia coli	specific strain	AAT	P00509	1AMQ	1amq1_010	1044
Oregano	Terpinen-4-ol	Oxygenated monoterpenoids	0.39	1.1205	0.420446	0.700052	ECOLI	Escherichia coli	specific strain	ABDH	P77674	1WND	1wnd1_035	44
Thyme	Terpinen-4-ol	Oxygenated monoterpenoids	0.1	1.1205	0.420446	0.700052	ECOLI	Escherichia coli	specific strain	ABDH	P77674	1WND	1wnd1_035	44
Oregano	Terpinen-4-ol	Oxygenated monoterpenoids	0.39	1.66805	0.968436	0.699619	STAA3	Staphylococcus aureus	strain USA300	ACCA	Q2FG38	2F9I	2f9i1_021	19
Thyme	Terpinen-4-ol	Oxygenated monoterpenoids	0.1	1.66805	0.968436	0.699619	STAA3	Staphylococcus aureus	strain USA300	ACCA	Q2FG38	2F9I	2f9i1_021	19
Oregano	Terpinen-4-ol	Oxygenated monoterpenoids	0.39	1.66805	0.968436	0.699619	STAAR	Staphylococcus aureus	strain MRSA252	ACCA	Q6GG07	2F9I	2f9i1_021	19
Thyme	Terpinen-4-ol	Oxygenated monoterpenoids	0.1	1.66805	0.968436	0.699619	STAAR	Staphylococcus aureus	strain MRSA252	ACCA	Q6GG07	2F9I	2f9i1_021	19
Oregano	Terpinen-4-ol	Oxygenated monoterpenoids	0.39	1.94251	1.59832	0.344193	ECOLI	Escherichia coli	specific strain	ACCC	P24182	1BNC	1bnc1_003	148
Thyme	Terpinen-4-ol	Oxygenated monoterpenoids	0.1	1.94251	1.59832	0.344193	ECOLI	Escherichia coli	specific strain	ACCC	P24182	1BNC	1bnc1_003	148
Oregano	Terpinen-4-ol	Oxygenated monoterpenoids	0.39	1.10055	0.398155	0.702392	PSEAE	Pseudomonas aeruginosa	strain ATCC 15692 / DSM 22644 / CIP 104116 / JCM 14847 / LMG 12228 / 1C / PRS 101 / PAO1	ACCC	P37798	2C00	2c001_005	148
Thyme	Terpinen-4-ol	Oxygenated monoterpenoids	0.1	1.10055	0.398155	0.702392	PSEAE	Pseudomonas aeruginosa	strain ATCC 15692 / DSM 22644 / CIP 104116 / JCM 14847 / LMG 12228 / 1C / PRS 101 / PAO1	ACCC	P37798	2C00	2c001_005	148
Oregano	Terpinen-4-ol	Oxygenated monoterpenoids	0.39	1.66805	0.968436	0.699619	STAAC	Staphylococcus aureus	strain COL	ACCD	Q5HF73	2F9I	2f9i1_021	19
Thyme	Terpinen-4-ol	Oxygenated monoterpenoids	0.1	1.66805	0.968436	0.699619	STAAC	Staphylococcus aureus	strain COL	ACCD	Q5HF73	2F9I	2f9i1_021	19
Oregano	Terpinen-4-ol	Oxygenated monoterpenoids	0.39	0.815445	0.71615	0.0992958	ECOLI	Escherichia coli	specific strain	ACEA	P0A9G6	1IGW	1igw1_005	43
Thyme	Terpinen-4-ol	Oxygenated monoterpenoids	0.1	0.815445	0.71615	0.0992958	ECOLI	Escherichia coli	specific strain	ACEA	P0A9G6	1IGW	1igw1_005	43
Oregano	Terpinen-4-ol	Oxygenated monoterpenoids	0.39	1.17634	0.392062	0.784281	PSEAE	Pseudomonas aeruginosa	strain ATCC 15692 / DSM 22644 / CIP 104116 / JCM 14847 / LMG 12228 / 1C / PRS 101 / PAO1	ACEA	Q9I0K4	6G1O	6g1o1_036	43
Thyme	Terpinen-4-ol	Oxygenated monoterpenoids	0.1	1.17634	0.392062	0.784281	PSEAE	Pseudomonas aeruginosa	strain ATCC 15692 / DSM 22644 / CIP 104116 / JCM 14847 / LMG 12228 / 1C / PRS 101 / PAO1	ACEA	Q9I0K4	6G1O	6g1o1_036	43
Oregano	Terpinen-4-ol	Oxygenated monoterpenoids	0.39	0.803022	0.729058	0.0739635	ECOLI	Escherichia coli	specific strain	ACNB	P36683	1L5J	1l5j1_012	17
Thyme	Terpinen-4-ol	Oxygenated monoterpenoids	0.1	0.803022	0.729058	0.0739635	ECOLI	Escherichia coli	specific strain	ACNB	P36683	1L5J	1l5j1_012	17
Oregano	Terpinen-4-ol	Oxygenated monoterpenoids	0.39	1.99615	1.88802	0.108138	ECOLI	Escherichia coli	specific strain	ACPS	P24224	5XUH	5xuh1_001	33
Thyme	Terpinen-4-ol	Oxygenated monoterpenoids	0.1	1.99615	1.88802	0.108138	ECOLI	Escherichia coli	specific strain	ACPS	P24224	5XUH	5xuh1_001	33
Oregano	Terpinen-4-ol	Oxygenated monoterpenoids	0.39	3.13168	1.4485	1.68318	ECOLI	Escherichia coli	specific strain	ACRB	P31224	6ZO5	6zo51_036	521
Thyme	Terpinen-4-ol	Oxygenated monoterpenoids	0.1	3.13168	1.4485	1.68318	ECOLI	Escherichia coli	specific strain	ACRB	P31224	6ZO5	6zo51_036	521
Oregano	Terpinen-4-ol	Oxygenated monoterpenoids	0.39	1.42154	1.05245	0.369089	ECOLI	Escherichia coli	specific strain	ACUI	P26646	1O89	1o891_009	8
Thyme	Terpinen-4-ol	Oxygenated monoterpenoids	0.1	1.42154	1.05245	0.369089	ECOLI	Escherichia coli	specific strain	ACUI	P26646	1O89	1o891_009	8
Oregano	Terpinen-4-ol	Oxygenated monoterpenoids	0.39	2.1001	1.46329	0.636815	PSEAE	Pseudomonas aeruginosa	strain ATCC 15692 / DSM 22644 / CIP 104116 / JCM 14847 / LMG 12228 / 1C / PRS 101 / PAO1	ADE	Q9I6Y4	3PAO	3pao1_001	1
Thyme	Terpinen-4-ol	Oxygenated monoterpenoids	0.1	2.1001	1.46329	0.636815	PSEAE	Pseudomonas aeruginosa	strain ATCC 15692 / DSM 22644 / CIP 104116 / JCM 14847 / LMG 12228 / 1C / PRS 101 / PAO1	ADE	Q9I6Y4	3PAO	3pao1_001	1
Oregano	Terpinen-4-ol	Oxygenated monoterpenoids	0.39	1.49608	1.20197	0.294111	ECO57	Escherichia coli	O157:H7	ADHE	P0A9Q8	6SCI	6sci1_006	17
Thyme	Terpinen-4-ol	Oxygenated monoterpenoids	0.1	1.49608	1.20197	0.294111	ECO57	Escherichia coli	O157:H7	ADHE	P0A9Q8	6SCI	6sci1_006	17
Oregano	Terpinen-4-ol	Oxygenated monoterpenoids	0.39	1.20624	0.279971	0.926272	ECOLI	Escherichia coli	specific strain	ADIA	P28629	2VYC	2vyc1_020	110
Thyme	Terpinen-4-ol	Oxygenated monoterpenoids	0.1	1.20624	0.279971	0.926272	ECOLI	Escherichia coli	specific strain	ADIA	P28629	2VYC	2vyc1_020	110
Oregano	Terpinen-4-ol	Oxygenated monoterpenoids	0.39	0.719716	0.453271	0.266445	ECOLI	Escherichia coli	specific strain	ADIC	P60061	7O82	7o821_003	23
Thyme	Terpinen-4-ol	Oxygenated monoterpenoids	0.1	0.719716	0.453271	0.266445	ECOLI	Escherichia coli	specific strain	ADIC	P60061	7O82	7o821_003	23
Oregano	Terpinen-4-ol	Oxygenated monoterpenoids	0.39	2.06004	1.49511	0.564931	ECOLX	Escherichia coli	unkown - specific strain?	AGGB	P46006	4PHX	4phx1_018	23
Thyme	Terpinen-4-ol	Oxygenated monoterpenoids	0.1	2.06004	1.49511	0.564931	ECOLX	Escherichia coli	unkown - specific strain?	AGGB	P46006	4PHX	4phx1_018	23
Oregano	Terpinen-4-ol	Oxygenated monoterpenoids	0.39	0.455469	0.121748	0.333721	ECOLI	Escherichia coli	specific strain	AHPF	P35340	4XVG	4xvg1_016	63
Thyme	Terpinen-4-ol	Oxygenated monoterpenoids	0.1	0.455469	0.121748	0.333721	ECOLI	Escherichia coli	specific strain	AHPF	P35340	4XVG	4xvg1_016	63
Oregano	Terpinen-4-ol	Oxygenated monoterpenoids	0.39	1.5029	1.06464	0.438257	ECOLI	Escherichia coli	specific strain	AIDB	P33224	3DJL	3djl1_006	26
Thyme	Terpinen-4-ol	Oxygenated monoterpenoids	0.1	1.5029	1.06464	0.438257	ECOLI	Escherichia coli	specific strain	AIDB	P33224	3DJL	3djl1_006	26
Oregano	Terpinen-4-ol	Oxygenated monoterpenoids	0.39	2.36768	1.67332	0.694365	PSEAE	Pseudomonas aeruginosa	strain ATCC 15692 / DSM 22644 / CIP 104116 / JCM 14847 / LMG 12228 / 1C / PRS 101 / PAO1	AK	O69077	5YEI	5yei1_005	18
Thyme	Terpinen-4-ol	Oxygenated monoterpenoids	0.1	2.36768	1.67332	0.694365	PSEAE	Pseudomonas aeruginosa	strain ATCC 15692 / DSM 22644 / CIP 104116 / JCM 14847 / LMG 12228 / 1C / PRS 101 / PAO1	AK	O69077	5YEI	5yei1_005	18
Oregano	Terpinen-4-ol	Oxygenated monoterpenoids	0.39	2.63033	1.69054	0.93979	ECOLI	Escherichia coli	specific strain	ALAA	P0A959	4CVQ	4cvq1_004	9
Thyme	Terpinen-4-ol	Oxygenated monoterpenoids	0.1	2.63033	1.69054	0.93979	ECOLI	Escherichia coli	specific strain	ALAA	P0A959	4CVQ	4cvq1_004	9
Oregano	Terpinen-4-ol	Oxygenated monoterpenoids	0.39	2.0703	1.83837	0.231922	ECOLI	Escherichia coli	specific strain	ALF	P0AB71	1GYN	1gyn1_007	101
Thyme	Terpinen-4-ol	Oxygenated monoterpenoids	0.1	2.0703	1.83837	0.231922	ECOLI	Escherichia coli	specific strain	ALF	P0AB71	1GYN	1gyn1_007	101
Oregano	Terpinen-4-ol	Oxygenated monoterpenoids	0.39	1.46402	0.925048	0.538972	PSEAE	Pseudomonas aeruginosa	strain ATCC 15692 / DSM 22644 / CIP 104116 / JCM 14847 / LMG 12228 / 1C / PRS 101 / PAO1	ALGC	P26276	4IL8	4il81_006	85
Thyme	Terpinen-4-ol	Oxygenated monoterpenoids	0.1	1.46402	0.925048	0.538972	PSEAE	Pseudomonas aeruginosa	strain ATCC 15692 / DSM 22644 / CIP 104116 / JCM 14847 / LMG 12228 / 1C / PRS 101 / PAO1	ALGC	P26276	4IL8	4il81_006	85
Oregano	Terpinen-4-ol	Oxygenated monoterpenoids	0.39	1.75181	1.68943	0.0623758	PSEAE	Pseudomonas aeruginosa	strain ATCC 15692 / DSM 22644 / CIP 104116 / JCM 14847 / LMG 12228 / 1C / PRS 101 / PAO1	ALGD	P11759	1MUU	1muu1_003	20
Thyme	Terpinen-4-ol	Oxygenated monoterpenoids	0.1	1.75181	1.68943	0.0623758	PSEAE	Pseudomonas aeruginosa	strain ATCC 15692 / DSM 22644 / CIP 104116 / JCM 14847 / LMG 12228 / 1C / PRS 101 / PAO1	ALGD	P11759	1MUU	1muu1_003	20
Oregano	Terpinen-4-ol	Oxygenated monoterpenoids	0.39	2.93982	2.26625	0.673578	PSEAE	Pseudomonas aeruginosa	strain ATCC 15692 / DSM 22644 / CIP 104116 / JCM 14847 / LMG 12228 / 1C / PRS 101 / PAO1	ALGE	P18895	3RBH	3rbh1_002	23
Thyme	Terpinen-4-ol	Oxygenated monoterpenoids	0.1	2.93982	2.26625	0.673578	PSEAE	Pseudomonas aeruginosa	strain ATCC 15692 / DSM 22644 / CIP 104116 / JCM 14847 / LMG 12228 / 1C / PRS 101 / PAO1	ALGE	P18895	3RBH	3rbh1_002	23
Oregano	Terpinen-4-ol	Oxygenated monoterpenoids	0.39	1.59898	1.40967	0.189303	ECOLI	Escherichia coli	specific strain	ALKB	P05050	3I3Q	3i3q1_001	30
Thyme	Terpinen-4-ol	Oxygenated monoterpenoids	0.1	1.59898	1.40967	0.189303	ECOLI	Escherichia coli	specific strain	ALKB	P05050	3I3Q	3i3q1_001	30
Oregano	Terpinen-4-ol	Oxygenated monoterpenoids	0.39	1.53278	1.22807	0.304712	ECOLI	Escherichia coli	specific strain	ALKH	P0A955	1EUA	1eua1_007	47
Thyme	Terpinen-4-ol	Oxygenated monoterpenoids	0.1	1.53278	1.22807	0.304712	ECOLI	Escherichia coli	specific strain	ALKH	P0A955	1EUA	1eua1_007	47
Oregano	Terpinen-4-ol	Oxygenated monoterpenoids	0.39	2.12907	1.06654	1.06253	ECOLI	Escherichia coli	specific strain	ALLD	P77555	1XRH	1xrh1_001	18
Thyme	Terpinen-4-ol	Oxygenated monoterpenoids	0.1	2.12907	1.06654	1.06253	ECOLI	Escherichia coli	specific strain	ALLD	P77555	1XRH	1xrh1_001	18
Oregano	Terpinen-4-ol	Oxygenated monoterpenoids	0.39	1.62609	0.746614	0.879476	ECOLI	Escherichia coli	specific strain	ALLR	P0ACN4	1TF1	1tf11_004	4
Thyme	Terpinen-4-ol	Oxygenated monoterpenoids	0.1	1.62609	0.746614	0.879476	ECOLI	Escherichia coli	specific strain	ALLR	P0ACN4	1TF1	1tf11_004	4
Oregano	Terpinen-4-ol	Oxygenated monoterpenoids	0.39	0.143096	0.0775049	0.0655908	PSEAE	Pseudomonas aeruginosa	strain ATCC 15692 / DSM 22644 / CIP 104116 / JCM 14847 / LMG 12228 / 1C / PRS 101 / PAO1	ALR1	Q9HUN4	6A2F	6a2f1_014	131
Thyme	Terpinen-4-ol	Oxygenated monoterpenoids	0.1	0.143096	0.0775049	0.0655908	PSEAE	Pseudomonas aeruginosa	strain ATCC 15692 / DSM 22644 / CIP 104116 / JCM 14847 / LMG 12228 / 1C / PRS 101 / PAO1	ALR1	Q9HUN4	6A2F	6a2f1_014	131
Oregano	Terpinen-4-ol	Oxygenated monoterpenoids	0.39	1.71253	1.2263	0.486235	STAAM	Staphylococcus aureus	strain Mu50 / ATCC 700699	ALR1	P63479	6G59	6g591_010	131
Thyme	Terpinen-4-ol	Oxygenated monoterpenoids	0.1	1.71253	1.2263	0.486235	STAAM	Staphylococcus aureus	strain Mu50 / ATCC 700699	ALR1	P63479	6G59	6g591_010	131
Oregano	Terpinen-4-ol	Oxygenated monoterpenoids	0.39	2.37437	1.6885	0.68587	ECOLI	Escherichia coli	specific strain	ALSB	P39265	1RPJ	1rpj1_001	6
Thyme	Terpinen-4-ol	Oxygenated monoterpenoids	0.1	2.37437	1.6885	0.68587	ECOLI	Escherichia coli	specific strain	ALSB	P39265	1RPJ	1rpj1_001	6
Oregano	Terpinen-4-ol	Oxygenated monoterpenoids	0.39	0.56067	0.179107	0.381564	ECOLI	Escherichia coli	specific strain	ALSE	P32719	3CT7	3ct71_015	25
Thyme	Terpinen-4-ol	Oxygenated monoterpenoids	0.1	0.56067	0.179107	0.381564	ECOLI	Escherichia coli	specific strain	ALSE	P32719	3CT7	3ct71_015	25
Oregano	Terpinen-4-ol	Oxygenated monoterpenoids	0.39	2.83784	1.57181	1.26603	PSEAE	Pseudomonas aeruginosa	strain ATCC 15692 / DSM 22644 / CIP 104116 / JCM 14847 / LMG 12228 / 1C / PRS 101 / PAO1	AMIC	P27017	1QO0	1qo01_004	29
Thyme	Terpinen-4-ol	Oxygenated monoterpenoids	0.1	2.83784	1.57181	1.26603	PSEAE	Pseudomonas aeruginosa	strain ATCC 15692 / DSM 22644 / CIP 104116 / JCM 14847 / LMG 12228 / 1C / PRS 101 / PAO1	AMIC	P27017	1QO0	1qo01_004	29
Oregano	Terpinen-4-ol	Oxygenated monoterpenoids	0.39	1.85888	0.9434	0.915481	PSEAE	Pseudomonas aeruginosa	strain ATCC 15692 / DSM 22644 / CIP 104116 / JCM 14847 / LMG 12228 / 1C / PRS 101 / PAO1	AMIE	P11436	2UXY	2uxy1_001	24
Thyme	Terpinen-4-ol	Oxygenated monoterpenoids	0.1	1.85888	0.9434	0.915481	PSEAE	Pseudomonas aeruginosa	strain ATCC 15692 / DSM 22644 / CIP 104116 / JCM 14847 / LMG 12228 / 1C / PRS 101 / PAO1	AMIE	P11436	2UXY	2uxy1_001	24
Oregano	Terpinen-4-ol	Oxygenated monoterpenoids	0.39	2.83784	1.57181	1.26603	PSEAE	Pseudomonas aeruginosa	strain ATCC 15692 / DSM 22644 / CIP 104116 / JCM 14847 / LMG 12228 / 1C / PRS 101 / PAO1	AMIR	P10932	1QO0	1qo01_004	20
Thyme	Terpinen-4-ol	Oxygenated monoterpenoids	0.1	2.83784	1.57181	1.26603	PSEAE	Pseudomonas aeruginosa	strain ATCC 15692 / DSM 22644 / CIP 104116 / JCM 14847 / LMG 12228 / 1C / PRS 101 / PAO1	AMIR	P10932	1QO0	1qo01_004	20
Oregano	Terpinen-4-ol	Oxygenated monoterpenoids	0.39	3.2337	1.78516	1.44853	ECOLI	Escherichia coli	specific strain	AMO	P46883	1QAF	1qaf1_015	427
Thyme	Terpinen-4-ol	Oxygenated monoterpenoids	0.1	3.2337	1.78516	1.44853	ECOLI	Escherichia coli	specific strain	AMO	P46883	1QAF	1qaf1_015	427
Oregano	Terpinen-4-ol	Oxygenated monoterpenoids	0.39	1.85383	1.74558	0.108254	ECOLI	Escherichia coli	specific strain	AMPA	P68767	1GYT	1gyt1_027	20
Thyme	Terpinen-4-ol	Oxygenated monoterpenoids	0.1	1.85383	1.74558	0.108254	ECOLI	Escherichia coli	specific strain	AMPA	P68767	1GYT	1gyt1_027	20
Oregano	Terpinen-4-ol	Oxygenated monoterpenoids	0.39	2.69679	2.0203	0.676489	ECOLI	Escherichia coli	specific strain	AMPC	P00811	1C3B	1c3b1_006	634
Thyme	Terpinen-4-ol	Oxygenated monoterpenoids	0.1	2.69679	2.0203	0.676489	ECOLI	Escherichia coli	specific strain	AMPC	P00811	1C3B	1c3b1_006	634
Oregano	Terpinen-4-ol	Oxygenated monoterpenoids	0.39	2.70561	1.72603	0.979583	ECOLI	Escherichia coli	specific strain	AMPN	P04825	4Q4E	4q4e1_002	519
Thyme	Terpinen-4-ol	Oxygenated monoterpenoids	0.1	2.70561	1.72603	0.979583	ECOLI	Escherichia coli	specific strain	AMPN	P04825	4Q4E	4q4e1_002	519
Oregano	Terpinen-4-ol	Oxygenated monoterpenoids	0.39	2.99263	1.46839	1.52424	ECOLI	Escherichia coli	specific strain	AMPP	P15034	1W7V	1w7v1_005	350
Thyme	Terpinen-4-ol	Oxygenated monoterpenoids	0.1	2.99263	1.46839	1.52424	ECOLI	Escherichia coli	specific strain	AMPP	P15034	1W7V	1w7v1_005	350
Oregano	Terpinen-4-ol	Oxygenated monoterpenoids	0.39	0.6877	0.438695	0.249005	ECO57	Escherichia coli	O157:H7	AMTB	P69680	4NH2	4nh21_001	291
Thyme	Terpinen-4-ol	Oxygenated monoterpenoids	0.1	0.6877	0.438695	0.249005	ECO57	Escherichia coli	O157:H7	AMTB	P69680	4NH2	4nh21_001	291
Oregano	Terpinen-4-ol	Oxygenated monoterpenoids	0.39	2.38425	1.41562	0.968626	ECOLI	Escherichia coli	specific strain	AMTB	P69681	3C1G	3c1g1_006	291
Thyme	Terpinen-4-ol	Oxygenated monoterpenoids	0.1	2.38425	1.41562	0.968626	ECOLI	Escherichia coli	specific strain	AMTB	P69681	3C1G	3c1g1_006	291
Oregano	Terpinen-4-ol	Oxygenated monoterpenoids	0.39	1.62212	1.2928	0.329313	PSEAE	Pseudomonas aeruginosa	strain ATCC 15692 / DSM 22644 / CIP 104116 / JCM 14847 / LMG 12228 / 1C / PRS 101 / PAO1	ANMK	Q9I5Q5	3QBX	3qbx1_009	37
Thyme	Terpinen-4-ol	Oxygenated monoterpenoids	0.1	1.62212	1.2928	0.329313	PSEAE	Pseudomonas aeruginosa	strain ATCC 15692 / DSM 22644 / CIP 104116 / JCM 14847 / LMG 12228 / 1C / PRS 101 / PAO1	ANMK	Q9I5Q5	3QBX	3qbx1_009	37
Oregano	Terpinen-4-ol	Oxygenated monoterpenoids	0.39	2.05367	1.17533	0.878343	PSEAE	Pseudomonas aeruginosa	strain ATCC 15692 / DSM 22644 / CIP 104116 / JCM 14847 / LMG 12228 / 1C / PRS 101 / PAO1	APEB	Q9HYZ3	4OIW	4oiw1_054	151
Thyme	Terpinen-4-ol	Oxygenated monoterpenoids	0.1	2.05367	1.17533	0.878343	PSEAE	Pseudomonas aeruginosa	strain ATCC 15692 / DSM 22644 / CIP 104116 / JCM 14847 / LMG 12228 / 1C / PRS 101 / PAO1	APEB	Q9HYZ3	4OIW	4oiw1_054	151
Oregano	Terpinen-4-ol	Oxygenated monoterpenoids	0.39	1.95547	1.28087	0.674602	PSEAE	Pseudomonas aeruginosa	strain ATCC 15692 / DSM 22644 / CIP 104116 / JCM 14847 / LMG 12228 / 1C / PRS 101 / PAO1	APRA	Q03023	1AKL	1akl1_003	26
Thyme	Terpinen-4-ol	Oxygenated monoterpenoids	0.1	1.95547	1.28087	0.674602	PSEAE	Pseudomonas aeruginosa	strain ATCC 15692 / DSM 22644 / CIP 104116 / JCM 14847 / LMG 12228 / 1C / PRS 101 / PAO1	APRA	Q03023	1AKL	1akl1_003	26
Oregano	Terpinen-4-ol	Oxygenated monoterpenoids	0.39	1.93571	1.43391	0.501796	ECOLI	Escherichia coli	specific strain	ARAA	P08202	4F2D	4f2d1_011	36
Thyme	Terpinen-4-ol	Oxygenated monoterpenoids	0.1	1.93571	1.43391	0.501796	ECOLI	Escherichia coli	specific strain	ARAA	P08202	4F2D	4f2d1_011	36
Oregano	Terpinen-4-ol	Oxygenated monoterpenoids	0.39	3.35282	2.12096	1.23185	ECOLI	Escherichia coli	specific strain	ARAF	P02924	1BAP	1bap1_001	38
Thyme	Terpinen-4-ol	Oxygenated monoterpenoids	0.1	3.35282	2.12096	1.23185	ECOLI	Escherichia coli	specific strain	ARAF	P02924	1BAP	1bap1_001	38
Oregano	Terpinen-4-ol	Oxygenated monoterpenoids	0.39	0.712948	0.381617	0.33133	PSEAE	Pseudomonas aeruginosa	strain ATCC 15692 / DSM 22644 / CIP 104116 / JCM 14847 / LMG 12228 / 1C / PRS 101 / PAO1	ARCA	P13981	2ACI	2aci1_010	62
Thyme	Terpinen-4-ol	Oxygenated monoterpenoids	0.1	0.712948	0.381617	0.33133	PSEAE	Pseudomonas aeruginosa	strain ATCC 15692 / DSM 22644 / CIP 104116 / JCM 14847 / LMG 12228 / 1C / PRS 101 / PAO1	ARCA	P13981	2ACI	2aci1_010	62
Oregano	Terpinen-4-ol	Oxygenated monoterpenoids	0.39	1.61432	1.27966	0.33466	ENTFA	Enterococcus faecalis	strain ATCC 700802 / V583	ARCC1	P0A2X7	2WE4	2we41_001	21
Thyme	Terpinen-4-ol	Oxygenated monoterpenoids	0.1	1.61432	1.27966	0.33466	ENTFA	Enterococcus faecalis	strain ATCC 700802 / V583	ARCC1	P0A2X7	2WE4	2we41_001	21
Oregano	Terpinen-4-ol	Oxygenated monoterpenoids	0.39	2.12544	1.19572	0.929728	ECOLI	Escherichia coli	specific strain	ARGB	P0A6C8	1OHB	1ohb1_001	54
Thyme	Terpinen-4-ol	Oxygenated monoterpenoids	0.1	2.12544	1.19572	0.929728	ECOLI	Escherichia coli	specific strain	ARGB	P0A6C8	1OHB	1ohb1_001	54
Oregano	Terpinen-4-ol	Oxygenated monoterpenoids	0.39	1.23864	1.14774	0.090899	STAA8	Staphylococcus aureus	strain NCTC 8325 / PS 47	ARLR	Q9KJN4	6IJU	6iju1_002	20
Thyme	Terpinen-4-ol	Oxygenated monoterpenoids	0.1	1.23864	1.14774	0.090899	STAA8	Staphylococcus aureus	strain NCTC 8325 / PS 47	ARLR	Q9KJN4	6IJU	6iju1_002	20
Oregano	Terpinen-4-ol	Oxygenated monoterpenoids	0.39	0.593117	0.446175	0.146942	ECOLI	Escherichia coli	specific strain	ARNA	P77398	1Z7B	1z7b1_003	21
Thyme	Terpinen-4-ol	Oxygenated monoterpenoids	0.1	0.593117	0.446175	0.146942	ECOLI	Escherichia coli	specific strain	ARNA	P77398	1Z7B	1z7b1_003	21
Oregano	Terpinen-4-ol	Oxygenated monoterpenoids	0.39	0.585388	0.355033	0.230355	STAA8	Staphylococcus aureus	strain NCTC 8325 / PS 47	AROD	Q2G002	6SFH	6sfh1_010	29
Thyme	Terpinen-4-ol	Oxygenated monoterpenoids	0.1	0.585388	0.355033	0.230355	STAA8	Staphylococcus aureus	strain NCTC 8325 / PS 47	AROD	Q2G002	6SFH	6sfh1_010	29
Oregano	Terpinen-4-ol	Oxygenated monoterpenoids	0.39	1.1778	0.690023	0.487773	STAAR	Staphylococcus aureus	strain MRSA252	AROD	Q6GII7	1SFJ	1sfj1_004	29
Thyme	Terpinen-4-ol	Oxygenated monoterpenoids	0.1	1.1778	0.690023	0.487773	STAAR	Staphylococcus aureus	strain MRSA252	AROD	Q6GII7	1SFJ	1sfj1_004	29
Oregano	Terpinen-4-ol	Oxygenated monoterpenoids	0.39	1.06717	0.140632	0.926542	ECOLI	Escherichia coli	specific strain	AROE	P15770	1NYT	1nyt1_018	22
Thyme	Terpinen-4-ol	Oxygenated monoterpenoids	0.1	1.06717	0.140632	0.926542	ECOLI	Escherichia coli	specific strain	AROE	P15770	1NYT	1nyt1_018	22
Oregano	Terpinen-4-ol	Oxygenated monoterpenoids	0.39	0.660613	0.648523	0.0120897	ECOLI	Escherichia coli	specific strain	AROF	P00888	6AGL	6agl1_016	31
Thyme	Terpinen-4-ol	Oxygenated monoterpenoids	0.1	0.660613	0.648523	0.0120897	ECOLI	Escherichia coli	specific strain	AROF	P00888	6AGL	6agl1_016	31
Oregano	Terpinen-4-ol	Oxygenated monoterpenoids	0.39	2.46568	1.87644	0.589246	ECOLI	Escherichia coli	specific strain	AROG	P0AB91	1GG1	1gg11_001	55
Thyme	Terpinen-4-ol	Oxygenated monoterpenoids	0.1	2.46568	1.87644	0.589246	ECOLI	Escherichia coli	specific strain	AROG	P0AB91	1GG1	1gg11_001	55
Oregano	Terpinen-4-ol	Oxygenated monoterpenoids	0.39	1.6245	1.05523	0.569276	PSEAE	Pseudomonas aeruginosa	strain ATCC 15692 / DSM 22644 / CIP 104116 / JCM 14847 / LMG 12228 / 1C / PRS 101 / PAO1	ARS	P51691	4CYR	4cyr1_007	55
Thyme	Terpinen-4-ol	Oxygenated monoterpenoids	0.1	1.6245	1.05523	0.569276	PSEAE	Pseudomonas aeruginosa	strain ATCC 15692 / DSM 22644 / CIP 104116 / JCM 14847 / LMG 12228 / 1C / PRS 101 / PAO1	ARS	P51691	4CYR	4cyr1_007	55
Oregano	Terpinen-4-ol	Oxygenated monoterpenoids	0.39	1.1003	0.817884	0.282419	ECOLI	Escherichia coli	specific strain	ASCG	P24242	3BRQ	3brq1_003	14
Thyme	Terpinen-4-ol	Oxygenated monoterpenoids	0.1	1.1003	0.817884	0.282419	ECOLI	Escherichia coli	specific strain	ASCG	P24242	3BRQ	3brq1_003	14
Oregano	Terpinen-4-ol	Oxygenated monoterpenoids	0.39	1.08746	1.01044	0.0770257	ECOLI	Escherichia coli	specific strain	ASNA	P00963	12AS	12as1_007	14
Thyme	Terpinen-4-ol	Oxygenated monoterpenoids	0.1	1.08746	1.01044	0.0770257	ECOLI	Escherichia coli	specific strain	ASNA	P00963	12AS	12as1_007	14
Oregano	Terpinen-4-ol	Oxygenated monoterpenoids	0.39	1.21118	0.983425	0.227752	ECOLI	Escherichia coli	specific strain	ASNB	P22106	1CT9	1ct91_012	13
Thyme	Terpinen-4-ol	Oxygenated monoterpenoids	0.1	1.21118	0.983425	0.227752	ECOLI	Escherichia coli	specific strain	ASNB	P22106	1CT9	1ct91_012	13
Oregano	Terpinen-4-ol	Oxygenated monoterpenoids	0.39	1.63915	1.18961	0.44954	ECOLI	Escherichia coli	specific strain	ASPG1	P0A962	6NXD	6nxd1_027	114
Thyme	Terpinen-4-ol	Oxygenated monoterpenoids	0.1	1.63915	1.18961	0.44954	ECOLI	Escherichia coli	specific strain	ASPG1	P0A962	6NXD	6nxd1_027	114
Oregano	Terpinen-4-ol	Oxygenated monoterpenoids	0.39	2.44117	1.88102	0.560143	ECOLI	Escherichia coli	specific strain	ASPG2	P00805	6PA5	6pa51_010	547
Thyme	Terpinen-4-ol	Oxygenated monoterpenoids	0.1	2.44117	1.88102	0.560143	ECOLI	Escherichia coli	specific strain	ASPG2	P00805	6PA5	6pa51_010	547
Oregano	Terpinen-4-ol	Oxygenated monoterpenoids	0.39	1.41363	0.983838	0.429792	ECOL6	Escherichia coli	O6:H1 (strain CFT073 / ATCC 700928 / UPEC)	ASST	Q8FDI4	3ETT	3ett1_025	89
Thyme	Terpinen-4-ol	Oxygenated monoterpenoids	0.1	1.41363	0.983838	0.429792	ECOL6	Escherichia coli	O6:H1 (strain CFT073 / ATCC 700928 / UPEC)	ASST	Q8FDI4	3ETT	3ett1_025	89
Oregano	Terpinen-4-ol	Oxygenated monoterpenoids	0.39	2.00075	1.42925	0.5715	ECOLI	Escherichia coli	specific strain	ASSY	P0A6E4	1K92	1k921_001	97
Thyme	Terpinen-4-ol	Oxygenated monoterpenoids	0.1	2.00075	1.42925	0.5715	ECOLI	Escherichia coli	specific strain	ASSY	P0A6E4	1K92	1k921_001	97
Oregano	Terpinen-4-ol	Oxygenated monoterpenoids	0.39	2.49925	1.61226	0.886991	ECOLI	Escherichia coli	specific strain	ATDA	P0A951	6CY6	6cy61_002	26
Thyme	Terpinen-4-ol	Oxygenated monoterpenoids	0.1	2.49925	1.61226	0.886991	ECOLI	Escherichia coli	specific strain	ATDA	P0A951	6CY6	6cy61_002	26
Oregano	Terpinen-4-ol	Oxygenated monoterpenoids	0.39	1.95573	1.49732	0.458409	ECOLI	Escherichia coli	specific strain	ATOB	P76461	5F38	5f381_012	49
Thyme	Terpinen-4-ol	Oxygenated monoterpenoids	0.1	1.95573	1.49732	0.458409	ECOLI	Escherichia coli	specific strain	ATOB	P76461	5F38	5f381_012	49
Oregano	Terpinen-4-ol	Oxygenated monoterpenoids	0.39	2.16469	2.00694	0.157751	ECOLI	Escherichia coli	specific strain	ATOD	P76458	1K6D	1k6d1_004	7
Thyme	Terpinen-4-ol	Oxygenated monoterpenoids	0.1	2.16469	2.00694	0.157751	ECOLI	Escherichia coli	specific strain	ATOD	P76458	1K6D	1k6d1_004	7
Oregano	Terpinen-4-ol	Oxygenated monoterpenoids	0.39	1.4973	1.31573	0.181568	ECOLI	Escherichia coli	specific strain	ATPE	P0A6E6	1FS0	1fs01_001	12
Thyme	Terpinen-4-ol	Oxygenated monoterpenoids	0.1	1.4973	1.31573	0.181568	ECOLI	Escherichia coli	specific strain	ATPE	P0A6E6	1FS0	1fs01_001	12
Oregano	Terpinen-4-ol	Oxygenated monoterpenoids	0.39	1.4973	1.31573	0.181568	ECOLI	Escherichia coli	specific strain	ATPG	P0ABA6	1FS0	1fs01_001	10
Thyme	Terpinen-4-ol	Oxygenated monoterpenoids	0.1	1.4973	1.31573	0.181568	ECOLI	Escherichia coli	specific strain	ATPG	P0ABA6	1FS0	1fs01_001	10
Oregano	Terpinen-4-ol	Oxygenated monoterpenoids	0.39	1.95676	1.71442	0.24234	PSEAE	Pseudomonas aeruginosa	strain ATCC 15692 / DSM 22644 / CIP 104116 / JCM 14847 / LMG 12228 / 1C / PRS 101 / PAO1	AZOR1	Q9I5F3	3R6W	3r6w1_002	55
Thyme	Terpinen-4-ol	Oxygenated monoterpenoids	0.1	1.95676	1.71442	0.24234	PSEAE	Pseudomonas aeruginosa	strain ATCC 15692 / DSM 22644 / CIP 104116 / JCM 14847 / LMG 12228 / 1C / PRS 101 / PAO1	AZOR1	Q9I5F3	3R6W	3r6w1_002	55
Oregano	Terpinen-4-ol	Oxygenated monoterpenoids	0.39	0.761985	0.420181	0.341804	ENTFA	Enterococcus faecalis	strain ATCC 700802 / V583	AZOR	Q831B2	2HPV	2hpv1_001	39
Thyme	Terpinen-4-ol	Oxygenated monoterpenoids	0.1	0.761985	0.420181	0.341804	ENTFA	Enterococcus faecalis	strain ATCC 700802 / V583	AZOR	Q831B2	2HPV	2hpv1_001	39
Oregano	Terpinen-4-ol	Oxygenated monoterpenoids	0.39	1.6295	0.777152	0.852352	PSEAE	Pseudomonas aeruginosa	strain ATCC 15692 / DSM 22644 / CIP 104116 / JCM 14847 / LMG 12228 / 1C / PRS 101 / PAO1	AZUR	P00282	2XV2	2xv21_001	256
Thyme	Terpinen-4-ol	Oxygenated monoterpenoids	0.1	1.6295	0.777152	0.852352	PSEAE	Pseudomonas aeruginosa	strain ATCC 15692 / DSM 22644 / CIP 104116 / JCM 14847 / LMG 12228 / 1C / PRS 101 / PAO1	AZUR	P00282	2XV2	2xv21_001	256
Oregano	Terpinen-4-ol	Oxygenated monoterpenoids	0.39	1.01589	0.610255	0.405635	ECOLI	Escherichia coli	specific strain	BAMB	P77774	3Q7N	3q7n1_005	29
Thyme	Terpinen-4-ol	Oxygenated monoterpenoids	0.1	1.01589	0.610255	0.405635	ECOLI	Escherichia coli	specific strain	BAMB	P77774	3Q7N	3q7n1_005	29
Oregano	Terpinen-4-ol	Oxygenated monoterpenoids	0.39	0.86999	0.827547	0.0424427	ECOLI	Escherichia coli	specific strain	BAMC	P0A903	2YH6	2yh61_001	4
Thyme	Terpinen-4-ol	Oxygenated monoterpenoids	0.1	0.86999	0.827547	0.0424427	ECOLI	Escherichia coli	specific strain	BAMC	P0A903	2YH6	2yh61_001	4
Oregano	Terpinen-4-ol	Oxygenated monoterpenoids	0.39	3.77484	2.40011	1.37473	PSEAE	Pseudomonas aeruginosa	strain ATCC 15692 / DSM 22644 / CIP 104116 / JCM 14847 / LMG 12228 / 1C / PRS 101 / PAO1	BAUA	Q9I700	4B98	4b981_001	44
Thyme	Terpinen-4-ol	Oxygenated monoterpenoids	0.1	3.77484	2.40011	1.37473	PSEAE	Pseudomonas aeruginosa	strain ATCC 15692 / DSM 22644 / CIP 104116 / JCM 14847 / LMG 12228 / 1C / PRS 101 / PAO1	BAUA	Q9I700	4B98	4b981_001	44
Oregano	Terpinen-4-ol	Oxygenated monoterpenoids	0.39	1.38883	1.21706	0.171765	ECOLI	Escherichia coli	specific strain	BCCP	P0ABD8	4HR7	4hr71_002	23
Thyme	Terpinen-4-ol	Oxygenated monoterpenoids	0.1	1.38883	1.21706	0.171765	ECOLI	Escherichia coli	specific strain	BCCP	P0ABD8	4HR7	4hr71_002	23
Oregano	Terpinen-4-ol	Oxygenated monoterpenoids	0.39	1.58345	1.42254	0.160915	ECOLI	Escherichia coli	specific strain	BCSQ	P0DP92	6YB3	6yb31_003	43
Thyme	Terpinen-4-ol	Oxygenated monoterpenoids	0.1	1.58345	1.42254	0.160915	ECOLI	Escherichia coli	specific strain	BCSQ	P0DP92	6YB3	6yb31_003	43
Oregano	Terpinen-4-ol	Oxygenated monoterpenoids	0.39	1.20521	1.13309	0.0721212	ECOLI	Escherichia coli	specific strain	BDCA	P39333	5Z2L	5z2l1_002	6
Thyme	Terpinen-4-ol	Oxygenated monoterpenoids	0.1	1.20521	1.13309	0.0721212	ECOLI	Escherichia coli	specific strain	BDCA	P39333	5Z2L	5z2l1_002	6
Oregano	Terpinen-4-ol	Oxygenated monoterpenoids	0.39	0.468563	0.449303	0.0192605	PSEAE	Pseudomonas aeruginosa	strain ATCC 15692 / DSM 22644 / CIP 104116 / JCM 14847 / LMG 12228 / 1C / PRS 101 / PAO1	BETB	Q9HTJ1	2WME	2wme1_024	93
Thyme	Terpinen-4-ol	Oxygenated monoterpenoids	0.1	0.468563	0.449303	0.0192605	PSEAE	Pseudomonas aeruginosa	strain ATCC 15692 / DSM 22644 / CIP 104116 / JCM 14847 / LMG 12228 / 1C / PRS 101 / PAO1	BETB	Q9HTJ1	2WME	2wme1_024	93
Oregano	Terpinen-4-ol	Oxygenated monoterpenoids	0.39	1.3663	0.475415	0.890885	ECOLI	Escherichia coli	specific strain	BFR	P0ABD3	6P8L	6p8l1_001	1057
Thyme	Terpinen-4-ol	Oxygenated monoterpenoids	0.1	1.3663	0.475415	0.890885	ECOLI	Escherichia coli	specific strain	BFR	P0ABD3	6P8L	6p8l1_001	1057
Oregano	Terpinen-4-ol	Oxygenated monoterpenoids	0.39	1.5455	0.878356	0.667144	PSEAE	Pseudomonas aeruginosa	strain ATCC 15692 / DSM 22644 / CIP 104116 / JCM 14847 / LMG 12228 / 1C / PRS 101 / PAO1	BFR	Q9HWF9	3R2R	3r2r1_022	1057
Thyme	Terpinen-4-ol	Oxygenated monoterpenoids	0.1	1.5455	0.878356	0.667144	PSEAE	Pseudomonas aeruginosa	strain ATCC 15692 / DSM 22644 / CIP 104116 / JCM 14847 / LMG 12228 / 1C / PRS 101 / PAO1	BFR	Q9HWF9	3R2R	3r2r1_022	1057
Oregano	Terpinen-4-ol	Oxygenated monoterpenoids	0.39	2.64234	1.73798	0.904356	ECOLI	Escherichia coli	specific strain	BGAL	P00722	3VD4	3vd41_003	2059
Thyme	Terpinen-4-ol	Oxygenated monoterpenoids	0.1	2.64234	1.73798	0.904356	ECOLI	Escherichia coli	specific strain	BGAL	P00722	3VD4	3vd41_003	2059
Oregano	Terpinen-4-ol	Oxygenated monoterpenoids	0.39	3.23363	1.1858	2.04783	ECOLI	Escherichia coli	specific strain	BGLR	P05804	5CZK	5czk1_007	165
Thyme	Terpinen-4-ol	Oxygenated monoterpenoids	0.1	3.23363	1.1858	2.04783	ECOLI	Escherichia coli	specific strain	BGLR	P05804	5CZK	5czk1_007	165
Oregano	Terpinen-4-ol	Oxygenated monoterpenoids	0.39	1.08877	0.842285	0.246483	STAAU	Staphylococcus aureus	specific strain	BIN3	P20384	3PKZ	3pkz1_001	18
Thyme	Terpinen-4-ol	Oxygenated monoterpenoids	0.1	1.08877	0.842285	0.246483	STAAU	Staphylococcus aureus	specific strain	BIN3	P20384	3PKZ	3pkz1_001	18
Oregano	Terpinen-4-ol	Oxygenated monoterpenoids	0.39	1.33967	0.972109	0.36756	ECOLI	Escherichia coli	specific strain	BIOA	P12995	1S09	1s091_002	69
Thyme	Terpinen-4-ol	Oxygenated monoterpenoids	0.1	1.33967	0.972109	0.36756	ECOLI	Escherichia coli	specific strain	BIOA	P12995	1S09	1s091_002	69
Oregano	Terpinen-4-ol	Oxygenated monoterpenoids	0.39	1.7635	1.03242	0.731082	KLEP7	Klebsiella pneumoniae	subsp. pneumoniae (strain ATCC 700721 / MGH 78578)	BIOH	A6TF35	6K5E	6k5e1_016	23
Thyme	Terpinen-4-ol	Oxygenated monoterpenoids	0.1	1.7635	1.03242	0.731082	KLEP7	Klebsiella pneumoniae	subsp. pneumoniae (strain ATCC 700721 / MGH 78578)	BIOH	A6TF35	6K5E	6k5e1_016	23
Oregano	Terpinen-4-ol	Oxygenated monoterpenoids	0.39	1.05847	0.810847	0.247622	KLEPN	Klebsiella pneumoniae	specific strain	BLA1	P0AD64	1TDG	1tdg1_003	112
Thyme	Terpinen-4-ol	Oxygenated monoterpenoids	0.1	1.05847	0.810847	0.247622	KLEPN	Klebsiella pneumoniae	specific strain	BLA1	P0AD64	1TDG	1tdg1_003	112
Oregano	Terpinen-4-ol	Oxygenated monoterpenoids	0.39	1.3518	1.1663	0.185499	PSEAI	Pseudomonas aeruginosa	specific strain	BLAB	Q7WYA8	6R79	6r791_004	21
Thyme	Terpinen-4-ol	Oxygenated monoterpenoids	0.1	1.3518	1.1663	0.185499	PSEAI	Pseudomonas aeruginosa	specific strain	BLAB	Q7WYA8	6R79	6r791_004	21
Oregano	Terpinen-4-ol	Oxygenated monoterpenoids	0.39	1.59184	1.16506	0.42678	STAAU	Staphylococcus aureus	specific strain	BLAC	P00807	1KGE	1kge1_001	47
Thyme	Terpinen-4-ol	Oxygenated monoterpenoids	0.1	1.59184	1.16506	0.42678	STAAU	Staphylococcus aureus	specific strain	BLAC	P00807	1KGE	1kge1_001	47
Oregano	Terpinen-4-ol	Oxygenated monoterpenoids	0.39	1.93294	1.79286	0.14008	KLEPN	Klebsiella pneumoniae	specific strain	BLAN1	C7C422	4HKY	4hky1_003	264
Thyme	Terpinen-4-ol	Oxygenated monoterpenoids	0.1	1.93294	1.79286	0.14008	KLEPN	Klebsiella pneumoniae	specific strain	BLAN1	C7C422	4HKY	4hky1_003	264
Oregano	Terpinen-4-ol	Oxygenated monoterpenoids	0.39	1.17438	0.638005	0.536373	STAAU	Staphylococcus aureus	specific strain	BLAR	P18357	1XKZ	1xkz1_004	26
Thyme	Terpinen-4-ol	Oxygenated monoterpenoids	0.1	1.17438	0.638005	0.536373	STAAU	Staphylococcus aureus	specific strain	BLAR	P18357	1XKZ	1xkz1_004	26
Oregano	Terpinen-4-ol	Oxygenated monoterpenoids	0.39	2.40663	1.97461	0.432019	ECOLX	Escherichia coli	unkown - specific strain?	BLAT	P62593	1ERM	1erm1_001	204
Thyme	Terpinen-4-ol	Oxygenated monoterpenoids	0.1	2.40663	1.97461	0.432019	ECOLX	Escherichia coli	unkown - specific strain?	BLAT	P62593	1ERM	1erm1_001	204
Oregano	Terpinen-4-ol	Oxygenated monoterpenoids	0.39	0.264593	0.17114	0.0934522	KLEPN	Klebsiella pneumoniae	specific strain	BLKPC	Q9F663	6MEY	6mey1_001	98
Thyme	Terpinen-4-ol	Oxygenated monoterpenoids	0.1	0.264593	0.17114	0.0934522	KLEPN	Klebsiella pneumoniae	specific strain	BLKPC	Q9F663	6MEY	6mey1_001	98
Oregano	Terpinen-4-ol	Oxygenated monoterpenoids	0.39	1.5978	1.09978	0.498023	PSEAI	Pseudomonas aeruginosa	specific strain	BLO10	P14489	3LCE	3lce1_002	267
Thyme	Terpinen-4-ol	Oxygenated monoterpenoids	0.1	1.5978	1.09978	0.498023	PSEAI	Pseudomonas aeruginosa	specific strain	BLO10	P14489	3LCE	3lce1_002	267
Oregano	Terpinen-4-ol	Oxygenated monoterpenoids	0.39	1.87226	1.57212	0.300148	ECOLI	Escherichia coli	specific strain	BTUB	P06129	2GUF	2guf1_004	61
Thyme	Terpinen-4-ol	Oxygenated monoterpenoids	0.1	1.87226	1.57212	0.300148	ECOLI	Escherichia coli	specific strain	BTUB	P06129	2GUF	2guf1_004	61
Oregano	Terpinen-4-ol	Oxygenated monoterpenoids	0.39	2.77876	0.997912	1.78085	KLEPN	Klebsiella pneumoniae	specific strain	BUDC	Q48436	1GEG	1geg1_004	17
Thyme	Terpinen-4-ol	Oxygenated monoterpenoids	0.1	2.77876	0.997912	1.78085	KLEPN	Klebsiella pneumoniae	specific strain	BUDC	Q48436	1GEG	1geg1_004	17
Oregano	Terpinen-4-ol	Oxygenated monoterpenoids	0.39	2.77212	1.64216	1.12996	ECOLX	Escherichia coli	unkown - specific strain?	C562	P0ABE7	6WYU	6wyu1_001	355
Thyme	Terpinen-4-ol	Oxygenated monoterpenoids	0.1	2.77212	1.64216	1.12996	ECOLX	Escherichia coli	unkown - specific strain?	C562	P0ABE7	6WYU	6wyu1_001	355
Oregano	Terpinen-4-ol	Oxygenated monoterpenoids	0.39	2.97158	2.30826	0.663316	ECOLI	Escherichia coli	specific strain	CADC	P23890	3LY8	3ly81_001	62
Thyme	Terpinen-4-ol	Oxygenated monoterpenoids	0.1	2.97158	2.30826	0.663316	ECOLI	Escherichia coli	specific strain	CADC	P23890	3LY8	3ly81_001	62
Oregano	Terpinen-4-ol	Oxygenated monoterpenoids	0.39	1.54223	1.17415	0.368084	ECOLI	Escherichia coli	specific strain	CAIB	P31572	1XVT	1xvt1_003	98
Thyme	Terpinen-4-ol	Oxygenated monoterpenoids	0.1	1.54223	1.17415	0.368084	ECOLI	Escherichia coli	specific strain	CAIB	P31572	1XVT	1xvt1_003	98
Oregano	Terpinen-4-ol	Oxygenated monoterpenoids	0.39	0.193376	0.120716	0.0726603	ECOLI	Escherichia coli	specific strain	CAN	P61517	1T75	1t751_014	62
Thyme	Terpinen-4-ol	Oxygenated monoterpenoids	0.1	0.193376	0.120716	0.0726603	ECOLI	Escherichia coli	specific strain	CAN	P61517	1T75	1t751_014	62
Oregano	Terpinen-4-ol	Oxygenated monoterpenoids	0.39	2.3483	1.53889	0.809407	ECOM1	Escherichia coli	strain MS 115-1	CAP7	D7Y2H3	6U7B	6u7b1_014	30
Thyme	Terpinen-4-ol	Oxygenated monoterpenoids	0.1	2.3483	1.53889	0.809407	ECOM1	Escherichia coli	strain MS 115-1	CAP7	D7Y2H3	6U7B	6u7b1_014	30
Oregano	Terpinen-4-ol	Oxygenated monoterpenoids	0.39	1.07573	0.616672	0.459054	ECOLI	Escherichia coli	specific strain	CAPP	P00864	1JQN	1jqn1_062	45
Thyme	Terpinen-4-ol	Oxygenated monoterpenoids	0.1	1.07573	0.616672	0.459054	ECOLI	Escherichia coli	specific strain	CAPP	P00864	1JQN	1jqn1_062	45
Oregano	Terpinen-4-ol	Oxygenated monoterpenoids	0.39	2.8013	1.77628	1.02502	ECOLI	Escherichia coli	specific strain	CARA	P0A6F1	1JDB	1jdb1_009	797
Thyme	Terpinen-4-ol	Oxygenated monoterpenoids	0.1	2.8013	1.77628	1.02502	ECOLI	Escherichia coli	specific strain	CARA	P0A6F1	1JDB	1jdb1_009	797
Oregano	Terpinen-4-ol	Oxygenated monoterpenoids	0.39	2.8013	1.77628	1.02502	ECOLI	Escherichia coli	specific strain	CARB	P00968	1JDB	1jdb1_009	797
Thyme	Terpinen-4-ol	Oxygenated monoterpenoids	0.1	2.8013	1.77628	1.02502	ECOLI	Escherichia coli	specific strain	CARB	P00968	1JDB	1jdb1_009	797
Oregano	Terpinen-4-ol	Oxygenated monoterpenoids	0.39	0.635494	0.615064	0.0204299	ECOLI	Escherichia coli	specific strain	CAS1	Q46896	4P6I	4p6i1_037	54
Thyme	Terpinen-4-ol	Oxygenated monoterpenoids	0.1	0.635494	0.615064	0.0204299	ECOLI	Escherichia coli	specific strain	CAS1	Q46896	4P6I	4p6i1_037	54
Oregano	Terpinen-4-ol	Oxygenated monoterpenoids	0.39	0.635494	0.615064	0.0204299	ECOLI	Escherichia coli	specific strain	CAS2	P45956	4P6I	4p6i1_037	33
Thyme	Terpinen-4-ol	Oxygenated monoterpenoids	0.1	0.635494	0.615064	0.0204299	ECOLI	Escherichia coli	specific strain	CAS2	P45956	4P6I	4p6i1_037	33
Oregano	Terpinen-4-ol	Oxygenated monoterpenoids	0.39	2.10245	1.49492	0.60753	ECOLI	Escherichia coli	specific strain	CAS5	Q46898	5H9F	5h9f1_044	30
Thyme	Terpinen-4-ol	Oxygenated monoterpenoids	0.1	2.10245	1.49492	0.60753	ECOLI	Escherichia coli	specific strain	CAS5	Q46898	5H9F	5h9f1_044	30
Oregano	Terpinen-4-ol	Oxygenated monoterpenoids	0.39	2.10245	1.49492	0.60753	ECOLI	Escherichia coli	specific strain	CAS6	Q46897	5H9F	5h9f1_044	44
Thyme	Terpinen-4-ol	Oxygenated monoterpenoids	0.1	2.10245	1.49492	0.60753	ECOLI	Escherichia coli	specific strain	CAS6	Q46897	5H9F	5h9f1_044	44
Oregano	Terpinen-4-ol	Oxygenated monoterpenoids	0.39	2.10245	1.49492	0.60753	ECOLI	Escherichia coli	specific strain	CASC	Q46899	5H9F	5h9f1_044	30
Thyme	Terpinen-4-ol	Oxygenated monoterpenoids	0.1	2.10245	1.49492	0.60753	ECOLI	Escherichia coli	specific strain	CASC	Q46899	5H9F	5h9f1_044	30
Oregano	Terpinen-4-ol	Oxygenated monoterpenoids	0.39	2.24821	2.00051	0.247704	ECOLX	Escherichia coli	unkown - specific strain?	CAT3	P00484	2CLA	2cla1_002	59
Thyme	Terpinen-4-ol	Oxygenated monoterpenoids	0.1	2.24821	2.00051	0.247704	ECOLX	Escherichia coli	unkown - specific strain?	CAT3	P00484	2CLA	2cla1_002	59
Oregano	Terpinen-4-ol	Oxygenated monoterpenoids	0.39	2.44529	1.69709	0.748205	ECOLI	Escherichia coli	specific strain	CATE	P21179	6ZTW	6ztw1_040	1362
Thyme	Terpinen-4-ol	Oxygenated monoterpenoids	0.1	2.44529	1.69709	0.748205	ECOLI	Escherichia coli	specific strain	CATE	P21179	6ZTW	6ztw1_040	1362
Oregano	Terpinen-4-ol	Oxygenated monoterpenoids	0.39	0.957402	0.824715	0.132687	ENTFL	Enterococcus faecalis	specific strain	CCF1	P20104	4FAJ	4faj1_008	8
Thyme	Terpinen-4-ol	Oxygenated monoterpenoids	0.1	0.957402	0.824715	0.132687	ENTFL	Enterococcus faecalis	specific strain	CCF1	P20104	4FAJ	4faj1_008	8
Oregano	Terpinen-4-ol	Oxygenated monoterpenoids	0.39	0.966799	0.790946	0.175853	PSEAE	Pseudomonas aeruginosa	strain ATCC 15692 / DSM 22644 / CIP 104116 / JCM 14847 / LMG 12228 / 1C / PRS 101 / PAO1	CCPR	P14532	2VHD	2vhd1_003	22
Thyme	Terpinen-4-ol	Oxygenated monoterpenoids	0.1	0.966799	0.790946	0.175853	PSEAE	Pseudomonas aeruginosa	strain ATCC 15692 / DSM 22644 / CIP 104116 / JCM 14847 / LMG 12228 / 1C / PRS 101 / PAO1	CCPR	P14532	2VHD	2vhd1_003	22
Oregano	Terpinen-4-ol	Oxygenated monoterpenoids	0.39	0.821709	0.759508	0.0622013	KLEP7	Klebsiella pneumoniae	subsp. pneumoniae (strain ATCC 700721 / MGH 78578)	CDD	A6TBN1	6K63	6k631_007	24
Thyme	Terpinen-4-ol	Oxygenated monoterpenoids	0.1	0.821709	0.759508	0.0622013	KLEP7	Klebsiella pneumoniae	subsp. pneumoniae (strain ATCC 700721 / MGH 78578)	CDD	A6TBN1	6K63	6k631_007	24
Oregano	Terpinen-4-ol	Oxygenated monoterpenoids	0.39	1.19494	0.854869	0.34007	PSEAE	Pseudomonas aeruginosa	strain ATCC 15692 / DSM 22644 / CIP 104116 / JCM 14847 / LMG 12228 / 1C / PRS 101 / PAO1	CDGBP	Q9HVI1	5Y4R	5y4r1_007	16
Thyme	Terpinen-4-ol	Oxygenated monoterpenoids	0.1	1.19494	0.854869	0.34007	PSEAE	Pseudomonas aeruginosa	strain ATCC 15692 / DSM 22644 / CIP 104116 / JCM 14847 / LMG 12228 / 1C / PRS 101 / PAO1	CDGBP	Q9HVI1	5Y4R	5y4r1_007	16
Oregano	Terpinen-4-ol	Oxygenated monoterpenoids	0.39	2.3483	1.53889	0.809407	ECOM1	Escherichia coli	strain MS 115-1	CDNC	D7Y2H2	6U7B	6u7b1_014	21
Thyme	Terpinen-4-ol	Oxygenated monoterpenoids	0.1	2.3483	1.53889	0.809407	ECOM1	Escherichia coli	strain MS 115-1	CDNC	D7Y2H2	6U7B	6u7b1_014	21
Oregano	Terpinen-4-ol	Oxygenated monoterpenoids	0.39	0.960281	0.419163	0.541118	STAA3	Staphylococcus aureus	strain USA300	CDR	Q2FIA5	4EQR	4eqr1_014	89
Thyme	Terpinen-4-ol	Oxygenated monoterpenoids	0.1	0.960281	0.419163	0.541118	STAA3	Staphylococcus aureus	strain USA300	CDR	Q2FIA5	4EQR	4eqr1_014	89
Oregano	Terpinen-4-ol	Oxygenated monoterpenoids	0.39	1.13212	0.87455	0.25757	STAA8	Staphylococcus aureus	strain NCTC 8325 / PS 47	CDR	O52582	1YQZ	1yqz1_017	89
Thyme	Terpinen-4-ol	Oxygenated monoterpenoids	0.1	1.13212	0.87455	0.25757	STAA8	Staphylococcus aureus	strain NCTC 8325 / PS 47	CDR	O52582	1YQZ	1yqz1_017	89
Oregano	Terpinen-4-ol	Oxygenated monoterpenoids	0.39	1.65524	1.46535	0.189889	ECOLX	Escherichia coli	unkown - specific strain?	CEA7	Q47112	2AXC	2axc1_004	75
Thyme	Terpinen-4-ol	Oxygenated monoterpenoids	0.1	1.65524	1.46535	0.189889	ECOLX	Escherichia coli	unkown - specific strain?	CEA7	Q47112	2AXC	2axc1_004	75
Oregano	Terpinen-4-ol	Oxygenated monoterpenoids	0.39	1.72437	1.64014	0.0842332	ECOLX	Escherichia coli	unkown - specific strain?	CEA9	P09883	1V13	1v131_001	58
Thyme	Terpinen-4-ol	Oxygenated monoterpenoids	0.1	1.72437	1.64014	0.0842332	ECOLX	Escherichia coli	unkown - specific strain?	CEA9	P09883	1V13	1v131_001	58
Oregano	Terpinen-4-ol	Oxygenated monoterpenoids	0.39	1.22818	1.12409	0.104089	ECOLX	Escherichia coli	unkown - specific strain?	CEAD	P17998	5ZNM	5znm1_001	30
Thyme	Terpinen-4-ol	Oxygenated monoterpenoids	0.1	1.22818	1.12409	0.104089	ECOLX	Escherichia coli	unkown - specific strain?	CEAD	P17998	5ZNM	5znm1_001	30
Oregano	Terpinen-4-ol	Oxygenated monoterpenoids	0.39	1.23548	1.0078	0.227684	ECOLX	Escherichia coli	unkown - specific strain?	CEAM	P05820	2XTQ	2xtq1_002	11
Thyme	Terpinen-4-ol	Oxygenated monoterpenoids	0.1	1.23548	1.0078	0.227684	ECOLX	Escherichia coli	unkown - specific strain?	CEAM	P05820	2XTQ	2xtq1_002	11
Oregano	Terpinen-4-ol	Oxygenated monoterpenoids	0.39	1.03902	0.227142	0.811876	ECOLI	Escherichia coli	specific strain	CH60	P0A6F5	1KP8	1kp81_134	206
Thyme	Terpinen-4-ol	Oxygenated monoterpenoids	0.1	1.03902	0.227142	0.811876	ECOLI	Escherichia coli	specific strain	CH60	P0A6F5	1KP8	1kp81_134	206
Oregano	Terpinen-4-ol	Oxygenated monoterpenoids	0.39	1.19494	0.854869	0.34007	PSEAE	Pseudomonas aeruginosa	strain ATCC 15692 / DSM 22644 / CIP 104116 / JCM 14847 / LMG 12228 / 1C / PRS 101 / PAO1	CHER1	O87131	5Y4R	5y4r1_007	25
Thyme	Terpinen-4-ol	Oxygenated monoterpenoids	0.1	1.19494	0.854869	0.34007	PSEAE	Pseudomonas aeruginosa	strain ATCC 15692 / DSM 22644 / CIP 104116 / JCM 14847 / LMG 12228 / 1C / PRS 101 / PAO1	CHER1	O87131	5Y4R	5y4r1_007	25
Oregano	Terpinen-4-ol	Oxygenated monoterpenoids	0.39	2.62081	0.988765	1.63205	ECOLI	Escherichia coli	specific strain	CHEY	P0AE67	3FGZ	3fgz1_001	119
Thyme	Terpinen-4-ol	Oxygenated monoterpenoids	0.1	2.62081	0.988765	1.63205	ECOLI	Escherichia coli	specific strain	CHEY	P0AE67	3FGZ	3fgz1_001	119
Oregano	Terpinen-4-ol	Oxygenated monoterpenoids	0.39	2.2272	1.85701	0.370194	ECOLI	Escherichia coli	specific strain	CISY	P0ABH7	1NXE	1nxe1_008	307
Thyme	Terpinen-4-ol	Oxygenated monoterpenoids	0.1	2.2272	1.85701	0.370194	ECOLI	Escherichia coli	specific strain	CISY	P0ABH7	1NXE	1nxe1_008	307
Oregano	Terpinen-4-ol	Oxygenated monoterpenoids	0.39	2.66645	2.35913	0.30732	KLEPN	Klebsiella pneumoniae	specific strain	CITA	P52687	2J80	2j801_002	11
Thyme	Terpinen-4-ol	Oxygenated monoterpenoids	0.1	2.66645	2.35913	0.30732	KLEPN	Klebsiella pneumoniae	specific strain	CITA	P52687	2J80	2j801_002	11
Oregano	Terpinen-4-ol	Oxygenated monoterpenoids	0.39	1.70934	0.98965	0.719685	ECOLI	Escherichia coli	specific strain	CLCA	P37019	4ENE	4ene1_001	11
Thyme	Terpinen-4-ol	Oxygenated monoterpenoids	0.1	1.70934	0.98965	0.719685	ECOLI	Escherichia coli	specific strain	CLCA	P37019	4ENE	4ene1_001	11
Oregano	Terpinen-4-ol	Oxygenated monoterpenoids	0.39	1.44466	1.34976	0.0949011	ECOLI	Escherichia coli	specific strain	CLPA	P0ABH9	1MBX	1mbx1_002	42
Thyme	Terpinen-4-ol	Oxygenated monoterpenoids	0.1	1.44466	1.34976	0.0949011	ECOLI	Escherichia coli	specific strain	CLPA	P0ABH9	1MBX	1mbx1_002	42
Oregano	Terpinen-4-ol	Oxygenated monoterpenoids	0.39	2.15292	1.12328	1.02964	ECOLI	Escherichia coli	specific strain	CLPP	P0A6G7	1TYF	1tyf1_048	688
Thyme	Terpinen-4-ol	Oxygenated monoterpenoids	0.1	2.15292	1.12328	1.02964	ECOLI	Escherichia coli	specific strain	CLPP	P0A6G7	1TYF	1tyf1_048	688
Oregano	Terpinen-4-ol	Oxygenated monoterpenoids	0.39	1.38378	0.740093	0.643688	STAA8	Staphylococcus aureus	strain NCTC 8325 / PS 47	CLPP	Q2G036	6TTZ	6ttz1_078	688
Thyme	Terpinen-4-ol	Oxygenated monoterpenoids	0.1	1.38378	0.740093	0.643688	STAA8	Staphylococcus aureus	strain NCTC 8325 / PS 47	CLPP	Q2G036	6TTZ	6ttz1_078	688
Oregano	Terpinen-4-ol	Oxygenated monoterpenoids	0.39	1.41375	1.09164	0.322109	STAAW	Staphylococcus aureus	strain MW2	CLPP	P63786	3STA	3sta1_003	688
Thyme	Terpinen-4-ol	Oxygenated monoterpenoids	0.1	1.41375	1.09164	0.322109	STAAW	Staphylococcus aureus	strain MW2	CLPP	P63786	3STA	3sta1_003	688
Oregano	Terpinen-4-ol	Oxygenated monoterpenoids	0.39	1.52187	1.13496	0.386905	ECOLI	Escherichia coli	specific strain	CLPS	P0A8Q6	3O2H	3o2h1_001	30
Thyme	Terpinen-4-ol	Oxygenated monoterpenoids	0.1	1.52187	1.13496	0.386905	ECOLI	Escherichia coli	specific strain	CLPS	P0A8Q6	3O2H	3o2h1_001	30
Oregano	Terpinen-4-ol	Oxygenated monoterpenoids	0.39	1.00825	0.891353	0.1169	ECOLI	Escherichia coli	specific strain	CMPDT	P0A9J8	5VHT	5vht1_003	9
Thyme	Terpinen-4-ol	Oxygenated monoterpenoids	0.1	1.00825	0.891353	0.1169	ECOLI	Escherichia coli	specific strain	CMPDT	P0A9J8	5VHT	5vht1_003	9
Oregano	Terpinen-4-ol	Oxygenated monoterpenoids	0.39	1.06579	0.891795	0.173991	ECOLI	Escherichia coli	specific strain	COABC	P0ABQ0	1U7Z	1u7z1_006	14
Thyme	Terpinen-4-ol	Oxygenated monoterpenoids	0.1	1.06579	0.891795	0.173991	ECOLI	Escherichia coli	specific strain	COABC	P0ABQ0	1U7Z	1u7z1_006	14
Oregano	Terpinen-4-ol	Oxygenated monoterpenoids	0.39	3.30445	2.11415	1.1903	ECOLI	Escherichia coli	specific strain	COAD	P0A6I6	6CHM	6chm1_011	411
Thyme	Terpinen-4-ol	Oxygenated monoterpenoids	0.1	3.30445	2.11415	1.1903	ECOLI	Escherichia coli	specific strain	COAD	P0A6I6	6CHM	6chm1_011	411
Oregano	Terpinen-4-ol	Oxygenated monoterpenoids	0.39	1.80411	1.70852	0.0955872	ENTFA	Enterococcus faecalis	strain ATCC 700802 / V583	COAD	Q831P9	3ND7	3nd71_001	411
Thyme	Terpinen-4-ol	Oxygenated monoterpenoids	0.1	1.80411	1.70852	0.0955872	ENTFA	Enterococcus faecalis	strain ATCC 700802 / V583	COAD	Q831P9	3ND7	3nd71_001	411
Oregano	Terpinen-4-ol	Oxygenated monoterpenoids	0.39	1.46449	0.69374	0.770745	STAAN	Staphylococcus aureus	strain N315	COAD	P63819	3F3M	3f3m1_002	411
Thyme	Terpinen-4-ol	Oxygenated monoterpenoids	0.1	1.46449	0.69374	0.770745	STAAN	Staphylococcus aureus	strain N315	COAD	P63819	3F3M	3f3m1_002	411
Oregano	Terpinen-4-ol	Oxygenated monoterpenoids	0.39	1.76885	1.32434	0.44451	STAAW	Staphylococcus aureus	strain MW2	COAD	P63820	4NAH	4nah1_017	411
Thyme	Terpinen-4-ol	Oxygenated monoterpenoids	0.1	1.76885	1.32434	0.44451	STAAW	Staphylococcus aureus	strain MW2	COAD	P63820	4NAH	4nah1_017	411
Oregano	Terpinen-4-ol	Oxygenated monoterpenoids	0.39	1.16742	0.849942	0.317483	STAA8	Staphylococcus aureus	strain NCTC 8325 / PS 47	COAW	Q2FWC7	6AWJ	6awj1_009	96
Thyme	Terpinen-4-ol	Oxygenated monoterpenoids	0.1	1.16742	0.849942	0.317483	STAA8	Staphylococcus aureus	strain NCTC 8325 / PS 47	COAW	Q2FWC7	6AWJ	6awj1_009	96
Oregano	Terpinen-4-ol	Oxygenated monoterpenoids	0.39	0.692798	0.406874	0.285924	STAAS	Staphylococcus aureus	strain MSSA476	COAW	Q6G7I0	2EWS	2ews1_008	96
Thyme	Terpinen-4-ol	Oxygenated monoterpenoids	0.1	0.692798	0.406874	0.285924	STAAS	Staphylococcus aureus	strain MSSA476	COAW	Q6G7I0	2EWS	2ews1_008	96
Oregano	Terpinen-4-ol	Oxygenated monoterpenoids	0.39	1.23783	0.988603	0.249227	STAAW	Staphylococcus aureus	strain MW2	COAW	Q8NVG0	4M7X	4m7x1_007	96
Thyme	Terpinen-4-ol	Oxygenated monoterpenoids	0.1	1.23783	0.988603	0.249227	STAAW	Staphylococcus aureus	strain MW2	COAW	Q8NVG0	4M7X	4m7x1_007	96
Oregano	Terpinen-4-ol	Oxygenated monoterpenoids	0.39	0.801012	0.737526	0.0634853	PSEAE	Pseudomonas aeruginosa	strain ATCC 15692 / DSM 22644 / CIP 104116 / JCM 14847 / LMG 12228 / 1C / PRS 101 / PAO1	COAX	Q9HWC1	2F9T	2f9t1_003	10
Thyme	Terpinen-4-ol	Oxygenated monoterpenoids	0.1	0.801012	0.737526	0.0634853	PSEAE	Pseudomonas aeruginosa	strain ATCC 15692 / DSM 22644 / CIP 104116 / JCM 14847 / LMG 12228 / 1C / PRS 101 / PAO1	COAX	Q9HWC1	2F9T	2f9t1_003	10
Oregano	Terpinen-4-ol	Oxygenated monoterpenoids	0.39	2.24421	1.29952	0.944697	ECOLI	Escherichia coli	specific strain	CODA	P25524	1K6W	1k6w1_019	340
Thyme	Terpinen-4-ol	Oxygenated monoterpenoids	0.1	2.24421	1.29952	0.944697	ECOLI	Escherichia coli	specific strain	CODA	P25524	1K6W	1k6w1_019	340
Oregano	Terpinen-4-ol	Oxygenated monoterpenoids	0.39	1.13145	1.02501	0.106435	STAA1	Staphylococcus aureus	strain Mu3 / ATCC 700698	CODY	A7X1N2	5EY1	5ey11_001	16
Thyme	Terpinen-4-ol	Oxygenated monoterpenoids	0.1	1.13145	1.02501	0.106435	STAA1	Staphylococcus aureus	strain Mu3 / ATCC 700698	CODY	A7X1N2	5EY1	5ey11_001	16
Oregano	Terpinen-4-ol	Oxygenated monoterpenoids	0.39	0.939345	0.936511	0.00283404	ECOCB	Escherichia coli	O55:H7 (strain CB9615 / EPEC)	COLD	D3QY10	3B8X	3b8x1_009	46
Thyme	Terpinen-4-ol	Oxygenated monoterpenoids	0.1	0.939345	0.936511	0.00283404	ECOCB	Escherichia coli	O55:H7 (strain CB9615 / EPEC)	COLD	D3QY10	3B8X	3b8x1_009	46
Oregano	Terpinen-4-ol	Oxygenated monoterpenoids	0.39	0.630222	0.478292	0.15193	ECOLI	Escherichia coli	specific strain	CORC	P0AE78	5YZ2	5yz21_002	3
Thyme	Terpinen-4-ol	Oxygenated monoterpenoids	0.1	0.630222	0.478292	0.15193	ECOLI	Escherichia coli	specific strain	CORC	P0AE78	5YZ2	5yz21_002	3
Oregano	Terpinen-4-ol	Oxygenated monoterpenoids	0.39	3.07321	2.01564	1.05757	ECOLI	Escherichia coli	specific strain	CPOB	P45955	2WZ7	2wz71_001	3
Thyme	Terpinen-4-ol	Oxygenated monoterpenoids	0.1	3.07321	2.01564	1.05757	ECOLI	Escherichia coli	specific strain	CPOB	P45955	2WZ7	2wz71_001	3
Oregano	Terpinen-4-ol	Oxygenated monoterpenoids	0.39	1.27486	1.25307	0.0217828	ECOLI	Escherichia coli	specific strain	CRA	P0ACP1	2IKS	2iks1_002	8
Thyme	Terpinen-4-ol	Oxygenated monoterpenoids	0.1	1.27486	1.25307	0.0217828	ECOLI	Escherichia coli	specific strain	CRA	P0ACP1	2IKS	2iks1_002	8
Oregano	Terpinen-4-ol	Oxygenated monoterpenoids	0.39	2.17365	1.37467	0.798983	ECOLI	Escherichia coli	specific strain	CRP	P0ACJ8	3QOP	3qop1_003	218
Thyme	Terpinen-4-ol	Oxygenated monoterpenoids	0.1	2.17365	1.37467	0.798983	ECOLI	Escherichia coli	specific strain	CRP	P0ACJ8	3QOP	3qop1_003	218
Oregano	Terpinen-4-ol	Oxygenated monoterpenoids	0.39	2.52983	1.62222	0.907613	STAAU	Staphylococcus aureus	specific strain	CRTM	A9JQL9	3VJD	3vjd1_004	120
Thyme	Terpinen-4-ol	Oxygenated monoterpenoids	0.1	2.52983	1.62222	0.907613	STAAU	Staphylococcus aureus	specific strain	CRTM	A9JQL9	3VJD	3vjd1_004	120
Oregano	Terpinen-4-ol	Oxygenated monoterpenoids	0.39	1.8535	1.10732	0.746186	ECOLI	Escherichia coli	specific strain	CSDA	Q46925	5FT6	5ft61_009	67
Thyme	Terpinen-4-ol	Oxygenated monoterpenoids	0.1	1.8535	1.10732	0.746186	ECOLI	Escherichia coli	specific strain	CSDA	Q46925	5FT6	5ft61_009	67
Oregano	Terpinen-4-ol	Oxygenated monoterpenoids	0.39	1.37525	0.767224	0.608022	ECOLI	Escherichia coli	specific strain	CSDE	P0AGF2	5FT8	5ft81_019	27
Thyme	Terpinen-4-ol	Oxygenated monoterpenoids	0.1	1.37525	0.767224	0.608022	ECOLI	Escherichia coli	specific strain	CSDE	P0AGF2	5FT8	5ft81_019	27
Oregano	Terpinen-4-ol	Oxygenated monoterpenoids	0.39	2.10245	1.49492	0.60753	ECOLI	Escherichia coli	specific strain	CSE1	Q46901	5H9F	5h9f1_044	30
Thyme	Terpinen-4-ol	Oxygenated monoterpenoids	0.1	2.10245	1.49492	0.60753	ECOLI	Escherichia coli	specific strain	CSE1	Q46901	5H9F	5h9f1_044	30
Oregano	Terpinen-4-ol	Oxygenated monoterpenoids	0.39	2.10245	1.49492	0.60753	ECOLI	Escherichia coli	specific strain	CSE2	P76632	5H9F	5h9f1_044	30
Thyme	Terpinen-4-ol	Oxygenated monoterpenoids	0.1	2.10245	1.49492	0.60753	ECOLI	Escherichia coli	specific strain	CSE2	P76632	5H9F	5h9f1_044	30
Oregano	Terpinen-4-ol	Oxygenated monoterpenoids	0.39	1.92096	1.08436	0.836601	ECOLI	Escherichia coli	specific strain	CUEO	P36649	4E9Q	4e9q1_007	297
Thyme	Terpinen-4-ol	Oxygenated monoterpenoids	0.1	1.92096	1.08436	0.836601	ECOLI	Escherichia coli	specific strain	CUEO	P36649	4E9Q	4e9q1_007	297
Oregano	Terpinen-4-ol	Oxygenated monoterpenoids	0.39	1.43826	0.695068	0.743196	ECOLI	Escherichia coli	specific strain	CUSC	P77211	4K7R	4k7r1_041	57
Thyme	Terpinen-4-ol	Oxygenated monoterpenoids	0.1	1.43826	0.695068	0.743196	ECOLI	Escherichia coli	specific strain	CUSC	P77211	4K7R	4k7r1_041	57
Oregano	Terpinen-4-ol	Oxygenated monoterpenoids	0.39	1.66489	0.80086	0.864029	ECOLI	Escherichia coli	specific strain	CUTA	P69488	3AA8	3aa81_007	34
Thyme	Terpinen-4-ol	Oxygenated monoterpenoids	0.1	1.66489	0.80086	0.864029	ECOLI	Escherichia coli	specific strain	CUTA	P69488	3AA8	3aa81_007	34
Oregano	Terpinen-4-ol	Oxygenated monoterpenoids	0.39	1.39586	0.835263	0.560597	ECOLI	Escherichia coli	specific strain	CYBH	P0AAM1	6G94	6g941_060	47
Thyme	Terpinen-4-ol	Oxygenated monoterpenoids	0.1	1.39586	0.835263	0.560597	ECOLI	Escherichia coli	specific strain	CYBH	P0AAM1	6G94	6g941_060	47
Oregano	Terpinen-4-ol	Oxygenated monoterpenoids	0.39	2.03898	1.11913	0.919845	ECOLI	Escherichia coli	specific strain	CYNS	P00816	2IUO	2iuo1_029	131
Thyme	Terpinen-4-ol	Oxygenated monoterpenoids	0.1	2.03898	1.11913	0.919845	ECOLI	Escherichia coli	specific strain	CYNS	P00816	2IUO	2iuo1_029	131
Oregano	Terpinen-4-ol	Oxygenated monoterpenoids	0.39	0.558138	0.308739	0.249399	ECOLI	Escherichia coli	specific strain	CYOA	P0ABJ1	7N9Z	7n9z1_009	51
Thyme	Terpinen-4-ol	Oxygenated monoterpenoids	0.1	0.558138	0.308739	0.249399	ECOLI	Escherichia coli	specific strain	CYOA	P0ABJ1	7N9Z	7n9z1_009	51
Oregano	Terpinen-4-ol	Oxygenated monoterpenoids	0.39	0.558138	0.308739	0.249399	ECOLI	Escherichia coli	specific strain	CYOB	P0ABI8	7N9Z	7n9z1_009	48
Thyme	Terpinen-4-ol	Oxygenated monoterpenoids	0.1	0.558138	0.308739	0.249399	ECOLI	Escherichia coli	specific strain	CYOB	P0ABI8	7N9Z	7n9z1_009	48
Oregano	Terpinen-4-ol	Oxygenated monoterpenoids	0.39	0.558138	0.308739	0.249399	ECOLI	Escherichia coli	specific strain	CYOC	P0ABJ3	7N9Z	7n9z1_009	48
Thyme	Terpinen-4-ol	Oxygenated monoterpenoids	0.1	0.558138	0.308739	0.249399	ECOLI	Escherichia coli	specific strain	CYOC	P0ABJ3	7N9Z	7n9z1_009	48
Oregano	Terpinen-4-ol	Oxygenated monoterpenoids	0.39	0.558138	0.308739	0.249399	ECOLI	Escherichia coli	specific strain	CYOD	P0ABJ6	7N9Z	7n9z1_009	48
Thyme	Terpinen-4-ol	Oxygenated monoterpenoids	0.1	0.558138	0.308739	0.249399	ECOLI	Escherichia coli	specific strain	CYOD	P0ABJ6	7N9Z	7n9z1_009	48
Oregano	Terpinen-4-ol	Oxygenated monoterpenoids	0.39	0.951334	0.950629	0.000704862	ECOLI	Escherichia coli	specific strain	CYSE	P0A9D4	1T3D	1t3d1_013	17
Thyme	Terpinen-4-ol	Oxygenated monoterpenoids	0.1	0.951334	0.950629	0.000704862	ECOLI	Escherichia coli	specific strain	CYSE	P0A9D4	1T3D	1t3d1_013	17
Oregano	Terpinen-4-ol	Oxygenated monoterpenoids	0.39	1.24979	1.212	0.0377874	ECOLI	Escherichia coli	specific strain	CYSI	P17846	6C3Z	6c3z1_006	158
Thyme	Terpinen-4-ol	Oxygenated monoterpenoids	0.1	1.24979	1.212	0.0377874	ECOLI	Escherichia coli	specific strain	CYSI	P17846	6C3Z	6c3z1_006	158
Oregano	Terpinen-4-ol	Oxygenated monoterpenoids	0.39	1.81028	1.62204	0.188245	ECOLI	Escherichia coli	specific strain	CYSM	P16703	2V03	2v031_001	27
Thyme	Terpinen-4-ol	Oxygenated monoterpenoids	0.1	1.81028	1.62204	0.188245	ECOLI	Escherichia coli	specific strain	CYSM	P16703	2V03	2v031_001	27
Oregano	Terpinen-4-ol	Oxygenated monoterpenoids	0.39	1.51719	1.3867	0.130485	ECOLI	Escherichia coli	specific strain	DACA	P0AEB2	6NTZ	6ntz1_004	52
Thyme	Terpinen-4-ol	Oxygenated monoterpenoids	0.1	1.51719	1.3867	0.130485	ECOLI	Escherichia coli	specific strain	DACA	P0AEB2	6NTZ	6ntz1_004	52
Oregano	Terpinen-4-ol	Oxygenated monoterpenoids	0.39	2.28122	1.69222	0.588999	ECOLI	Escherichia coli	specific strain	DAPA	P0A6L2	2A6N	2a6n1_002	255
Thyme	Terpinen-4-ol	Oxygenated monoterpenoids	0.1	2.28122	1.69222	0.588999	ECOLI	Escherichia coli	specific strain	DAPA	P0A6L2	2A6N	2a6n1_002	255
Oregano	Terpinen-4-ol	Oxygenated monoterpenoids	0.39	1.467	0.649689	0.81731	ECOLI	Escherichia coli	specific strain	DAPB	P04036	1DRW	1drw1_001	102
Thyme	Terpinen-4-ol	Oxygenated monoterpenoids	0.1	1.467	0.649689	0.81731	ECOLI	Escherichia coli	specific strain	DAPB	P04036	1DRW	1drw1_001	102
Oregano	Terpinen-4-ol	Oxygenated monoterpenoids	0.39	1.67666	1.1813	0.495354	PSEAE	Pseudomonas aeruginosa	strain ATCC 15692 / DSM 22644 / CIP 104116 / JCM 14847 / LMG 12228 / 1C / PRS 101 / PAO1	DAPB	P38103	4YWJ	4ywj1_014	102
Thyme	Terpinen-4-ol	Oxygenated monoterpenoids	0.1	1.67666	1.1813	0.495354	PSEAE	Pseudomonas aeruginosa	strain ATCC 15692 / DSM 22644 / CIP 104116 / JCM 14847 / LMG 12228 / 1C / PRS 101 / PAO1	DAPB	P38103	4YWJ	4ywj1_014	102
Oregano	Terpinen-4-ol	Oxygenated monoterpenoids	0.39	1.7885	1.51629	0.27221	ECO57	Escherichia coli	O157:H7	DAPD	Q8X8Y7	3BXY	3bxy1_011	38
Thyme	Terpinen-4-ol	Oxygenated monoterpenoids	0.1	1.7885	1.51629	0.27221	ECO57	Escherichia coli	O157:H7	DAPD	Q8X8Y7	3BXY	3bxy1_011	38
Oregano	Terpinen-4-ol	Oxygenated monoterpenoids	0.39	1.23213	1.04688	0.185249	ECOLI	Escherichia coli	specific strain	DAPF	P0A6K1	6VCL	6vcl1_005	41
Thyme	Terpinen-4-ol	Oxygenated monoterpenoids	0.1	1.23213	1.04688	0.185249	ECOLI	Escherichia coli	specific strain	DAPF	P0A6K1	6VCL	6vcl1_005	41
Oregano	Terpinen-4-ol	Oxygenated monoterpenoids	0.39	1.86472	0.974322	0.890401	PSEAE	Pseudomonas aeruginosa	strain ATCC 15692 / DSM 22644 / CIP 104116 / JCM 14847 / LMG 12228 / 1C / PRS 101 / PAO1	DAUA	Q9HXE3	6P9D	6p9d1_007	31
Thyme	Terpinen-4-ol	Oxygenated monoterpenoids	0.1	1.86472	0.974322	0.890401	PSEAE	Pseudomonas aeruginosa	strain ATCC 15692 / DSM 22644 / CIP 104116 / JCM 14847 / LMG 12228 / 1C / PRS 101 / PAO1	DAUA	Q9HXE3	6P9D	6p9d1_007	31
Oregano	Terpinen-4-ol	Oxygenated monoterpenoids	0.39	0.63949	0.533452	0.106038	ECOLI	Escherichia coli	specific strain	DCDA	P00861	1KNW	1knw1_004	17
Thyme	Terpinen-4-ol	Oxygenated monoterpenoids	0.1	0.63949	0.533452	0.106038	ECOLI	Escherichia coli	specific strain	DCDA	P00861	1KNW	1knw1_004	17
Oregano	Terpinen-4-ol	Oxygenated monoterpenoids	0.39	1.91824	1.68254	0.235699	ECOLI	Escherichia coli	specific strain	DCD	P28248	2V9X	2v9x1_013	45
Thyme	Terpinen-4-ol	Oxygenated monoterpenoids	0.1	1.91824	1.68254	0.235699	ECOLI	Escherichia coli	specific strain	DCD	P28248	2V9X	2v9x1_013	45
Oregano	Terpinen-4-ol	Oxygenated monoterpenoids	0.39	0.842746	0.792613	0.0501331	ECOLI	Escherichia coli	specific strain	DCEA	P69908	1XEY	1xey1_008	30
Thyme	Terpinen-4-ol	Oxygenated monoterpenoids	0.1	0.842746	0.792613	0.0501331	ECOLI	Escherichia coli	specific strain	DCEA	P69908	1XEY	1xey1_008	30
Oregano	Terpinen-4-ol	Oxygenated monoterpenoids	0.39	1.20443	0.427557	0.776875	ECOLI	Escherichia coli	specific strain	DCEB	P69910	3FZ7	3fz71_005	125
Thyme	Terpinen-4-ol	Oxygenated monoterpenoids	0.1	1.20443	0.427557	0.776875	ECOLI	Escherichia coli	specific strain	DCEB	P69910	3FZ7	3fz71_005	125
Oregano	Terpinen-4-ol	Oxygenated monoterpenoids	0.39	0.857531	0.829023	0.0285081	ECOLI	Escherichia coli	specific strain	DCP	P24171	1Y79	1y791_002	9
Thyme	Terpinen-4-ol	Oxygenated monoterpenoids	0.1	0.857531	0.829023	0.0285081	ECOLI	Escherichia coli	specific strain	DCP	P24171	1Y79	1y791_002	9
Oregano	Terpinen-4-ol	Oxygenated monoterpenoids	0.39	0.744706	0.740226	0.00447952	STAAC	Staphylococcus aureus	strain COL	DDL	Q5HEB7	2I8C	2i8c1_008	41
Thyme	Terpinen-4-ol	Oxygenated monoterpenoids	0.1	0.744706	0.740226	0.00447952	STAAC	Staphylococcus aureus	strain COL	DDL	Q5HEB7	2I8C	2i8c1_008	41
Oregano	Terpinen-4-ol	Oxygenated monoterpenoids	0.39	0.570076	0.184934	0.385142	ECOLI	Escherichia coli	specific strain	DEF	P0A6K3	1ICJ	1icj1_007	86
Thyme	Terpinen-4-ol	Oxygenated monoterpenoids	0.1	0.570076	0.184934	0.385142	ECOLI	Escherichia coli	specific strain	DEF	P0A6K3	1ICJ	1icj1_007	86
Oregano	Terpinen-4-ol	Oxygenated monoterpenoids	0.39	2.11172	1.91563	0.196088	ECOLI	Escherichia coli	specific strain	DEGS	P0AEE3	2QF0	2qf01_001	179
Thyme	Terpinen-4-ol	Oxygenated monoterpenoids	0.1	2.11172	1.91563	0.196088	ECOLI	Escherichia coli	specific strain	DEGS	P0AEE3	2QF0	2qf01_001	179
Oregano	Terpinen-4-ol	Oxygenated monoterpenoids	0.39	1.85056	1.15827	0.692288	ECOLI	Escherichia coli	specific strain	DEOC	P0A6L0	6Z9J	6z9j1_007	18
Thyme	Terpinen-4-ol	Oxygenated monoterpenoids	0.1	1.85056	1.15827	0.692288	ECOLI	Escherichia coli	specific strain	DEOC	P0A6L0	6Z9J	6z9j1_007	18
Oregano	Terpinen-4-ol	Oxygenated monoterpenoids	0.39	0.604966	0.535031	0.0699356	ECO57	Escherichia coli	O157:H7	DEOD	P0ABP9	1PR6	1pr61_012	467
Thyme	Terpinen-4-ol	Oxygenated monoterpenoids	0.1	0.604966	0.535031	0.0699356	ECO57	Escherichia coli	O157:H7	DEOD	P0ABP9	1PR6	1pr61_012	467
Oregano	Terpinen-4-ol	Oxygenated monoterpenoids	0.39	2.7846	1.67984	1.10476	ECOLI	Escherichia coli	specific strain	DEOD	P0ABP8	1OUM	1oum1_022	467
Thyme	Terpinen-4-ol	Oxygenated monoterpenoids	0.1	2.7846	1.67984	1.10476	ECOLI	Escherichia coli	specific strain	DEOD	P0ABP8	1OUM	1oum1_022	467
Oregano	Terpinen-4-ol	Oxygenated monoterpenoids	0.39	2.25393	1.84357	0.410361	ECOLI	Escherichia coli	specific strain	DHAK	P76015	3PNL	3pnl1_005	90
Thyme	Terpinen-4-ol	Oxygenated monoterpenoids	0.1	2.25393	1.84357	0.410361	ECOLI	Escherichia coli	specific strain	DHAK	P76015	3PNL	3pnl1_005	90
Oregano	Terpinen-4-ol	Oxygenated monoterpenoids	0.39	2.25393	1.84357	0.410361	ECOLI	Escherichia coli	specific strain	DHAL	P76014	3PNL	3pnl1_005	27
Thyme	Terpinen-4-ol	Oxygenated monoterpenoids	0.1	2.25393	1.84357	0.410361	ECOLI	Escherichia coli	specific strain	DHAL	P76014	3PNL	3pnl1_005	27
Oregano	Terpinen-4-ol	Oxygenated monoterpenoids	0.39	2.8733	1.9747	0.898594	ECOLI	Escherichia coli	specific strain	DHAS	P0A9Q9	1T4B	1t4b1_001	44
Thyme	Terpinen-4-ol	Oxygenated monoterpenoids	0.1	2.8733	1.9747	0.898594	ECOLI	Escherichia coli	specific strain	DHAS	P0A9Q9	1T4B	1t4b1_001	44
Oregano	Terpinen-4-ol	Oxygenated monoterpenoids	0.39	0.729905	0.633062	0.0968425	PSEAE	Pseudomonas aeruginosa	strain ATCC 15692 / DSM 22644 / CIP 104116 / JCM 14847 / LMG 12228 / 1C / PRS 101 / PAO1	DHAS	Q51344	5BNT	5bnt1_001	44
Thyme	Terpinen-4-ol	Oxygenated monoterpenoids	0.1	0.729905	0.633062	0.0968425	PSEAE	Pseudomonas aeruginosa	strain ATCC 15692 / DSM 22644 / CIP 104116 / JCM 14847 / LMG 12228 / 1C / PRS 101 / PAO1	DHAS	Q51344	5BNT	5bnt1_001	44
Oregano	Terpinen-4-ol	Oxygenated monoterpenoids	0.39	3.13628	1.76235	1.37393	ECOLI	Escherichia coli	specific strain	DHPS	P0AC13	5U0Z	5u0z1_010	119
Thyme	Terpinen-4-ol	Oxygenated monoterpenoids	0.1	3.13628	1.76235	1.37393	ECOLI	Escherichia coli	specific strain	DHPS	P0AC13	5U0Z	5u0z1_010	119
Oregano	Terpinen-4-ol	Oxygenated monoterpenoids	0.39	0.800024	0.682381	0.117644	STAAU	Staphylococcus aureus	specific strain	DHPS	O05701	6CLU	6clu1_003	119
Thyme	Terpinen-4-ol	Oxygenated monoterpenoids	0.1	0.800024	0.682381	0.117644	STAAU	Staphylococcus aureus	specific strain	DHPS	O05701	6CLU	6clu1_003	119
Oregano	Terpinen-4-ol	Oxygenated monoterpenoids	0.39	1.84273	1.61044	0.232282	ECOLI	Escherichia coli	specific strain	DHSC	P69054	7JZ2	7jz21_006	84
Thyme	Terpinen-4-ol	Oxygenated monoterpenoids	0.1	1.84273	1.61044	0.232282	ECOLI	Escherichia coli	specific strain	DHSC	P69054	7JZ2	7jz21_006	84
Oregano	Terpinen-4-ol	Oxygenated monoterpenoids	0.39	1.333	0.779586	0.553416	ECOLI	Escherichia coli	specific strain	DHSD	P0AC44	2WDQ	2wdq1_017	46
Thyme	Terpinen-4-ol	Oxygenated monoterpenoids	0.1	1.333	0.779586	0.553416	ECOLI	Escherichia coli	specific strain	DHSD	P0AC44	2WDQ	2wdq1_017	46
Oregano	Terpinen-4-ol	Oxygenated monoterpenoids	0.39	2.975	2.08333	0.891668	ECOLI	Escherichia coli	specific strain	DIAA	P66817	2YVA	2yva1_006	25
Thyme	Terpinen-4-ol	Oxygenated monoterpenoids	0.1	2.975	2.08333	0.891668	ECOLI	Escherichia coli	specific strain	DIAA	P66817	2YVA	2yva1_006	25
Oregano	Terpinen-4-ol	Oxygenated monoterpenoids	0.39	1.3845	0.708227	0.676273	ECOLI	Escherichia coli	specific strain	DING	P27296	6FWR	6fwr1_007	18
Thyme	Terpinen-4-ol	Oxygenated monoterpenoids	0.1	1.3845	0.708227	0.676273	ECOLI	Escherichia coli	specific strain	DING	P27296	6FWR	6fwr1_007	18
Oregano	Terpinen-4-ol	Oxygenated monoterpenoids	0.39	1.49518	1.07923	0.415949	ECOLI	Escherichia coli	specific strain	DLD	P06149	1F0X	1f0x1_003	8
Thyme	Terpinen-4-ol	Oxygenated monoterpenoids	0.1	1.49518	1.07923	0.415949	ECOLI	Escherichia coli	specific strain	DLD	P06149	1F0X	1f0x1_003	8
Oregano	Terpinen-4-ol	Oxygenated monoterpenoids	0.39	0.715689	0.509479	0.20621	ECOLI	Escherichia coli	specific strain	DLGD	P37672	1S20	1s201_007	15
Thyme	Terpinen-4-ol	Oxygenated monoterpenoids	0.1	0.715689	0.509479	0.20621	ECOLI	Escherichia coli	specific strain	DLGD	P37672	1S20	1s201_007	15
Oregano	Terpinen-4-ol	Oxygenated monoterpenoids	0.39	1.99285	1.72425	0.268608	ECO57	Escherichia coli	O157:H7	DLMIS	A0A6M7H989	3MPB	3mpb1_001	16
Thyme	Terpinen-4-ol	Oxygenated monoterpenoids	0.1	1.99285	1.72425	0.268608	ECO57	Escherichia coli	O157:H7	DLMIS	A0A6M7H989	3MPB	3mpb1_001	16
Oregano	Terpinen-4-ol	Oxygenated monoterpenoids	0.39	1.18355	1.11633	0.0672198	ECOLI	Escherichia coli	specific strain	DMA	P0AEE8	4RTL	4rtl1_003	23
Thyme	Terpinen-4-ol	Oxygenated monoterpenoids	0.1	1.18355	1.11633	0.0672198	ECOLI	Escherichia coli	specific strain	DMA	P0AEE8	4RTL	4rtl1_003	23
Oregano	Terpinen-4-ol	Oxygenated monoterpenoids	0.39	2.16889	1.21901	0.949881	ECOLI	Escherichia coli	specific strain	DNAK	P0A6Y8	4JWC	4jwc1_003	251
Thyme	Terpinen-4-ol	Oxygenated monoterpenoids	0.1	2.16889	1.21901	0.949881	ECOLI	Escherichia coli	specific strain	DNAK	P0A6Y8	4JWC	4jwc1_003	251
Oregano	Terpinen-4-ol	Oxygenated monoterpenoids	0.39	0.528266	0.201678	0.326588	ECOLI	Escherichia coli	specific strain	DNLJ	P15042	2OWO	2owo1_011	108
Thyme	Terpinen-4-ol	Oxygenated monoterpenoids	0.1	0.528266	0.201678	0.326588	ECOLI	Escherichia coli	specific strain	DNLJ	P15042	2OWO	2owo1_011	108
Oregano	Terpinen-4-ol	Oxygenated monoterpenoids	0.39	1.09885	1.09645	0.0024037	ENTFA	Enterococcus faecalis	strain ATCC 700802 / V583	DNLJ	Q837V6	4LH7	4lh71_005	108
Thyme	Terpinen-4-ol	Oxygenated monoterpenoids	0.1	1.09885	1.09645	0.0024037	ENTFA	Enterococcus faecalis	strain ATCC 700802 / V583	DNLJ	Q837V6	4LH7	4lh71_005	108
Oregano	Terpinen-4-ol	Oxygenated monoterpenoids	0.39	1.95816	1.20985	0.748313	ECOLI	Escherichia coli	specific strain	DOSC	P0AA89	4ZVA	4zva1_001	19
Thyme	Terpinen-4-ol	Oxygenated monoterpenoids	0.1	1.95816	1.20985	0.748313	ECOLI	Escherichia coli	specific strain	DOSC	P0AA89	4ZVA	4zva1_001	19
Oregano	Terpinen-4-ol	Oxygenated monoterpenoids	0.39	1.31394	1.22078	0.093163	ECOLI	Escherichia coli	specific strain	DOSP	P76129	1V9Z	1v9z1_001	19
Thyme	Terpinen-4-ol	Oxygenated monoterpenoids	0.1	1.31394	1.22078	0.093163	ECOLI	Escherichia coli	specific strain	DOSP	P76129	1V9Z	1v9z1_001	19
Oregano	Terpinen-4-ol	Oxygenated monoterpenoids	0.39	2.15769	1.76488	0.392819	ECOLI	Escherichia coli	specific strain	DPAL	P66899	4D9I	4d9i1_001	38
Thyme	Terpinen-4-ol	Oxygenated monoterpenoids	0.1	2.15769	1.76488	0.392819	ECOLI	Escherichia coli	specific strain	DPAL	P66899	4D9I	4d9i1_001	38
Oregano	Terpinen-4-ol	Oxygenated monoterpenoids	0.39	1.52373	1.26811	0.255619	ECOLI	Escherichia coli	specific strain	DPO1	P00582	1KSP	1ksp1_010	65
Thyme	Terpinen-4-ol	Oxygenated monoterpenoids	0.1	1.52373	1.26811	0.255619	ECOLI	Escherichia coli	specific strain	DPO1	P00582	1KSP	1ksp1_010	65
Oregano	Terpinen-4-ol	Oxygenated monoterpenoids	0.39	1.85932	1.11503	0.744283	ECOLI	Escherichia coli	specific strain	DPO2	P21189	3K5O	3k5o1_010	51
Thyme	Terpinen-4-ol	Oxygenated monoterpenoids	0.1	1.85932	1.11503	0.744283	ECOLI	Escherichia coli	specific strain	DPO2	P21189	3K5O	3k5o1_010	51
Oregano	Terpinen-4-ol	Oxygenated monoterpenoids	0.39	1.43575	1.14815	0.287592	ECOLI	Escherichia coli	specific strain	DPO3A	P10443	4GX8	4gx81_002	29
Thyme	Terpinen-4-ol	Oxygenated monoterpenoids	0.1	1.43575	1.14815	0.287592	ECOLI	Escherichia coli	specific strain	DPO3A	P10443	4GX8	4gx81_002	29
Oregano	Terpinen-4-ol	Oxygenated monoterpenoids	0.39	2.14993	1.5925	0.557422	ECOLI	Escherichia coli	specific strain	DPO3B	P0A988	4N9A	4n9a1_001	508
Thyme	Terpinen-4-ol	Oxygenated monoterpenoids	0.1	2.14993	1.5925	0.557422	ECOLI	Escherichia coli	specific strain	DPO3B	P0A988	4N9A	4n9a1_001	508
Oregano	Terpinen-4-ol	Oxygenated monoterpenoids	0.39	1.10346	0.851845	0.251615	PSEAE	Pseudomonas aeruginosa	strain ATCC 15692 / DSM 22644 / CIP 104116 / JCM 14847 / LMG 12228 / 1C / PRS 101 / PAO1	DPO3B	Q9I7C4	4TSZ	4tsz1_006	508
Thyme	Terpinen-4-ol	Oxygenated monoterpenoids	0.1	1.10346	0.851845	0.251615	PSEAE	Pseudomonas aeruginosa	strain ATCC 15692 / DSM 22644 / CIP 104116 / JCM 14847 / LMG 12228 / 1C / PRS 101 / PAO1	DPO3B	Q9I7C4	4TSZ	4tsz1_006	508
Oregano	Terpinen-4-ol	Oxygenated monoterpenoids	0.39	1.43575	1.14815	0.287592	ECOLI	Escherichia coli	specific strain	DPO3E	P03007	4GX8	4gx81_002	17
Thyme	Terpinen-4-ol	Oxygenated monoterpenoids	0.1	1.43575	1.14815	0.287592	ECOLI	Escherichia coli	specific strain	DPO3E	P03007	4GX8	4gx81_002	17
Oregano	Terpinen-4-ol	Oxygenated monoterpenoids	0.39	1.2765	0.83814	0.438362	ECOLI	Escherichia coli	specific strain	DPO4	Q47155	1OK7	1ok71_016	71
Thyme	Terpinen-4-ol	Oxygenated monoterpenoids	0.1	1.2765	0.83814	0.438362	ECOLI	Escherichia coli	specific strain	DPO4	Q47155	1OK7	1ok71_016	71
Oregano	Terpinen-4-ol	Oxygenated monoterpenoids	0.39	1.52187	1.13496	0.386905	ECOLI	Escherichia coli	specific strain	DPS	P0ABT2	3O2H	3o2h1_001	93
Thyme	Terpinen-4-ol	Oxygenated monoterpenoids	0.1	1.52187	1.13496	0.386905	ECOLI	Escherichia coli	specific strain	DPS	P0ABT2	3O2H	3o2h1_001	93
Oregano	Terpinen-4-ol	Oxygenated monoterpenoids	0.39	1.49787	0.881955	0.615919	ECOLX	Escherichia coli	unkown - specific strain?	DRAA	P24093	2JKN	2jkn1_005	39
Thyme	Terpinen-4-ol	Oxygenated monoterpenoids	0.1	1.49787	0.881955	0.615919	ECOLX	Escherichia coli	unkown - specific strain?	DRAA	P24093	2JKN	2jkn1_005	39
Oregano	Terpinen-4-ol	Oxygenated monoterpenoids	0.39	2.87907	2.10503	0.774043	ECOLI	Escherichia coli	specific strain	DSBA	P0AEG4	6XSQ	6xsq1_001	451
Thyme	Terpinen-4-ol	Oxygenated monoterpenoids	0.1	2.87907	2.10503	0.774043	ECOLI	Escherichia coli	specific strain	DSBA	P0AEG4	6XSQ	6xsq1_001	451
Oregano	Terpinen-4-ol	Oxygenated monoterpenoids	0.39	1.10853	0.744372	0.364156	ECOLI	Escherichia coli	specific strain	DSBG	P77202	5G1L	5g1l1_004	42
Thyme	Terpinen-4-ol	Oxygenated monoterpenoids	0.1	1.10853	0.744372	0.364156	ECOLI	Escherichia coli	specific strain	DSBG	P77202	5G1L	5g1l1_004	42
Oregano	Terpinen-4-ol	Oxygenated monoterpenoids	0.39	2.12128	1.76881	0.352468	ECOLI	Escherichia coli	specific strain	DUSC	P33371	4YCO	4yco1_004	6
Thyme	Terpinen-4-ol	Oxygenated monoterpenoids	0.1	2.12128	1.76881	0.352468	ECOLI	Escherichia coli	specific strain	DUSC	P33371	4YCO	4yco1_004	6
Oregano	Terpinen-4-ol	Oxygenated monoterpenoids	0.39	2.20457	1.72895	0.475618	ECOLI	Escherichia coli	specific strain	DUT	P06968	2HRM	2hrm1_002	63
Thyme	Terpinen-4-ol	Oxygenated monoterpenoids	0.1	2.20457	1.72895	0.475618	ECOLI	Escherichia coli	specific strain	DUT	P06968	2HRM	2hrm1_002	63
Oregano	Terpinen-4-ol	Oxygenated monoterpenoids	0.39	2.26268	1.60265	0.66003	ECOLI	Escherichia coli	specific strain	DXR	P45568	1Q0H	1q0h1_003	147
Thyme	Terpinen-4-ol	Oxygenated monoterpenoids	0.1	2.26268	1.60265	0.66003	ECOLI	Escherichia coli	specific strain	DXR	P45568	1Q0H	1q0h1_003	147
Oregano	Terpinen-4-ol	Oxygenated monoterpenoids	0.39	0.885743	0.690229	0.195514	ECOLI	Escherichia coli	specific strain	DXS	P77488	2O1S	2o1s1_003	12
Thyme	Terpinen-4-ol	Oxygenated monoterpenoids	0.1	0.885743	0.690229	0.195514	ECOLI	Escherichia coli	specific strain	DXS	P77488	2O1S	2o1s1_003	12
Oregano	Terpinen-4-ol	Oxygenated monoterpenoids	0.39	1.41836	1.04146	0.376897	ECOLX	Escherichia coli	unkown - specific strain?	E2BA	P43528	1TII	1tii1_001	7
Thyme	Terpinen-4-ol	Oxygenated monoterpenoids	0.1	1.41836	1.04146	0.376897	ECOLX	Escherichia coli	unkown - specific strain?	E2BA	P43528	1TII	1tii1_001	7
Oregano	Terpinen-4-ol	Oxygenated monoterpenoids	0.39	1.41836	1.04146	0.376897	ECOLX	Escherichia coli	unkown - specific strain?	E2BB	P43529	1TII	1tii1_001	19
Thyme	Terpinen-4-ol	Oxygenated monoterpenoids	0.1	1.41836	1.04146	0.376897	ECOLX	Escherichia coli	unkown - specific strain?	E2BB	P43529	1TII	1tii1_001	19
Oregano	Terpinen-4-ol	Oxygenated monoterpenoids	0.39	1.19947	0.778657	0.42081	ECOLI	Escherichia coli	specific strain	E4PD	P0A9B6	2X5K	2x5k1_013	38
Thyme	Terpinen-4-ol	Oxygenated monoterpenoids	0.1	1.19947	0.778657	0.42081	ECOLI	Escherichia coli	specific strain	E4PD	P0A9B6	2X5K	2x5k1_013	38
Oregano	Terpinen-4-ol	Oxygenated monoterpenoids	0.39	1.40216	0.940701	0.461457	ECOLI	Escherichia coli	specific strain	ECOT	P23827	1SLX	1slx1_009	90
Thyme	Terpinen-4-ol	Oxygenated monoterpenoids	0.1	1.40216	0.940701	0.461457	ECOLI	Escherichia coli	specific strain	ECOT	P23827	1SLX	1slx1_009	90
Oregano	Terpinen-4-ol	Oxygenated monoterpenoids	0.39	1.34476	1.08867	0.256092	ECOL6	Escherichia coli	O6:H1 (strain CFT073 / ATCC 700928 / UPEC)	ECPA	Q8CWB9	3QS3	3qs31_001	5
Thyme	Terpinen-4-ol	Oxygenated monoterpenoids	0.1	1.34476	1.08867	0.256092	ECOL6	Escherichia coli	O6:H1 (strain CFT073 / ATCC 700928 / UPEC)	ECPA	Q8CWB9	3QS3	3qs31_001	5
Oregano	Terpinen-4-ol	Oxygenated monoterpenoids	0.39	1.34476	1.08867	0.256092	ECOL6	Escherichia coli	O6:H1 (strain CFT073 / ATCC 700928 / UPEC)	ECPD	Q8FKL3	3QS3	3qs31_001	1
Thyme	Terpinen-4-ol	Oxygenated monoterpenoids	0.1	1.34476	1.08867	0.256092	ECOL6	Escherichia coli	O6:H1 (strain CFT073 / ATCC 700928 / UPEC)	ECPD	Q8FKL3	3QS3	3qs31_001	1
Oregano	Terpinen-4-ol	Oxygenated monoterpenoids	0.39	1.33245	1.13104	0.201405	ECOLI	Escherichia coli	specific strain	EFTU1	P0CE47	5I4Q	5i4q1_003	47
Thyme	Terpinen-4-ol	Oxygenated monoterpenoids	0.1	1.33245	1.13104	0.201405	ECOLI	Escherichia coli	specific strain	EFTU1	P0CE47	5I4Q	5i4q1_003	47
Oregano	Terpinen-4-ol	Oxygenated monoterpenoids	0.39	0.539749	0.386087	0.153662	ECOLI	Escherichia coli	specific strain	EFTU2	P0CE48	2BVN	2bvn1_007	59
Thyme	Terpinen-4-ol	Oxygenated monoterpenoids	0.1	0.539749	0.386087	0.153662	ECOLI	Escherichia coli	specific strain	EFTU2	P0CE48	2BVN	2bvn1_007	59
Oregano	Terpinen-4-ol	Oxygenated monoterpenoids	0.39	2.09154	1.5986	0.492945	ECOLX	Escherichia coli	unkown - specific strain?	EIBD	Q9MCI8	2XQH	2xqh1_001	2
Thyme	Terpinen-4-ol	Oxygenated monoterpenoids	0.1	2.09154	1.5986	0.492945	ECOLX	Escherichia coli	unkown - specific strain?	EIBD	Q9MCI8	2XQH	2xqh1_001	2
Oregano	Terpinen-4-ol	Oxygenated monoterpenoids	0.39	0.428608	0.247958	0.180651	ECOLX	Escherichia coli	unkown - specific strain?	ELAP	P06717	1LTI	1lti1_010	109
Thyme	Terpinen-4-ol	Oxygenated monoterpenoids	0.1	0.428608	0.247958	0.180651	ECOLX	Escherichia coli	unkown - specific strain?	ELAP	P06717	1LTI	1lti1_010	109
Oregano	Terpinen-4-ol	Oxygenated monoterpenoids	0.39	0.428608	0.247958	0.180651	ECOLX	Escherichia coli	unkown - specific strain?	ELBP	P32890	1LTI	1lti1_010	242
Thyme	Terpinen-4-ol	Oxygenated monoterpenoids	0.1	0.428608	0.247958	0.180651	ECOLX	Escherichia coli	unkown - specific strain?	ELBP	P32890	1LTI	1lti1_010	242
Oregano	Terpinen-4-ol	Oxygenated monoterpenoids	0.39	0.461986	0.0777114	0.384275	ECOLI	Escherichia coli	specific strain	ENO	P0A6P9	6BFZ	6bfz1_010	114
Thyme	Terpinen-4-ol	Oxygenated monoterpenoids	0.1	0.461986	0.0777114	0.384275	ECOLI	Escherichia coli	specific strain	ENO	P0A6P9	6BFZ	6bfz1_010	114
Oregano	Terpinen-4-ol	Oxygenated monoterpenoids	0.39	1.53784	1.07929	0.458553	ECOLI	Escherichia coli	specific strain	ENTA	P15047	2FWM	2fwm1_011	9
Thyme	Terpinen-4-ol	Oxygenated monoterpenoids	0.1	1.53784	1.07929	0.458553	ECOLI	Escherichia coli	specific strain	ENTA	P15047	2FWM	2fwm1_011	9
Oregano	Terpinen-4-ol	Oxygenated monoterpenoids	0.39	1.42201	1.41087	0.0111364	STAAU	Staphylococcus aureus	specific strain	ENTC2	P34071	1UNS	1uns1_001	26
Thyme	Terpinen-4-ol	Oxygenated monoterpenoids	0.1	1.42201	1.41087	0.0111364	STAAU	Staphylococcus aureus	specific strain	ENTC2	P34071	1UNS	1uns1_001	26
Oregano	Terpinen-4-ol	Oxygenated monoterpenoids	0.39	2.66547	2.19363	0.471841	STAAM	Staphylococcus aureus	strain Mu50 / ATCC 700699	ENTC3	P0A0L3	1PYW	1pyw1_009	98
Thyme	Terpinen-4-ol	Oxygenated monoterpenoids	0.1	2.66547	2.19363	0.471841	STAAM	Staphylococcus aureus	strain Mu50 / ATCC 700699	ENTC3	P0A0L3	1PYW	1pyw1_009	98
Oregano	Terpinen-4-ol	Oxygenated monoterpenoids	0.39	2.25293	1.44161	0.811312	STAAU	Staphylococcus aureus	specific strain	ENTC3	P0A0L5	3BVM	3bvm1_005	98
Thyme	Terpinen-4-ol	Oxygenated monoterpenoids	0.1	2.25293	1.44161	0.811312	STAAU	Staphylococcus aureus	specific strain	ENTC3	P0A0L5	3BVM	3bvm1_005	98
Oregano	Terpinen-4-ol	Oxygenated monoterpenoids	0.39	1.48614	1.40566	0.0804803	ECOLI	Escherichia coli	specific strain	ENTC	P0AEJ2	5JXZ	5jxz1_007	42
Thyme	Terpinen-4-ol	Oxygenated monoterpenoids	0.1	1.48614	1.40566	0.0804803	ECOLI	Escherichia coli	specific strain	ENTC	P0AEJ2	5JXZ	5jxz1_007	42
Oregano	Terpinen-4-ol	Oxygenated monoterpenoids	0.39	0.475202	0.286684	0.188519	ECOLI	Escherichia coli	specific strain	ENTE	P10378	6IYK	6iyk1_006	17
Thyme	Terpinen-4-ol	Oxygenated monoterpenoids	0.1	0.475202	0.286684	0.188519	ECOLI	Escherichia coli	specific strain	ENTE	P10378	6IYK	6iyk1_006	17
Oregano	Terpinen-4-ol	Oxygenated monoterpenoids	0.39	0.937548	0.613559	0.323989	ECOLI	Escherichia coli	specific strain	EPTC	P0CB39	5ZZU	5zzu1_005	14
Thyme	Terpinen-4-ol	Oxygenated monoterpenoids	0.1	0.937548	0.613559	0.323989	ECOLI	Escherichia coli	specific strain	EPTC	P0CB39	5ZZU	5zzu1_005	14
Oregano	Terpinen-4-ol	Oxygenated monoterpenoids	0.39	1.35251	0.931421	0.42109	ECO57	Escherichia coli	O157:H7	ESPP	Q7BSW5	3SZE	3sze1_009	25
Thyme	Terpinen-4-ol	Oxygenated monoterpenoids	0.1	1.35251	0.931421	0.42109	ECO57	Escherichia coli	O157:H7	ESPP	Q7BSW5	3SZE	3sze1_009	25
Oregano	Terpinen-4-ol	Oxygenated monoterpenoids	0.39	1.61875	1.21509	0.403664	STAAM	Staphylococcus aureus	strain Mu50 / ATCC 700699	ESSC	Q932J9	1WV3	1wv31_001	3
Thyme	Terpinen-4-ol	Oxygenated monoterpenoids	0.1	1.61875	1.21509	0.403664	STAAM	Staphylococcus aureus	strain Mu50 / ATCC 700699	ESSC	Q932J9	1WV3	1wv31_001	3
Oregano	Terpinen-4-ol	Oxygenated monoterpenoids	0.39	1.43075	1.26455	0.166193	STAAU	Staphylococcus aureus	specific strain	ETA	P09331	1DUA	1dua1_001	8
Thyme	Terpinen-4-ol	Oxygenated monoterpenoids	0.1	1.43075	1.26455	0.166193	STAAU	Staphylococcus aureus	specific strain	ETA	P09331	1DUA	1dua1_001	8
Oregano	Terpinen-4-ol	Oxygenated monoterpenoids	0.39	2.09012	1.16972	0.920399	STAAU	Staphylococcus aureus	specific strain	ETB	P09332	1QTF	1qtf1_004	6
Thyme	Terpinen-4-ol	Oxygenated monoterpenoids	0.1	2.09012	1.16972	0.920399	STAAU	Staphylococcus aureus	specific strain	ETB	P09332	1QTF	1qtf1_004	6
Oregano	Terpinen-4-ol	Oxygenated monoterpenoids	0.39	1.48114	1.3061	0.175039	ECOLI	Escherichia coli	specific strain	ETK	P38134	3CIO	3cio1_005	8
Thyme	Terpinen-4-ol	Oxygenated monoterpenoids	0.1	1.48114	1.3061	0.175039	ECOLI	Escherichia coli	specific strain	ETK	P38134	3CIO	3cio1_005	8
Oregano	Terpinen-4-ol	Oxygenated monoterpenoids	0.39	1.48007	0.189448	1.29062	ECOLI	Escherichia coli	specific strain	ETTA	P0A9W3	4FIN	4fin1_001	28
Thyme	Terpinen-4-ol	Oxygenated monoterpenoids	0.1	1.48007	0.189448	1.29062	ECOLI	Escherichia coli	specific strain	ETTA	P0A9W3	4FIN	4fin1_001	28
Oregano	Terpinen-4-ol	Oxygenated monoterpenoids	0.39	1.87876	1.74118	0.137577	STAAU	Staphylococcus aureus	specific strain	ETXB	P01552	1SE4	1se41_003	52
Thyme	Terpinen-4-ol	Oxygenated monoterpenoids	0.1	1.87876	1.74118	0.137577	STAAU	Staphylococcus aureus	specific strain	ETXB	P01552	1SE4	1se41_003	52
Oregano	Terpinen-4-ol	Oxygenated monoterpenoids	0.39	1.91871	0.943828	0.974882	ECOLI	Escherichia coli	specific strain	EUTB	P0AEJ6	3ABR	3abr1_007	272
Thyme	Terpinen-4-ol	Oxygenated monoterpenoids	0.1	1.91871	0.943828	0.974882	ECOLI	Escherichia coli	specific strain	EUTB	P0AEJ6	3ABR	3abr1_007	272
Oregano	Terpinen-4-ol	Oxygenated monoterpenoids	0.39	1.91871	0.943828	0.974882	ECOLI	Escherichia coli	specific strain	EUTC	P19636	3ABR	3abr1_007	272
Thyme	Terpinen-4-ol	Oxygenated monoterpenoids	0.1	1.91871	0.943828	0.974882	ECOLI	Escherichia coli	specific strain	EUTC	P19636	3ABR	3abr1_007	272
Oregano	Terpinen-4-ol	Oxygenated monoterpenoids	0.39	1.29635	0.575247	0.721101	ECOLI	Escherichia coli	specific strain	EUTN	P0AEJ8	2HD3	2hd31_006	9
Thyme	Terpinen-4-ol	Oxygenated monoterpenoids	0.1	1.29635	0.575247	0.721101	ECOLI	Escherichia coli	specific strain	EUTN	P0AEJ8	2HD3	2hd31_006	9
Oregano	Terpinen-4-ol	Oxygenated monoterpenoids	0.39	2.19305	1.60587	0.587175	ECOLI	Escherichia coli	specific strain	EX1	P04995	3HL8	3hl81_007	57
Thyme	Terpinen-4-ol	Oxygenated monoterpenoids	0.1	2.19305	1.60587	0.587175	ECOLI	Escherichia coli	specific strain	EX1	P04995	3HL8	3hl81_007	57
Oregano	Terpinen-4-ol	Oxygenated monoterpenoids	0.39	0.881759	0.870655	0.0111039	ECOLI	Escherichia coli	specific strain	EX3	P09030	1AKO	1ako1_001	5
Thyme	Terpinen-4-ol	Oxygenated monoterpenoids	0.1	0.881759	0.870655	0.0111039	ECOLI	Escherichia coli	specific strain	EX3	P09030	1AKO	1ako1_001	5
Oregano	Terpinen-4-ol	Oxygenated monoterpenoids	0.39	2.88527	2.13071	0.75456	ECOLX	Escherichia coli	unkown - specific strain?	F17AG	Q99003	1ZPL	1zpl1_001	18
Thyme	Terpinen-4-ol	Oxygenated monoterpenoids	0.1	2.88527	2.13071	0.75456	ECOLX	Escherichia coli	unkown - specific strain?	F17AG	Q99003	1ZPL	1zpl1_001	18
Oregano	Terpinen-4-ol	Oxygenated monoterpenoids	0.39	1.75765	1.43632	0.321334	ECOLX	Escherichia coli	unkown - specific strain?	F17EG	Q9RH92	2BSB	2bsb1_001	1
Thyme	Terpinen-4-ol	Oxygenated monoterpenoids	0.1	1.75765	1.43632	0.321334	ECOLX	Escherichia coli	unkown - specific strain?	F17EG	Q9RH92	2BSB	2bsb1_001	1
Oregano	Terpinen-4-ol	Oxygenated monoterpenoids	0.39	0.696812	0.538512	0.1583	ECOLI	Escherichia coli	specific strain	FABA	P0A6Q3	4KEH	4keh1_005	48
Thyme	Terpinen-4-ol	Oxygenated monoterpenoids	0.1	0.696812	0.538512	0.1583	ECOLI	Escherichia coli	specific strain	FABA	P0A6Q3	4KEH	4keh1_005	48
Oregano	Terpinen-4-ol	Oxygenated monoterpenoids	0.39	1.83469	0.569832	1.26485	ECOLI	Escherichia coli	specific strain	FABB	P0A953	1H4F	1h4f1_001	202
Thyme	Terpinen-4-ol	Oxygenated monoterpenoids	0.1	1.83469	0.569832	1.26485	ECOLI	Escherichia coli	specific strain	FABB	P0A953	1H4F	1h4f1_001	202
Oregano	Terpinen-4-ol	Oxygenated monoterpenoids	0.39	0.660152	0.542717	0.117435	ECOLI	Escherichia coli	specific strain	FABF	P0AAI5	1KAS	1kas1_010	144
Thyme	Terpinen-4-ol	Oxygenated monoterpenoids	0.1	0.660152	0.542717	0.117435	ECOLI	Escherichia coli	specific strain	FABF	P0AAI5	1KAS	1kas1_010	144
Oregano	Terpinen-4-ol	Oxygenated monoterpenoids	0.39	1.55998	1.01914	0.54084	ECOLI	Escherichia coli	specific strain	FABG	P0AEK2	1Q7B	1q7b1_007	241
Thyme	Terpinen-4-ol	Oxygenated monoterpenoids	0.1	1.55998	1.01914	0.54084	ECOLI	Escherichia coli	specific strain	FABG	P0AEK2	1Q7B	1q7b1_007	241
Oregano	Terpinen-4-ol	Oxygenated monoterpenoids	0.39	1.7013	0.981979	0.719319	PSEAE	Pseudomonas aeruginosa	strain ATCC 15692 / DSM 22644 / CIP 104116 / JCM 14847 / LMG 12228 / 1C / PRS 101 / PAO1	FABG	O54438	4BO2	4bo21_009	241
Thyme	Terpinen-4-ol	Oxygenated monoterpenoids	0.1	1.7013	0.981979	0.719319	PSEAE	Pseudomonas aeruginosa	strain ATCC 15692 / DSM 22644 / CIP 104116 / JCM 14847 / LMG 12228 / 1C / PRS 101 / PAO1	FABG	O54438	4BO2	4bo21_009	241
Oregano	Terpinen-4-ol	Oxygenated monoterpenoids	0.39	1.95447	1.57551	0.378963	ECOLI	Escherichia coli	specific strain	FABI	P0AEK4	3PJE	3pje1_004	245
Thyme	Terpinen-4-ol	Oxygenated monoterpenoids	0.1	1.95447	1.57551	0.378963	ECOLI	Escherichia coli	specific strain	FABI	P0AEK4	3PJE	3pje1_004	245
Oregano	Terpinen-4-ol	Oxygenated monoterpenoids	0.39	1.4558	0.957593	0.498206	STAAR	Staphylococcus aureus	strain MRSA252	FABI	Q6GI75	3GR6	3gr61_015	245
Thyme	Terpinen-4-ol	Oxygenated monoterpenoids	0.1	1.4558	0.957593	0.498206	STAAR	Staphylococcus aureus	strain MRSA252	FABI	Q6GI75	3GR6	3gr61_015	245
Oregano	Terpinen-4-ol	Oxygenated monoterpenoids	0.39	2.61107	2.1781	0.43297	PSEAE	Pseudomonas aeruginosa	strain ATCC 15692 / DSM 22644 / CIP 104116 / JCM 14847 / LMG 12228 / 1C / PRS 101 / PAO1	FABZ	Q9HXY7	1U1Z	1u1z1_004	43
Thyme	Terpinen-4-ol	Oxygenated monoterpenoids	0.1	2.61107	2.1781	0.43297	PSEAE	Pseudomonas aeruginosa	strain ATCC 15692 / DSM 22644 / CIP 104116 / JCM 14847 / LMG 12228 / 1C / PRS 101 / PAO1	FABZ	Q9HXY7	1U1Z	1u1z1_004	43
Oregano	Terpinen-4-ol	Oxygenated monoterpenoids	0.39	0.178891	0.0952671	0.083624	ECOLI	Escherichia coli	specific strain	FADH	P42593	1PS9	1ps91_009	12
Thyme	Terpinen-4-ol	Oxygenated monoterpenoids	0.1	0.178891	0.0952671	0.083624	ECOLI	Escherichia coli	specific strain	FADH	P42593	1PS9	1ps91_009	12
Oregano	Terpinen-4-ol	Oxygenated monoterpenoids	0.39	2.04575	1.65916	0.386593	ECOLI	Escherichia coli	specific strain	FADR	P0A8V6	1E2X	1e2x1_001	26
Thyme	Terpinen-4-ol	Oxygenated monoterpenoids	0.1	2.04575	1.65916	0.386593	ECOLI	Escherichia coli	specific strain	FADR	P0A8V6	1E2X	1e2x1_001	26
Oregano	Terpinen-4-ol	Oxygenated monoterpenoids	0.39	0.735675	0.591357	0.144318	ECOLI	Escherichia coli	specific strain	FCL	P32055	1BWS	1bws1_006	52
Thyme	Terpinen-4-ol	Oxygenated monoterpenoids	0.1	0.735675	0.591357	0.144318	ECOLI	Escherichia coli	specific strain	FCL	P32055	1BWS	1bws1_006	52
Oregano	Terpinen-4-ol	Oxygenated monoterpenoids	0.39	2.58167	1.28624	1.29543	ECOLI	Escherichia coli	specific strain	FCTA	P69902	1Q6Y	1q6y1_016	95
Thyme	Terpinen-4-ol	Oxygenated monoterpenoids	0.1	2.58167	1.28624	1.29543	ECOLI	Escherichia coli	specific strain	FCTA	P69902	1Q6Y	1q6y1_016	95
Oregano	Terpinen-4-ol	Oxygenated monoterpenoids	0.39	1.94912	1.8821	0.0670186	ECOLI	Escherichia coli	specific strain	FDNG	P24183	1KQF	1kqf1_020	55
Thyme	Terpinen-4-ol	Oxygenated monoterpenoids	0.1	1.94912	1.8821	0.0670186	ECOLI	Escherichia coli	specific strain	FDNG	P24183	1KQF	1kqf1_020	55
Oregano	Terpinen-4-ol	Oxygenated monoterpenoids	0.39	1.94912	1.8821	0.0670186	ECOLI	Escherichia coli	specific strain	FDNH	P0AAJ3	1KQF	1kqf1_020	55
Thyme	Terpinen-4-ol	Oxygenated monoterpenoids	0.1	1.94912	1.8821	0.0670186	ECOLI	Escherichia coli	specific strain	FDNH	P0AAJ3	1KQF	1kqf1_020	55
Oregano	Terpinen-4-ol	Oxygenated monoterpenoids	0.39	1.94912	1.8821	0.0670186	ECOLI	Escherichia coli	specific strain	FDNI	P0AEK7	1KQF	1kqf1_020	55
Thyme	Terpinen-4-ol	Oxygenated monoterpenoids	0.1	1.94912	1.8821	0.0670186	ECOLI	Escherichia coli	specific strain	FDNI	P0AEK7	1KQF	1kqf1_020	55
Oregano	Terpinen-4-ol	Oxygenated monoterpenoids	0.39	2.11903	1.01405	1.10498	STAA8	Staphylococcus aureus	strain NCTC 8325 / PS 47	FEMX	Q2FVZ4	6SNR	6snr1_004	4
Thyme	Terpinen-4-ol	Oxygenated monoterpenoids	0.1	2.11903	1.01405	1.10498	STAA8	Staphylococcus aureus	strain NCTC 8325 / PS 47	FEMX	Q2FVZ4	6SNR	6snr1_004	4
Oregano	Terpinen-4-ol	Oxygenated monoterpenoids	0.39	2.17048	1.87061	0.299868	ECOLI	Escherichia coli	specific strain	FEPA	P05825	1FEP	1fep1_006	15
Thyme	Terpinen-4-ol	Oxygenated monoterpenoids	0.1	2.17048	1.87061	0.299868	ECOLI	Escherichia coli	specific strain	FEPA	P05825	1FEP	1fep1_006	15
Oregano	Terpinen-4-ol	Oxygenated monoterpenoids	0.39	0.687859	0.619785	0.0680735	PSEAE	Pseudomonas aeruginosa	strain ATCC 15692 / DSM 22644 / CIP 104116 / JCM 14847 / LMG 12228 / 1C / PRS 101 / PAO1	FETP	Q9HU36	1T07	1t071_001	2
Thyme	Terpinen-4-ol	Oxygenated monoterpenoids	0.1	0.687859	0.619785	0.0680735	PSEAE	Pseudomonas aeruginosa	strain ATCC 15692 / DSM 22644 / CIP 104116 / JCM 14847 / LMG 12228 / 1C / PRS 101 / PAO1	FETP	Q9HU36	1T07	1t071_001	2
Oregano	Terpinen-4-ol	Oxygenated monoterpenoids	0.39	1.91562	1.48251	0.433111	ECOLI	Escherichia coli	specific strain	FHUA	P06971	4CU4	4cu41_007	35
Thyme	Terpinen-4-ol	Oxygenated monoterpenoids	0.1	1.91562	1.48251	0.433111	ECOLI	Escherichia coli	specific strain	FHUA	P06971	4CU4	4cu41_007	35
Oregano	Terpinen-4-ol	Oxygenated monoterpenoids	0.39	0.728691	0.322326	0.406365	STAAE	Staphylococcus aureus	strain Newman	FIB	A6QG59	3D5R	3d5r1_006	14
Thyme	Terpinen-4-ol	Oxygenated monoterpenoids	0.1	0.728691	0.322326	0.406365	STAAE	Staphylococcus aureus	strain Newman	FIB	A6QG59	3D5R	3d5r1_006	14
Oregano	Terpinen-4-ol	Oxygenated monoterpenoids	0.39	1.49753	1.09128	0.406252	ECOLI	Escherichia coli	specific strain	FIMA1	P04128	4DWH	4dwh1_003	22
Thyme	Terpinen-4-ol	Oxygenated monoterpenoids	0.1	1.49753	1.09128	0.406252	ECOLI	Escherichia coli	specific strain	FIMA1	P04128	4DWH	4dwh1_003	22
Oregano	Terpinen-4-ol	Oxygenated monoterpenoids	0.39	1.49753	1.09128	0.406252	ECOLI	Escherichia coli	specific strain	FIMC	P31697	4DWH	4dwh1_003	24
Thyme	Terpinen-4-ol	Oxygenated monoterpenoids	0.1	1.49753	1.09128	0.406252	ECOLI	Escherichia coli	specific strain	FIMC	P31697	4DWH	4dwh1_003	24
Oregano	Terpinen-4-ol	Oxygenated monoterpenoids	0.39	0.89851	0.745508	0.153003	ECOLI	Escherichia coli	specific strain	FIMF	P08189	3BFW	3bfw1_001	21
Thyme	Terpinen-4-ol	Oxygenated monoterpenoids	0.1	0.89851	0.745508	0.153003	ECOLI	Escherichia coli	specific strain	FIMF	P08189	3BFW	3bfw1_001	21
Oregano	Terpinen-4-ol	Oxygenated monoterpenoids	0.39	0.89851	0.745508	0.153003	ECOLI	Escherichia coli	specific strain	FIMG	P08190	3BFW	3bfw1_001	19
Thyme	Terpinen-4-ol	Oxygenated monoterpenoids	0.1	0.89851	0.745508	0.153003	ECOLI	Escherichia coli	specific strain	FIMG	P08190	3BFW	3bfw1_001	19
Oregano	Terpinen-4-ol	Oxygenated monoterpenoids	0.39	1.84484	1.60456	0.240287	ECOLI	Escherichia coli	specific strain	FIMH	P08191	4X5Q	4x5q1_001	92
Thyme	Terpinen-4-ol	Oxygenated monoterpenoids	0.1	1.84484	1.60456	0.240287	ECOLI	Escherichia coli	specific strain	FIMH	P08191	4X5Q	4x5q1_001	92
Oregano	Terpinen-4-ol	Oxygenated monoterpenoids	0.39	1.51327	1.24211	0.271154	ECOLI	Escherichia coli	specific strain	FIS	P0A6R3	1ETV	1etv1_001	23
Thyme	Terpinen-4-ol	Oxygenated monoterpenoids	0.1	1.51327	1.24211	0.271154	ECOLI	Escherichia coli	specific strain	FIS	P0A6R3	1ETV	1etv1_001	23
Oregano	Terpinen-4-ol	Oxygenated monoterpenoids	0.39	1.05056	0.875331	0.175228	PSEAE	Pseudomonas aeruginosa	strain ATCC 15692 / DSM 22644 / CIP 104116 / JCM 14847 / LMG 12228 / 1C / PRS 101 / PAO1	FLEQ	G3XCV0	6JDL	6jdl1_002	73
Thyme	Terpinen-4-ol	Oxygenated monoterpenoids	0.1	1.05056	0.875331	0.175228	PSEAE	Pseudomonas aeruginosa	strain ATCC 15692 / DSM 22644 / CIP 104116 / JCM 14847 / LMG 12228 / 1C / PRS 101 / PAO1	FLEQ	G3XCV0	6JDL	6jdl1_002	73
Oregano	Terpinen-4-ol	Oxygenated monoterpenoids	0.39	2.01285	1.21765	0.795197	ECOLI	Escherichia coli	specific strain	FLIM	P06974	1U8T	1u8t1_002	9
Thyme	Terpinen-4-ol	Oxygenated monoterpenoids	0.1	2.01285	1.21765	0.795197	ECOLI	Escherichia coli	specific strain	FLIM	P06974	1U8T	1u8t1_002	9
Oregano	Terpinen-4-ol	Oxygenated monoterpenoids	0.39	1.06041	0.949479	0.110936	ECOH1	Escherichia coli	O78:H11 (strain H10407 / ETEC)	FMC1	E3PPC4	4Y2L	4y2l1_007	52
Thyme	Terpinen-4-ol	Oxygenated monoterpenoids	0.1	1.06041	0.949479	0.110936	ECOH1	Escherichia coli	O78:H11 (strain H10407 / ETEC)	FMC1	E3PPC4	4Y2L	4y2l1_007	52
Oregano	Terpinen-4-ol	Oxygenated monoterpenoids	0.39	0.924008	0.797865	0.126143	STAAM	Staphylococcus aureus	strain Mu50 / ATCC 700699	FMO	Q99R54	3D1C	3d1c1_010	11
Thyme	Terpinen-4-ol	Oxygenated monoterpenoids	0.1	0.924008	0.797865	0.126143	STAAM	Staphylococcus aureus	strain Mu50 / ATCC 700699	FMO	Q99R54	3D1C	3d1c1_010	11
Oregano	Terpinen-4-ol	Oxygenated monoterpenoids	0.39	1.86494	0.997071	0.86787	ECOLI	Escherichia coli	specific strain	FOLC	P08192	1W7K	1w7k1_003	9
Thyme	Terpinen-4-ol	Oxygenated monoterpenoids	0.1	1.86494	0.997071	0.86787	ECOLI	Escherichia coli	specific strain	FOLC	P08192	1W7K	1w7k1_003	9
Oregano	Terpinen-4-ol	Oxygenated monoterpenoids	0.39	2.349	2.28216	0.0668331	ECOLI	Escherichia coli	specific strain	FOLD	P24186	5O28	5o281_002	35
Thyme	Terpinen-4-ol	Oxygenated monoterpenoids	0.1	2.349	2.28216	0.0668331	ECOLI	Escherichia coli	specific strain	FOLD	P24186	5O28	5o281_002	35
Oregano	Terpinen-4-ol	Oxygenated monoterpenoids	0.39	1.15211	1.11971	0.0323961	PSEAE	Pseudomonas aeruginosa	strain ATCC 15692 / DSM 22644 / CIP 104116 / JCM 14847 / LMG 12228 / 1C / PRS 101 / PAO1	FOLD	Q9I2U6	4A5O	4a5o1_001	35
Thyme	Terpinen-4-ol	Oxygenated monoterpenoids	0.1	1.15211	1.11971	0.0323961	PSEAE	Pseudomonas aeruginosa	strain ATCC 15692 / DSM 22644 / CIP 104116 / JCM 14847 / LMG 12228 / 1C / PRS 101 / PAO1	FOLD	Q9I2U6	4A5O	4a5o1_001	35
Oregano	Terpinen-4-ol	Oxygenated monoterpenoids	0.39	1.8046	1.19837	0.606225	STAAN	Staphylococcus aureus	strain N315	FOSB	P60864	4NB0	4nb01_005	21
Thyme	Terpinen-4-ol	Oxygenated monoterpenoids	0.1	1.8046	1.19837	0.606225	STAAN	Staphylococcus aureus	strain N315	FOSB	P60864	4NB0	4nb01_005	21
Oregano	Terpinen-4-ol	Oxygenated monoterpenoids	0.39	2.67565	1.65377	1.02188	PSEAE	Pseudomonas aeruginosa	strain ATCC 15692 / DSM 22644 / CIP 104116 / JCM 14847 / LMG 12228 / 1C / PRS 101 / PAO1	FPTA	P42512	1XKW	1xkw1_008	15
Thyme	Terpinen-4-ol	Oxygenated monoterpenoids	0.1	2.67565	1.65377	1.02188	PSEAE	Pseudomonas aeruginosa	strain ATCC 15692 / DSM 22644 / CIP 104116 / JCM 14847 / LMG 12228 / 1C / PRS 101 / PAO1	FPTA	P42512	1XKW	1xkw1_008	15
Oregano	Terpinen-4-ol	Oxygenated monoterpenoids	0.39	0.965137	0.0157795	0.949358	ECOLI	Escherichia coli	specific strain	FSAA	P78055	5ZOL	5zol1_016	135
Thyme	Terpinen-4-ol	Oxygenated monoterpenoids	0.1	0.965137	0.0157795	0.949358	ECOLI	Escherichia coli	specific strain	FSAA	P78055	5ZOL	5zol1_016	135
Oregano	Terpinen-4-ol	Oxygenated monoterpenoids	0.39	1.54386	1.18595	0.357908	STAAR	Staphylococcus aureus	strain MRSA252	FTSA	Q6GHQ0	3WQT	3wqt1_002	10
Thyme	Terpinen-4-ol	Oxygenated monoterpenoids	0.1	1.54386	1.18595	0.357908	STAAR	Staphylococcus aureus	strain MRSA252	FTSA	Q6GHQ0	3WQT	3wqt1_002	10
Oregano	Terpinen-4-ol	Oxygenated monoterpenoids	0.39	1.92501	1.83967	0.0853353	PSEAE	Pseudomonas aeruginosa	strain ATCC 15692 / DSM 22644 / CIP 104116 / JCM 14847 / LMG 12228 / 1C / PRS 101 / PAO1	FTSI	G3XD46	6HR9	6hr91_005	256
Thyme	Terpinen-4-ol	Oxygenated monoterpenoids	0.1	1.92501	1.83967	0.0853353	PSEAE	Pseudomonas aeruginosa	strain ATCC 15692 / DSM 22644 / CIP 104116 / JCM 14847 / LMG 12228 / 1C / PRS 101 / PAO1	FTSI	G3XD46	6HR9	6hr91_005	256
Oregano	Terpinen-4-ol	Oxygenated monoterpenoids	0.39	1.30485	1.21143	0.0934193	ECOLI	Escherichia coli	specific strain	FTSK	P46889	5DCF	5dcf1_005	20
Thyme	Terpinen-4-ol	Oxygenated monoterpenoids	0.1	1.30485	1.21143	0.0934193	ECOLI	Escherichia coli	specific strain	FTSK	P46889	5DCF	5dcf1_005	20
Oregano	Terpinen-4-ol	Oxygenated monoterpenoids	0.39	1.19977	0.980076	0.219691	ECOLI	Escherichia coli	specific strain	FTSN	P29131	6YN0	6yn01_014	17
Thyme	Terpinen-4-ol	Oxygenated monoterpenoids	0.1	1.19977	0.980076	0.219691	ECOLI	Escherichia coli	specific strain	FTSN	P29131	6YN0	6yn01_014	17
Oregano	Terpinen-4-ol	Oxygenated monoterpenoids	0.39	1.1883	0.771826	0.416476	ECOLI	Escherichia coli	specific strain	FTSP	P26648	2UXT	2uxt1_003	7
Thyme	Terpinen-4-ol	Oxygenated monoterpenoids	0.1	1.1883	0.771826	0.416476	ECOLI	Escherichia coli	specific strain	FTSP	P26648	2UXT	2uxt1_003	7
Oregano	Terpinen-4-ol	Oxygenated monoterpenoids	0.39	2.28411	1.1389	1.14521	ECOLI	Escherichia coli	specific strain	FTSY	P10121	1FTS	1fts1_003	88
Thyme	Terpinen-4-ol	Oxygenated monoterpenoids	0.1	2.28411	1.1389	1.14521	ECOLI	Escherichia coli	specific strain	FTSY	P10121	1FTS	1fts1_003	88
Oregano	Terpinen-4-ol	Oxygenated monoterpenoids	0.39	0.786479	0.78056	0.00591892	ECOLI	Escherichia coli	specific strain	FTSZ	P0A9A6	5HSZ	5hsz1_005	149
Thyme	Terpinen-4-ol	Oxygenated monoterpenoids	0.1	0.786479	0.78056	0.00591892	ECOLI	Escherichia coli	specific strain	FTSZ	P0A9A6	5HSZ	5hsz1_005	149
Oregano	Terpinen-4-ol	Oxygenated monoterpenoids	0.39	1.19353	0.69824	0.495289	STAA8	Staphylococcus aureus	strain NCTC 8325 / PS 47	FTSZ	Q2FZ89	6YD5	6yd51_005	149
Thyme	Terpinen-4-ol	Oxygenated monoterpenoids	0.1	1.19353	0.69824	0.495289	STAA8	Staphylococcus aureus	strain NCTC 8325 / PS 47	FTSZ	Q2FZ89	6YD5	6yd51_005	149
Oregano	Terpinen-4-ol	Oxygenated monoterpenoids	0.39	1.19353	0.69824	0.495289	STAAU	Staphylococcus aureus	specific strain	FTSZ	P0A031	6YD5	6yd51_005	149
Thyme	Terpinen-4-ol	Oxygenated monoterpenoids	0.1	1.19353	0.69824	0.495289	STAAU	Staphylococcus aureus	specific strain	FTSZ	P0A031	6YD5	6yd51_005	149
Oregano	Terpinen-4-ol	Oxygenated monoterpenoids	0.39	1.3619	1.07466	0.287242	ECOLI	Escherichia coli	specific strain	FUCA	P0AB87	1E4C	1e4c1_002	68
Thyme	Terpinen-4-ol	Oxygenated monoterpenoids	0.1	1.3619	1.07466	0.287242	ECOLI	Escherichia coli	specific strain	FUCA	P0AB87	1E4C	1e4c1_002	68
Oregano	Terpinen-4-ol	Oxygenated monoterpenoids	0.39	2.12703	1.94055	0.186475	ECOLI	Escherichia coli	specific strain	FUCI	P69922	1FUI	1fui1_010	21
Thyme	Terpinen-4-ol	Oxygenated monoterpenoids	0.1	2.12703	1.94055	0.186475	ECOLI	Escherichia coli	specific strain	FUCI	P69922	1FUI	1fui1_010	21
Oregano	Terpinen-4-ol	Oxygenated monoterpenoids	0.39	0.759413	0.702017	0.0573969	ECOLI	Escherichia coli	specific strain	FUCO	P0A9S1	1RRM	1rrm1_006	15
Thyme	Terpinen-4-ol	Oxygenated monoterpenoids	0.1	0.759413	0.702017	0.0573969	ECOLI	Escherichia coli	specific strain	FUCO	P0A9S1	1RRM	1rrm1_006	15
Oregano	Terpinen-4-ol	Oxygenated monoterpenoids	0.39	2.05746	1.66854	0.388919	ECOLI	Escherichia coli	specific strain	FUMC	P05042	6P3C	6p3c1_003	240
Thyme	Terpinen-4-ol	Oxygenated monoterpenoids	0.1	2.05746	1.66854	0.388919	ECOLI	Escherichia coli	specific strain	FUMC	P05042	6P3C	6p3c1_003	240
Oregano	Terpinen-4-ol	Oxygenated monoterpenoids	0.39	1.78589	1.4611	0.324786	ECOLI	Escherichia coli	specific strain	G3P1	P0A9B2	2VYV	2vyv1_006	295
Thyme	Terpinen-4-ol	Oxygenated monoterpenoids	0.1	1.78589	1.4611	0.324786	ECOLI	Escherichia coli	specific strain	G3P1	P0A9B2	2VYV	2vyv1_006	295
Oregano	Terpinen-4-ol	Oxygenated monoterpenoids	0.39	2.61924	1.64075	0.978495	STAAR	Staphylococcus aureus	strain MRSA252	G3P1	Q6GIL8	3K73	3k731_013	295
Thyme	Terpinen-4-ol	Oxygenated monoterpenoids	0.1	2.61924	1.64075	0.978495	STAAR	Staphylococcus aureus	strain MRSA252	G3P1	Q6GIL8	3K73	3k731_013	295
Oregano	Terpinen-4-ol	Oxygenated monoterpenoids	0.39	1.32623	1.25844	0.067787	ECOLI	Escherichia coli	specific strain	G6PI	P0A6T1	3NBU	3nbu1_001	27
Thyme	Terpinen-4-ol	Oxygenated monoterpenoids	0.1	1.32623	1.25844	0.067787	ECOLI	Escherichia coli	specific strain	G6PI	P0A6T1	3NBU	3nbu1_001	27
Oregano	Terpinen-4-ol	Oxygenated monoterpenoids	0.39	0.743005	0.718481	0.0245239	ECOLI	Escherichia coli	specific strain	GABD	P25526	3JZ4	3jz41_022	19
Thyme	Terpinen-4-ol	Oxygenated monoterpenoids	0.1	0.743005	0.718481	0.0245239	ECOLI	Escherichia coli	specific strain	GABD	P25526	3JZ4	3jz41_022	19
Oregano	Terpinen-4-ol	Oxygenated monoterpenoids	0.39	1.93972	1.00076	0.938961	ECOLI	Escherichia coli	specific strain	GABT	P22256	1SF2	1sf21_026	58
Thyme	Terpinen-4-ol	Oxygenated monoterpenoids	0.1	1.93972	1.00076	0.938961	ECOLI	Escherichia coli	specific strain	GABT	P22256	1SF2	1sf21_026	58
Oregano	Terpinen-4-ol	Oxygenated monoterpenoids	0.39	3.24135	2.58107	0.660278	ECOLI	Escherichia coli	specific strain	GALE	P09147	1KVT	1kvt1_004	131
Thyme	Terpinen-4-ol	Oxygenated monoterpenoids	0.1	3.24135	2.58107	0.660278	ECOLI	Escherichia coli	specific strain	GALE	P09147	1KVT	1kvt1_004	131
Oregano	Terpinen-4-ol	Oxygenated monoterpenoids	0.39	1.20077	1.15653	0.0442421	ECOLI	Escherichia coli	specific strain	GALU	P0AEP3	2E3D	2e3d1_006	14
Thyme	Terpinen-4-ol	Oxygenated monoterpenoids	0.1	1.20077	1.15653	0.0442421	ECOLI	Escherichia coli	specific strain	GALU	P0AEP3	2E3D	2e3d1_006	14
Oregano	Terpinen-4-ol	Oxygenated monoterpenoids	0.39	0.622434	0.595163	0.0272711	STAAM	Staphylococcus aureus	strain Mu50 / ATCC 700699	GATA	P63488	3IP4	3ip41_001	49
Thyme	Terpinen-4-ol	Oxygenated monoterpenoids	0.1	0.622434	0.595163	0.0272711	STAAM	Staphylococcus aureus	strain Mu50 / ATCC 700699	GATA	P63488	3IP4	3ip41_001	49
Oregano	Terpinen-4-ol	Oxygenated monoterpenoids	0.39	0.622434	0.595163	0.0272711	STAAM	Staphylococcus aureus	strain Mu50 / ATCC 700699	GATB	P64201	3IP4	3ip41_001	49
Thyme	Terpinen-4-ol	Oxygenated monoterpenoids	0.1	0.622434	0.595163	0.0272711	STAAM	Staphylococcus aureus	strain Mu50 / ATCC 700699	GATB	P64201	3IP4	3ip41_001	49
Oregano	Terpinen-4-ol	Oxygenated monoterpenoids	0.39	0.622434	0.595163	0.0272711	STAAM	Staphylococcus aureus	strain Mu50 / ATCC 700699	GATC	P68807	3IP4	3ip41_001	49
Thyme	Terpinen-4-ol	Oxygenated monoterpenoids	0.1	0.622434	0.595163	0.0272711	STAAM	Staphylococcus aureus	strain Mu50 / ATCC 700699	GATC	P68807	3IP4	3ip41_001	49
Oregano	Terpinen-4-ol	Oxygenated monoterpenoids	0.39	1.93612	0.575586	1.36054	PSEAE	Pseudomonas aeruginosa	strain ATCC 15692 / DSM 22644 / CIP 104116 / JCM 14847 / LMG 12228 / 1C / PRS 101 / PAO1	GBUA	Q9I3S3	3NIO	3nio1_044	22
Thyme	Terpinen-4-ol	Oxygenated monoterpenoids	0.1	1.93612	0.575586	1.36054	PSEAE	Pseudomonas aeruginosa	strain ATCC 15692 / DSM 22644 / CIP 104116 / JCM 14847 / LMG 12228 / 1C / PRS 101 / PAO1	GBUA	Q9I3S3	3NIO	3nio1_044	22
Oregano	Terpinen-4-ol	Oxygenated monoterpenoids	0.39	0.388497	0.201015	0.187482	ECOLI	Escherichia coli	specific strain	GCH1L	P0AFP6	1NMO	1nmo1_010	65
Thyme	Terpinen-4-ol	Oxygenated monoterpenoids	0.1	0.388497	0.201015	0.187482	ECOLI	Escherichia coli	specific strain	GCH1L	P0AFP6	1NMO	1nmo1_010	65
Oregano	Terpinen-4-ol	Oxygenated monoterpenoids	0.39	1.98444	1.04006	0.944382	STAAM	Staphylococcus aureus	strain Mu50 / ATCC 700699	GCH1L	P67272	2NYD	2nyd1_023	65
Thyme	Terpinen-4-ol	Oxygenated monoterpenoids	0.1	1.98444	1.04006	0.944382	STAAM	Staphylococcus aureus	strain Mu50 / ATCC 700699	GCH1L	P67272	2NYD	2nyd1_023	65
Oregano	Terpinen-4-ol	Oxygenated monoterpenoids	0.39	0.910779	0.622662	0.288117	ECOLI	Escherichia coli	specific strain	GCS2	P77213	1R8G	1r8g1_016	17
Thyme	Terpinen-4-ol	Oxygenated monoterpenoids	0.1	0.910779	0.622662	0.288117	ECOLI	Escherichia coli	specific strain	GCS2	P77213	1R8G	1r8g1_016	17
Oregano	Terpinen-4-ol	Oxygenated monoterpenoids	0.39	0.943557	0.900957	0.0426005	ECOLI	Escherichia coli	specific strain	GCSH	P0A6T9	3A8I	3a8i1_008	33
Thyme	Terpinen-4-ol	Oxygenated monoterpenoids	0.1	0.943557	0.900957	0.0426005	ECOLI	Escherichia coli	specific strain	GCSH	P0A6T9	3A8I	3a8i1_008	33
Oregano	Terpinen-4-ol	Oxygenated monoterpenoids	0.39	0.943557	0.900957	0.0426005	ECOLI	Escherichia coli	specific strain	GCST	P27248	3A8I	3a8i1_008	32
Thyme	Terpinen-4-ol	Oxygenated monoterpenoids	0.1	0.943557	0.900957	0.0426005	ECOLI	Escherichia coli	specific strain	GCST	P27248	3A8I	3a8i1_008	32
Oregano	Terpinen-4-ol	Oxygenated monoterpenoids	0.39	2.40588	1.82982	0.576064	ECOLI	Escherichia coli	specific strain	GGT	P18956	2DG5	2dg51_001	67
Thyme	Terpinen-4-ol	Oxygenated monoterpenoids	0.1	2.40588	1.82982	0.576064	ECOLI	Escherichia coli	specific strain	GGT	P18956	2DG5	2dg51_001	67
Oregano	Terpinen-4-ol	Oxygenated monoterpenoids	0.39	2.1252	1.7219	0.403294	ECOLI	Escherichia coli	specific strain	GHRA	P75913	6OVL	6ovl1_002	15
Thyme	Terpinen-4-ol	Oxygenated monoterpenoids	0.1	2.1252	1.7219	0.403294	ECOLI	Escherichia coli	specific strain	GHRA	P75913	6OVL	6ovl1_002	15
Oregano	Terpinen-4-ol	Oxygenated monoterpenoids	0.39	1.81703	0.838759	0.978271	KLEPN	Klebsiella pneumoniae	specific strain	GLF1	Q48485	2BI7	2bi71_003	37
Thyme	Terpinen-4-ol	Oxygenated monoterpenoids	0.1	1.81703	0.838759	0.978271	KLEPN	Klebsiella pneumoniae	specific strain	GLF1	Q48485	2BI7	2bi71_003	37
Oregano	Terpinen-4-ol	Oxygenated monoterpenoids	0.39	0.796823	0.651075	0.145748	ECOLI	Escherichia coli	specific strain	GLF	P37747	1I8T	1i8t1_015	16
Thyme	Terpinen-4-ol	Oxygenated monoterpenoids	0.1	0.796823	0.651075	0.145748	ECOLI	Escherichia coli	specific strain	GLF	P37747	1I8T	1i8t1_015	16
Oregano	Terpinen-4-ol	Oxygenated monoterpenoids	0.39	1.06257	0.674886	0.387682	ECOLI	Escherichia coli	specific strain	GLGB	P07762	5E70	5e701_010	39
Thyme	Terpinen-4-ol	Oxygenated monoterpenoids	0.1	1.06257	0.674886	0.387682	ECOLI	Escherichia coli	specific strain	GLGB	P07762	5E70	5e701_010	39
Oregano	Terpinen-4-ol	Oxygenated monoterpenoids	0.39	1.47146	1.10046	0.371007	ECOLI	Escherichia coli	specific strain	GLMS	P17169	2J6H	2j6h1_012	163
Thyme	Terpinen-4-ol	Oxygenated monoterpenoids	0.1	1.47146	1.10046	0.371007	ECOLI	Escherichia coli	specific strain	GLMS	P17169	2J6H	2j6h1_012	163
Oregano	Terpinen-4-ol	Oxygenated monoterpenoids	0.39	2.07319	1.69881	0.374377	ECOLI	Escherichia coli	specific strain	GLMU	P0ACC7	2OI5	2oi51_001	86
Thyme	Terpinen-4-ol	Oxygenated monoterpenoids	0.1	2.07319	1.69881	0.374377	ECOLI	Escherichia coli	specific strain	GLMU	P0ACC7	2OI5	2oi51_001	86
Oregano	Terpinen-4-ol	Oxygenated monoterpenoids	0.39	1.43539	0.713937	0.721455	ECOLI	Escherichia coli	specific strain	GLNE	P30870	1V4A	1v4a1_009	19
Thyme	Terpinen-4-ol	Oxygenated monoterpenoids	0.1	1.43539	0.713937	0.721455	ECOLI	Escherichia coli	specific strain	GLNE	P30870	1V4A	1v4a1_009	19
Oregano	Terpinen-4-ol	Oxygenated monoterpenoids	0.39	1.14576	0.876467	0.269293	ECOLI	Escherichia coli	specific strain	GLNK	P0AC55	1GNK	1gnk1_003	38
Thyme	Terpinen-4-ol	Oxygenated monoterpenoids	0.1	1.14576	0.876467	0.269293	ECOLI	Escherichia coli	specific strain	GLNK	P0AC55	1GNK	1gnk1_003	38
Oregano	Terpinen-4-ol	Oxygenated monoterpenoids	0.39	2.52272	1.43993	1.08279	ECOLI	Escherichia coli	specific strain	GLPG	P09391	5MTF	5mtf1_006	132
Thyme	Terpinen-4-ol	Oxygenated monoterpenoids	0.1	2.52272	1.43993	1.08279	ECOLI	Escherichia coli	specific strain	GLPG	P09391	5MTF	5mtf1_006	132
Oregano	Terpinen-4-ol	Oxygenated monoterpenoids	0.39	0.600786	0.533732	0.0670534	ECOLI	Escherichia coli	specific strain	GLPK	P0A6F3	1BU6	1bu61_025	58
Thyme	Terpinen-4-ol	Oxygenated monoterpenoids	0.1	0.600786	0.533732	0.0670534	ECOLI	Escherichia coli	specific strain	GLPK	P0A6F3	1BU6	1bu61_025	58
Oregano	Terpinen-4-ol	Oxygenated monoterpenoids	0.39	1.40877	0.943091	0.465678	STAAC	Staphylococcus aureus	strain COL	GLPK	Q5HGD2	3G25	3g251_009	58
Thyme	Terpinen-4-ol	Oxygenated monoterpenoids	0.1	1.40877	0.943091	0.465678	STAAC	Staphylococcus aureus	strain COL	GLPK	Q5HGD2	3G25	3g251_009	58
Oregano	Terpinen-4-ol	Oxygenated monoterpenoids	0.39	0.225612	0.0918593	0.133753	PSEAB	Pseudomonas aeruginosa	strain UCBPP-PA14	GMHA	Q02H15	3BJZ	3bjz1_012	22
Thyme	Terpinen-4-ol	Oxygenated monoterpenoids	0.1	0.225612	0.0918593	0.133753	PSEAB	Pseudomonas aeruginosa	strain UCBPP-PA14	GMHA	Q02H15	3BJZ	3bjz1_012	22
Oregano	Terpinen-4-ol	Oxygenated monoterpenoids	0.39	0.225612	0.0918593	0.133753	PSEAE	Pseudomonas aeruginosa	strain ATCC 15692 / DSM 22644 / CIP 104116 / JCM 14847 / LMG 12228 / 1C / PRS 101 / PAO1	GMHA	Q9HVZ0	3BJZ	3bjz1_012	22
Thyme	Terpinen-4-ol	Oxygenated monoterpenoids	0.1	0.225612	0.0918593	0.133753	PSEAE	Pseudomonas aeruginosa	strain ATCC 15692 / DSM 22644 / CIP 104116 / JCM 14847 / LMG 12228 / 1C / PRS 101 / PAO1	GMHA	Q9HVZ0	3BJZ	3bjz1_012	22
Oregano	Terpinen-4-ol	Oxygenated monoterpenoids	0.39	0.509465	0.416684	0.0927806	ECOLI	Escherichia coli	specific strain	GMM	P32056	2GT2	2gt21_004	14
Thyme	Terpinen-4-ol	Oxygenated monoterpenoids	0.1	0.509465	0.416684	0.0927806	ECOLI	Escherichia coli	specific strain	GMM	P32056	2GT2	2gt21_004	14
Oregano	Terpinen-4-ol	Oxygenated monoterpenoids	0.39	1.23426	0.694788	0.539474	ECOLI	Escherichia coli	specific strain	GPPA	P25552	6PBZ	6pbz1_033	32
Thyme	Terpinen-4-ol	Oxygenated monoterpenoids	0.1	1.23426	0.694788	0.539474	ECOLI	Escherichia coli	specific strain	GPPA	P25552	6PBZ	6pbz1_033	32
Oregano	Terpinen-4-ol	Oxygenated monoterpenoids	0.39	2.23807	1.6263	0.61177	ECOLI	Escherichia coli	specific strain	GPR	Q46851	4AUB	4aub1_058	75
Thyme	Terpinen-4-ol	Oxygenated monoterpenoids	0.1	2.23807	1.6263	0.61177	ECOLI	Escherichia coli	specific strain	GPR	Q46851	4AUB	4aub1_058	75
Oregano	Terpinen-4-ol	Oxygenated monoterpenoids	0.39	1.20386	0.754699	0.449159	PSEAE	Pseudomonas aeruginosa	strain ATCC 15692 / DSM 22644 / CIP 104116 / JCM 14847 / LMG 12228 / 1C / PRS 101 / PAO1	GPUA	Q9I6K2	3NIP	3nip1_017	38
Thyme	Terpinen-4-ol	Oxygenated monoterpenoids	0.1	1.20386	0.754699	0.449159	PSEAE	Pseudomonas aeruginosa	strain ATCC 15692 / DSM 22644 / CIP 104116 / JCM 14847 / LMG 12228 / 1C / PRS 101 / PAO1	GPUA	Q9I6K2	3NIP	3nip1_017	38
Oregano	Terpinen-4-ol	Oxygenated monoterpenoids	0.39	1.8433	0.962874	0.880431	PSEAE	Pseudomonas aeruginosa	strain ATCC 15692 / DSM 22644 / CIP 104116 / JCM 14847 / LMG 12228 / 1C / PRS 101 / PAO1	GSA	P48247	5I92	5i921_002	7
Thyme	Terpinen-4-ol	Oxygenated monoterpenoids	0.1	1.8433	0.962874	0.880431	PSEAE	Pseudomonas aeruginosa	strain ATCC 15692 / DSM 22644 / CIP 104116 / JCM 14847 / LMG 12228 / 1C / PRS 101 / PAO1	GSA	P48247	5I92	5i921_002	7
Oregano	Terpinen-4-ol	Oxygenated monoterpenoids	0.39	1.46046	1.32724	0.133226	STAES	Staphylococcus epidermidis	strain ATCC 12228	GSEA	P0C0Q2	6Q12	6q121_002	15
Thyme	Terpinen-4-ol	Oxygenated monoterpenoids	0.1	1.46046	1.32724	0.133226	STAES	Staphylococcus epidermidis	strain ATCC 12228	GSEA	P0C0Q2	6Q12	6q121_002	15
Oregano	Terpinen-4-ol	Oxygenated monoterpenoids	0.39	1.21916	0.872823	0.346333	ECOLI	Escherichia coli	specific strain	GSH1	P0A6W9	2D32	2d321_012	57
Thyme	Terpinen-4-ol	Oxygenated monoterpenoids	0.1	1.21916	0.872823	0.346333	ECOLI	Escherichia coli	specific strain	GSH1	P0A6W9	2D32	2d321_012	57
Oregano	Terpinen-4-ol	Oxygenated monoterpenoids	0.39	2.37088	1.86503	0.505847	ECOLX	Escherichia coli	unkown - specific strain?	GSPI	Q8VPC3	3CI0	3ci01_004	25
Thyme	Terpinen-4-ol	Oxygenated monoterpenoids	0.1	2.37088	1.86503	0.505847	ECOLX	Escherichia coli	unkown - specific strain?	GSPI	Q8VPC3	3CI0	3ci01_004	25
Oregano	Terpinen-4-ol	Oxygenated monoterpenoids	0.39	2.37088	1.86503	0.505847	ECOLX	Escherichia coli	unkown - specific strain?	GSPJ	A0A4C3GMC1	3CI0	3ci01_004	29
Thyme	Terpinen-4-ol	Oxygenated monoterpenoids	0.1	2.37088	1.86503	0.505847	ECOLX	Escherichia coli	unkown - specific strain?	GSPJ	A0A4C3GMC1	3CI0	3ci01_004	29
Oregano	Terpinen-4-ol	Oxygenated monoterpenoids	0.39	1.47138	1.24189	0.229489	ECOLI	Escherichia coli	specific strain	GSP	P0AES0	2IO8	2io81_014	55
Thyme	Terpinen-4-ol	Oxygenated monoterpenoids	0.1	1.47138	1.24189	0.229489	ECOLI	Escherichia coli	specific strain	GSP	P0AES0	2IO8	2io81_014	55
Oregano	Terpinen-4-ol	Oxygenated monoterpenoids	0.39	0.763826	0.193373	0.570454	ECOLI	Escherichia coli	specific strain	GUAD	P76641	6OHB	6ohb1_007	26
Thyme	Terpinen-4-ol	Oxygenated monoterpenoids	0.1	0.763826	0.193373	0.570454	ECOLI	Escherichia coli	specific strain	GUAD	P76641	6OHB	6ohb1_007	26
Oregano	Terpinen-4-ol	Oxygenated monoterpenoids	0.39	2.79586	2.17537	0.620492	ECOLI	Escherichia coli	specific strain	GUDD	P0AES2	1ECQ	1ecq1_014	145
Thyme	Terpinen-4-ol	Oxygenated monoterpenoids	0.1	2.79586	2.17537	0.620492	ECOLI	Escherichia coli	specific strain	GUDD	P0AES2	1ECQ	1ecq1_014	145
Oregano	Terpinen-4-ol	Oxygenated monoterpenoids	0.39	1.43761	1.11893	0.318686	STAAN	Staphylococcus aureus	strain N315	GYRA	Q99XG5	5NPP	5npp1_015	90
Thyme	Terpinen-4-ol	Oxygenated monoterpenoids	0.1	1.43761	1.11893	0.318686	STAAN	Staphylococcus aureus	strain N315	GYRA	Q99XG5	5NPP	5npp1_015	90
Oregano	Terpinen-4-ol	Oxygenated monoterpenoids	0.39	2.03268	1.8334	0.199279	ECOLI	Escherichia coli	specific strain	GYRB	P0AES6	6F94	6f941_001	255
Thyme	Terpinen-4-ol	Oxygenated monoterpenoids	0.1	2.03268	1.8334	0.199279	ECOLI	Escherichia coli	specific strain	GYRB	P0AES6	6F94	6f941_001	255
Oregano	Terpinen-4-ol	Oxygenated monoterpenoids	0.39	1.6656	0.895056	0.770544	PSEAE	Pseudomonas aeruginosa	strain ATCC 15692 / DSM 22644 / CIP 104116 / JCM 14847 / LMG 12228 / 1C / PRS 101 / PAO1	GYRB	Q9I7C2	6M1J	6m1j1_002	255
Thyme	Terpinen-4-ol	Oxygenated monoterpenoids	0.1	1.6656	0.895056	0.770544	PSEAE	Pseudomonas aeruginosa	strain ATCC 15692 / DSM 22644 / CIP 104116 / JCM 14847 / LMG 12228 / 1C / PRS 101 / PAO1	GYRB	Q9I7C2	6M1J	6m1j1_002	255
Oregano	Terpinen-4-ol	Oxygenated monoterpenoids	0.39	1.43761	1.11893	0.318686	STAAN	Staphylococcus aureus	strain N315	GYRB	P66937	5NPP	5npp1_015	255
Thyme	Terpinen-4-ol	Oxygenated monoterpenoids	0.1	1.43761	1.11893	0.318686	STAAN	Staphylococcus aureus	strain N315	GYRB	P66937	5NPP	5npp1_015	255
Oregano	Terpinen-4-ol	Oxygenated monoterpenoids	0.39	1.43112	0.961413	0.469708	STAAR	Staphylococcus aureus	strain MRSA252	GYRB	Q6GKU0	4P8O	4p8o1_003	255
Thyme	Terpinen-4-ol	Oxygenated monoterpenoids	0.1	1.43112	0.961413	0.469708	STAAR	Staphylococcus aureus	strain MRSA252	GYRB	Q6GKU0	4P8O	4p8o1_003	255
Oregano	Terpinen-4-ol	Oxygenated monoterpenoids	0.39	2.33718	0.583774	1.75341	STAAU	Staphylococcus aureus	specific strain	GYRB	P0A0K8	6TCK	6tck1_002	255
Thyme	Terpinen-4-ol	Oxygenated monoterpenoids	0.1	2.33718	0.583774	1.75341	STAAU	Staphylococcus aureus	specific strain	GYRB	P0A0K8	6TCK	6tck1_002	255
Oregano	Terpinen-4-ol	Oxygenated monoterpenoids	0.39	2.02025	1.60202	0.418231	ECOLX	Escherichia coli	unkown - specific strain?	HBP	O88093	3AEH	3aeh1_002	27
Thyme	Terpinen-4-ol	Oxygenated monoterpenoids	0.1	2.02025	1.60202	0.418231	ECOLX	Escherichia coli	unkown - specific strain?	HBP	O88093	3AEH	3aeh1_002	27
Oregano	Terpinen-4-ol	Oxygenated monoterpenoids	0.39	0.797796	0.690908	0.106888	ECOLI	Escherichia coli	specific strain	HCHA	P31658	1N57	1n571_003	15
Thyme	Terpinen-4-ol	Oxygenated monoterpenoids	0.1	0.797796	0.690908	0.106888	ECOLI	Escherichia coli	specific strain	HCHA	P31658	1N57	1n571_003	15
Oregano	Terpinen-4-ol	Oxygenated monoterpenoids	0.39	1.46013	1.23612	0.224008	PSEAE	Pseudomonas aeruginosa	strain ATCC 15692 / DSM 22644 / CIP 104116 / JCM 14847 / LMG 12228 / 1C / PRS 101 / PAO1	HDAH	Q9HXM1	5G10	5g101_014	84
Thyme	Terpinen-4-ol	Oxygenated monoterpenoids	0.1	1.46013	1.23612	0.224008	PSEAE	Pseudomonas aeruginosa	strain ATCC 15692 / DSM 22644 / CIP 104116 / JCM 14847 / LMG 12228 / 1C / PRS 101 / PAO1	HDAH	Q9HXM1	5G10	5g101_014	84
Oregano	Terpinen-4-ol	Oxygenated monoterpenoids	0.39	0.581215	0.504271	0.076944	STAAN	Staphylococcus aureus	strain N315	HDOX2	Q7A827	4FNI	4fni1_001	16
Thyme	Terpinen-4-ol	Oxygenated monoterpenoids	0.1	0.581215	0.504271	0.076944	STAAN	Staphylococcus aureus	strain N315	HDOX2	Q7A827	4FNI	4fni1_001	16
Oregano	Terpinen-4-ol	Oxygenated monoterpenoids	0.39	2.13718	1.76007	0.377109	ECOLI	Escherichia coli	specific strain	HEM2	P0ACB2	1L6S	1l6s1_012	617
Thyme	Terpinen-4-ol	Oxygenated monoterpenoids	0.1	2.13718	1.76007	0.377109	ECOLI	Escherichia coli	specific strain	HEM2	P0ACB2	1L6S	1l6s1_012	617
Oregano	Terpinen-4-ol	Oxygenated monoterpenoids	0.39	2.43163	2.00952	0.422109	PSEAE	Pseudomonas aeruginosa	strain ATCC 15692 / DSM 22644 / CIP 104116 / JCM 14847 / LMG 12228 / 1C / PRS 101 / PAO1	HEM2	Q59643	2WOQ	2woq1_005	617
Thyme	Terpinen-4-ol	Oxygenated monoterpenoids	0.1	2.43163	2.00952	0.422109	PSEAE	Pseudomonas aeruginosa	strain ATCC 15692 / DSM 22644 / CIP 104116 / JCM 14847 / LMG 12228 / 1C / PRS 101 / PAO1	HEM2	Q59643	2WOQ	2woq1_005	617
Oregano	Terpinen-4-ol	Oxygenated monoterpenoids	0.39	1.7145	1.50201	0.212484	PSEAE	Pseudomonas aeruginosa	strain ATCC 15692 / DSM 22644 / CIP 104116 / JCM 14847 / LMG 12228 / 1C / PRS 101 / PAO1	HFQ	Q9HUM0	4J5Y	4j5y1_003	133
Thyme	Terpinen-4-ol	Oxygenated monoterpenoids	0.1	1.7145	1.50201	0.212484	PSEAE	Pseudomonas aeruginosa	strain ATCC 15692 / DSM 22644 / CIP 104116 / JCM 14847 / LMG 12228 / 1C / PRS 101 / PAO1	HFQ	Q9HUM0	4J5Y	4j5y1_003	133
Oregano	Terpinen-4-ol	Oxygenated monoterpenoids	0.39	2.36744	1.82243	0.545016	ECOLI	Escherichia coli	specific strain	HIPA	P23874	2WIU	2wiu1_013	55
Thyme	Terpinen-4-ol	Oxygenated monoterpenoids	0.1	2.36744	1.82243	0.545016	ECOLI	Escherichia coli	specific strain	HIPA	P23874	2WIU	2wiu1_013	55
Oregano	Terpinen-4-ol	Oxygenated monoterpenoids	0.39	2.36744	1.82243	0.545016	ECOLI	Escherichia coli	specific strain	HIPB	P23873	2WIU	2wiu1_013	20
Thyme	Terpinen-4-ol	Oxygenated monoterpenoids	0.1	2.36744	1.82243	0.545016	ECOLI	Escherichia coli	specific strain	HIPB	P23873	2WIU	2wiu1_013	20
Oregano	Terpinen-4-ol	Oxygenated monoterpenoids	0.39	1.57119	1.24843	0.322762	STAAN	Staphylococcus aureus	strain N315	HIS7	P64373	2AE8	2ae81_146	77
Thyme	Terpinen-4-ol	Oxygenated monoterpenoids	0.1	1.57119	1.24843	0.322762	STAAN	Staphylococcus aureus	strain N315	HIS7	P64373	2AE8	2ae81_146	77
Oregano	Terpinen-4-ol	Oxygenated monoterpenoids	0.39	3.41298	2.25484	1.15814	ECOLI	Escherichia coli	specific strain	HIS8	P06986	1GEY	1gey1_002	43
Thyme	Terpinen-4-ol	Oxygenated monoterpenoids	0.1	3.41298	2.25484	1.15814	ECOLI	Escherichia coli	specific strain	HIS8	P06986	1GEY	1gey1_002	43
Oregano	Terpinen-4-ol	Oxygenated monoterpenoids	0.39	1.67236	1.29223	0.380129	ECOLI	Escherichia coli	specific strain	HISX	P06988	1KAH	1kah1_001	25
Thyme	Terpinen-4-ol	Oxygenated monoterpenoids	0.1	1.67236	1.29223	0.380129	ECOLI	Escherichia coli	specific strain	HISX	P06988	1KAH	1kah1_001	25
Oregano	Terpinen-4-ol	Oxygenated monoterpenoids	0.39	2.35118	1.23856	1.11262	ECOLI	Escherichia coli	specific strain	HIUH	P76341	2IGL	2igl1_007	22
Thyme	Terpinen-4-ol	Oxygenated monoterpenoids	0.1	2.35118	1.23856	1.11262	ECOLI	Escherichia coli	specific strain	HIUH	P76341	2IGL	2igl1_007	22
Oregano	Terpinen-4-ol	Oxygenated monoterpenoids	0.39	2.30706	1.95144	0.355619	STAAU	Staphylococcus aureus	specific strain	HLA	P09616	6U4P	6u4p1_012	170
Thyme	Terpinen-4-ol	Oxygenated monoterpenoids	0.1	2.30706	1.95144	0.355619	STAAU	Staphylococcus aureus	specific strain	HLA	P09616	6U4P	6u4p1_012	170
Oregano	Terpinen-4-ol	Oxygenated monoterpenoids	0.39	1.5018	1.40429	0.0975081	STAAM	Staphylococcus aureus	strain Mu50 / ATCC 700699	HLGA	P0A071	3B07	3b071_007	38
Thyme	Terpinen-4-ol	Oxygenated monoterpenoids	0.1	1.5018	1.40429	0.0975081	STAAM	Staphylococcus aureus	strain Mu50 / ATCC 700699	HLGA	P0A071	3B07	3b071_007	38
Oregano	Terpinen-4-ol	Oxygenated monoterpenoids	0.39	1.76458	1.46947	0.295111	STAAU	Staphylococcus aureus	specific strain	HLGB	P0A077	3LKF	3lkf1_001	10
Thyme	Terpinen-4-ol	Oxygenated monoterpenoids	0.1	1.76458	1.46947	0.295111	STAAU	Staphylococcus aureus	specific strain	HLGB	P0A077	3LKF	3lkf1_001	10
Oregano	Terpinen-4-ol	Oxygenated monoterpenoids	0.39	1.86024	1.64221	0.218029	ECOLX	Escherichia coli	unkown - specific strain?	HLYBP	P08716	2FF7	2ff71_003	32
Thyme	Terpinen-4-ol	Oxygenated monoterpenoids	0.1	1.86024	1.64221	0.218029	ECOLX	Escherichia coli	unkown - specific strain?	HLYBP	P08716	2FF7	2ff71_003	32
Oregano	Terpinen-4-ol	Oxygenated monoterpenoids	0.39	1.77353	1.18009	0.593435	ECOLX	Escherichia coli	unkown - specific strain?	HLYDC	P09986	5C21	5c211_005	6
Thyme	Terpinen-4-ol	Oxygenated monoterpenoids	0.1	1.77353	1.18009	0.593435	ECOLX	Escherichia coli	unkown - specific strain?	HLYDC	P09986	5C21	5c211_005	6
Oregano	Terpinen-4-ol	Oxygenated monoterpenoids	0.39	1.15067	0.955453	0.19522	ENTFL	Enterococcus faecalis	specific strain	HMGCS	Q9FD71	2HDB	2hdb1_012	38
Thyme	Terpinen-4-ol	Oxygenated monoterpenoids	0.1	1.15067	0.955453	0.19522	ENTFL	Enterococcus faecalis	specific strain	HMGCS	Q9FD71	2HDB	2hdb1_012	38
Oregano	Terpinen-4-ol	Oxygenated monoterpenoids	0.39	1.49309	1.37862	0.114474	ECOLI	Escherichia coli	specific strain	HMP	P24232	1GVH	1gvh1_021	83
Thyme	Terpinen-4-ol	Oxygenated monoterpenoids	0.1	1.49309	1.37862	0.114474	ECOLI	Escherichia coli	specific strain	HMP	P24232	1GVH	1gvh1_021	83
Oregano	Terpinen-4-ol	Oxygenated monoterpenoids	0.39	1.33468	0.922009	0.412667	ECOLI	Escherichia coli	specific strain	HOLB	P28631	1A5T	1a5t1_005	9
Thyme	Terpinen-4-ol	Oxygenated monoterpenoids	0.1	1.33468	0.922009	0.412667	ECOLI	Escherichia coli	specific strain	HOLB	P28631	1A5T	1a5t1_005	9
Oregano	Terpinen-4-ol	Oxygenated monoterpenoids	0.39	2.67932	1.66466	1.01466	ECOLX	Escherichia coli	unkown - specific strain?	HPAB	Q57160	6QYI	6qyi1_017	47
Thyme	Terpinen-4-ol	Oxygenated monoterpenoids	0.1	2.67932	1.66466	1.01466	ECOLX	Escherichia coli	unkown - specific strain?	HPAB	Q57160	6QYI	6qyi1_017	47
Oregano	Terpinen-4-ol	Oxygenated monoterpenoids	0.39	1.47374	1.24124	0.232493	ECOLX	Escherichia coli	unkown - specific strain?	HPCG	P42270	2EB6	2eb61_028	65
Thyme	Terpinen-4-ol	Oxygenated monoterpenoids	0.1	1.47374	1.24124	0.232493	ECOLX	Escherichia coli	unkown - specific strain?	HPCG	P42270	2EB6	2eb61_028	65
Oregano	Terpinen-4-ol	Oxygenated monoterpenoids	0.39	1.07491	0.242883	0.832025	ECOLC	Escherichia coli	strain ATCC 8739 / DSM 1576 / NBRC 3972 / NCIMB 8545 / WDCM 00012 / Crooks	HPCH	B1IS70	4B5T	4b5t1_028	133
Thyme	Terpinen-4-ol	Oxygenated monoterpenoids	0.1	1.07491	0.242883	0.832025	ECOLC	Escherichia coli	strain ATCC 8739 / DSM 1576 / NBRC 3972 / NCIMB 8545 / WDCM 00012 / Crooks	HPCH	B1IS70	4B5T	4b5t1_028	133
Oregano	Terpinen-4-ol	Oxygenated monoterpenoids	0.39	2.34634	1.88117	0.465171	ECOLI	Escherichia coli	specific strain	HPPK	P26281	4M5I	4m5i1_002	159
Thyme	Terpinen-4-ol	Oxygenated monoterpenoids	0.1	2.34634	1.88117	0.465171	ECOLI	Escherichia coli	specific strain	HPPK	P26281	4M5I	4m5i1_002	159
Oregano	Terpinen-4-ol	Oxygenated monoterpenoids	0.39	0.888437	0.393921	0.494516	ECOLI	Escherichia coli	specific strain	HRPB	P37024	6EUD	6eud1_012	15
Thyme	Terpinen-4-ol	Oxygenated monoterpenoids	0.1	0.888437	0.393921	0.494516	ECOLI	Escherichia coli	specific strain	HRPB	P37024	6EUD	6eud1_012	15
Oregano	Terpinen-4-ol	Oxygenated monoterpenoids	0.39	0.984951	0.845487	0.139464	ECOLI	Escherichia coli	specific strain	HTPG	P0A6Z3	2IOR	2ior1_001	7
Thyme	Terpinen-4-ol	Oxygenated monoterpenoids	0.1	0.984951	0.845487	0.139464	ECOLI	Escherichia coli	specific strain	HTPG	P0A6Z3	2IOR	2ior1_001	7
Oregano	Terpinen-4-ol	Oxygenated monoterpenoids	0.39	1.06064	1.0168	0.0438421	PSEAE	Pseudomonas aeruginosa	strain ATCC 15692 / DSM 22644 / CIP 104116 / JCM 14847 / LMG 12228 / 1C / PRS 101 / PAO1	HUTF	Q9HU77	4RDV	4rdv1_020	75
Thyme	Terpinen-4-ol	Oxygenated monoterpenoids	0.1	1.06064	1.0168	0.0438421	PSEAE	Pseudomonas aeruginosa	strain ATCC 15692 / DSM 22644 / CIP 104116 / JCM 14847 / LMG 12228 / 1C / PRS 101 / PAO1	HUTF	Q9HU77	4RDV	4rdv1_020	75
Oregano	Terpinen-4-ol	Oxygenated monoterpenoids	0.39	2.03871	1.66779	0.370921	ECOLI	Escherichia coli	specific strain	HXPB	P77247	1TE2	1te21_007	6
Thyme	Terpinen-4-ol	Oxygenated monoterpenoids	0.1	2.03871	1.66779	0.370921	ECOLI	Escherichia coli	specific strain	HXPB	P77247	1TE2	1te21_007	6
Oregano	Terpinen-4-ol	Oxygenated monoterpenoids	0.39	2.91602	2.07486	0.841156	PSEAE	Pseudomonas aeruginosa	strain ATCC 15692 / DSM 22644 / CIP 104116 / JCM 14847 / LMG 12228 / 1C / PRS 101 / PAO1	HYDA	Q9I676	5YKD	5ykd1_001	49
Thyme	Terpinen-4-ol	Oxygenated monoterpenoids	0.1	2.91602	2.07486	0.841156	PSEAE	Pseudomonas aeruginosa	strain ATCC 15692 / DSM 22644 / CIP 104116 / JCM 14847 / LMG 12228 / 1C / PRS 101 / PAO1	HYDA	Q9I676	5YKD	5ykd1_001	49
Oregano	Terpinen-4-ol	Oxygenated monoterpenoids	0.39	1.35133	1.27236	0.0789709	ECOLI	Escherichia coli	specific strain	IADA	P39377	2AQO	2aqo1_047	173
Thyme	Terpinen-4-ol	Oxygenated monoterpenoids	0.1	1.35133	1.27236	0.0789709	ECOLI	Escherichia coli	specific strain	IADA	P39377	2AQO	2aqo1_047	173
Oregano	Terpinen-4-ol	Oxygenated monoterpenoids	0.39	0.680064	0.610196	0.0698686	STAAC	Staphylococcus aureus	strain COL	ICAR	Q5HCN2	3GEU	3geu1_003	11
Thyme	Terpinen-4-ol	Oxygenated monoterpenoids	0.1	0.680064	0.610196	0.0698686	STAAC	Staphylococcus aureus	strain COL	ICAR	Q5HCN2	3GEU	3geu1_003	11
Oregano	Terpinen-4-ol	Oxygenated monoterpenoids	0.39	1.44704	1.20985	0.237194	ECOLI	Escherichia coli	specific strain	ICLR	P16528	2O99	2o991_004	12
Thyme	Terpinen-4-ol	Oxygenated monoterpenoids	0.1	1.44704	1.20985	0.237194	ECOLI	Escherichia coli	specific strain	ICLR	P16528	2O99	2o991_004	12
Oregano	Terpinen-4-ol	Oxygenated monoterpenoids	0.39	2.26646	1.79673	0.469735	ECOLI	Escherichia coli	specific strain	IDH	P08200	4AJ3	4aj31_001	251
Thyme	Terpinen-4-ol	Oxygenated monoterpenoids	0.1	2.26646	1.79673	0.469735	ECOLI	Escherichia coli	specific strain	IDH	P08200	4AJ3	4aj31_001	251
Oregano	Terpinen-4-ol	Oxygenated monoterpenoids	0.39	1.37808	1.32198	0.0560917	KLEPN	Klebsiella pneumoniae	specific strain	ILVB	P27696	1OZF	1ozf1_008	142
Thyme	Terpinen-4-ol	Oxygenated monoterpenoids	0.1	1.37808	1.32198	0.0560917	KLEPN	Klebsiella pneumoniae	specific strain	ILVB	P27696	1OZF	1ozf1_008	142
Oregano	Terpinen-4-ol	Oxygenated monoterpenoids	0.39	2.86718	2.02907	0.838115	STAA8	Staphylococcus aureus	strain NCTC 8325 / PS 47	ILVC	Q2FWK4	6C55	6c551_005	78
Thyme	Terpinen-4-ol	Oxygenated monoterpenoids	0.1	2.86718	2.02907	0.838115	STAA8	Staphylococcus aureus	strain NCTC 8325 / PS 47	ILVC	Q2FWK4	6C55	6c551_005	78
Oregano	Terpinen-4-ol	Oxygenated monoterpenoids	0.39	1.57299	0.834525	0.738468	ECOLI	Escherichia coli	specific strain	ILVE	P0AB80	1I1L	1i1l1_008	119
Thyme	Terpinen-4-ol	Oxygenated monoterpenoids	0.1	1.57299	0.834525	0.738468	ECOLI	Escherichia coli	specific strain	ILVE	P0AB80	1I1L	1i1l1_008	119
Oregano	Terpinen-4-ol	Oxygenated monoterpenoids	0.39	1.20022	0.888461	0.311758	PSEAE	Pseudomonas aeruginosa	strain ATCC 15692 / DSM 22644 / CIP 104116 / JCM 14847 / LMG 12228 / 1C / PRS 101 / PAO1	ILVE	O86428	6NST	6nst1_018	119
Thyme	Terpinen-4-ol	Oxygenated monoterpenoids	0.1	1.20022	0.888461	0.311758	PSEAE	Pseudomonas aeruginosa	strain ATCC 15692 / DSM 22644 / CIP 104116 / JCM 14847 / LMG 12228 / 1C / PRS 101 / PAO1	ILVE	O86428	6NST	6nst1_018	119
Oregano	Terpinen-4-ol	Oxygenated monoterpenoids	0.39	1.57221	1.17409	0.39812	ECOLX	Escherichia coli	unkown - specific strain?	IMM7	Q03708	1UNK	1unk1_005	68
Thyme	Terpinen-4-ol	Oxygenated monoterpenoids	0.1	1.57221	1.17409	0.39812	ECOLX	Escherichia coli	unkown - specific strain?	IMM7	Q03708	1UNK	1unk1_005	68
Oregano	Terpinen-4-ol	Oxygenated monoterpenoids	0.39	2.76657	2.44114	0.325433	ECOLI	Escherichia coli	specific strain	INGK	P0AEW6	6VWO	6vwo1_002	11
Thyme	Terpinen-4-ol	Oxygenated monoterpenoids	0.1	2.76657	2.44114	0.325433	ECOLI	Escherichia coli	specific strain	INGK	P0AEW6	6VWO	6vwo1_002	11
Oregano	Terpinen-4-ol	Oxygenated monoterpenoids	0.39	0.970807	0.711739	0.259068	ECOLI	Escherichia coli	specific strain	IPYR	P0A7A9	1MJX	1mjx1_013	244
Thyme	Terpinen-4-ol	Oxygenated monoterpenoids	0.1	0.970807	0.711739	0.259068	ECOLI	Escherichia coli	specific strain	IPYR	P0A7A9	1MJX	1mjx1_013	244
Oregano	Terpinen-4-ol	Oxygenated monoterpenoids	0.39	1.36952	0.971386	0.398129	ECOLI	Escherichia coli	specific strain	IRAD	P39375	6OD1	6od11_009	10
Thyme	Terpinen-4-ol	Oxygenated monoterpenoids	0.1	1.36952	0.971386	0.398129	ECOLI	Escherichia coli	specific strain	IRAD	P39375	6OD1	6od11_009	10
Oregano	Terpinen-4-ol	Oxygenated monoterpenoids	0.39	1.11877	0.78472	0.334054	ECOLI	Escherichia coli	specific strain	ISCA	P0AAC8	1R94	1r941_007	13
Thyme	Terpinen-4-ol	Oxygenated monoterpenoids	0.1	1.11877	0.78472	0.334054	ECOLI	Escherichia coli	specific strain	ISCA	P0AAC8	1R94	1r941_007	13
Oregano	Terpinen-4-ol	Oxygenated monoterpenoids	0.39	1.359	1.05754	0.301463	ECOLI	Escherichia coli	specific strain	ISCR	P0AGK8	4HF0	4hf01_003	5
Thyme	Terpinen-4-ol	Oxygenated monoterpenoids	0.1	1.359	1.05754	0.301463	ECOLI	Escherichia coli	specific strain	ISCR	P0AGK8	4HF0	4hf01_003	5
Oregano	Terpinen-4-ol	Oxygenated monoterpenoids	0.39	1.25977	1.045	0.214769	ECO57	Escherichia coli	O157:H7	ISCS	P0A6B9	3LVJ	3lvj1_008	41
Thyme	Terpinen-4-ol	Oxygenated monoterpenoids	0.1	1.25977	1.045	0.214769	ECO57	Escherichia coli	O157:H7	ISCS	P0A6B9	3LVJ	3lvj1_008	41
Oregano	Terpinen-4-ol	Oxygenated monoterpenoids	0.39	1.51461	1.43782	0.0767852	STAAN	Staphylococcus aureus	strain N315	ISDE	Q7A652	2Q8P	2q8p1_001	3
Thyme	Terpinen-4-ol	Oxygenated monoterpenoids	0.1	1.51461	1.43782	0.0767852	STAAN	Staphylococcus aureus	strain N315	ISDE	Q7A652	2Q8P	2q8p1_001	3
Oregano	Terpinen-4-ol	Oxygenated monoterpenoids	0.39	1.04841	0.361598	0.68681	STAAM	Staphylococcus aureus	strain Mu50 / ATCC 700699	ISDH	Q931P4	2E7D	2e7d1_033	28
Thyme	Terpinen-4-ol	Oxygenated monoterpenoids	0.1	1.04841	0.361598	0.68681	STAAM	Staphylococcus aureus	strain Mu50 / ATCC 700699	ISDH	Q931P4	2E7D	2e7d1_033	28
Oregano	Terpinen-4-ol	Oxygenated monoterpenoids	0.39	0.655436	0.575527	0.0799093	STAAW	Staphylococcus aureus	strain MW2	ISDH	Q8NW39	4FC3	4fc31_007	28
Thyme	Terpinen-4-ol	Oxygenated monoterpenoids	0.1	0.655436	0.575527	0.0799093	STAAW	Staphylococcus aureus	strain MW2	ISDH	Q8NW39	4FC3	4fc31_007	28
Oregano	Terpinen-4-ol	Oxygenated monoterpenoids	0.39	0.776309	0.0962113	0.680098	ECOLI	Escherichia coli	specific strain	ISPA	P22939	1RQJ	1rqj1_003	14
Thyme	Terpinen-4-ol	Oxygenated monoterpenoids	0.1	0.776309	0.0962113	0.680098	ECOLI	Escherichia coli	specific strain	ISPA	P22939	1RQJ	1rqj1_003	14
Oregano	Terpinen-4-ol	Oxygenated monoterpenoids	0.39	1.70732	1.20622	0.501101	ECOLI	Escherichia coli	specific strain	ISPB	P0AD57	5ZE6	5ze61_004	4
Thyme	Terpinen-4-ol	Oxygenated monoterpenoids	0.1	1.70732	1.20622	0.501101	ECOLI	Escherichia coli	specific strain	ISPB	P0AD57	5ZE6	5ze61_004	4
Oregano	Terpinen-4-ol	Oxygenated monoterpenoids	0.39	1.4284	0.906991	0.521413	ECOLI	Escherichia coli	specific strain	ISPF	P62617	1GX1	1gx11_007	56
Thyme	Terpinen-4-ol	Oxygenated monoterpenoids	0.1	1.4284	0.906991	0.521413	ECOLI	Escherichia coli	specific strain	ISPF	P62617	1GX1	1gx11_007	56
Oregano	Terpinen-4-ol	Oxygenated monoterpenoids	0.39	1.05401	0.912331	0.141675	PSEAE	Pseudomonas aeruginosa	strain ATCC 15692 / DSM 22644 / CIP 104116 / JCM 14847 / LMG 12228 / 1C / PRS 101 / PAO1	ISPF	P57708	5B8F	5b8f1_005	56
Thyme	Terpinen-4-ol	Oxygenated monoterpenoids	0.1	1.05401	0.912331	0.141675	PSEAE	Pseudomonas aeruginosa	strain ATCC 15692 / DSM 22644 / CIP 104116 / JCM 14847 / LMG 12228 / 1C / PRS 101 / PAO1	ISPF	P57708	5B8F	5b8f1_005	56
Oregano	Terpinen-4-ol	Oxygenated monoterpenoids	0.39	3.00116	2.58942	0.411743	ECOLI	Escherichia coli	specific strain	ISPH	P62623	3KE9	3ke91_001	125
Thyme	Terpinen-4-ol	Oxygenated monoterpenoids	0.1	3.00116	2.58942	0.411743	ECOLI	Escherichia coli	specific strain	ISPH	P62623	3KE9	3ke91_001	125
Oregano	Terpinen-4-ol	Oxygenated monoterpenoids	0.39	1.53117	1.44335	0.0878123	STAAN	Staphylococcus aureus	strain N315	ISPT	P60477	4H8E	4h8e1_004	7
Thyme	Terpinen-4-ol	Oxygenated monoterpenoids	0.1	1.53117	1.44335	0.0878123	STAAN	Staphylococcus aureus	strain N315	ISPT	P60477	4H8E	4h8e1_004	7
Oregano	Terpinen-4-ol	Oxygenated monoterpenoids	0.39	1.45351	0.864429	0.589085	STAAN	Staphylococcus aureus	strain N315	IXTPA	P99094	4BNQ	4bnq1_011	30
Thyme	Terpinen-4-ol	Oxygenated monoterpenoids	0.1	1.45351	0.864429	0.589085	STAAN	Staphylococcus aureus	strain N315	IXTPA	P99094	4BNQ	4bnq1_011	30
Oregano	Terpinen-4-ol	Oxygenated monoterpenoids	0.39	2.31489	1.85987	0.455025	ECOLI	Escherichia coli	specific strain	KAD	P69441	6S36	6s361_001	81
Thyme	Terpinen-4-ol	Oxygenated monoterpenoids	0.1	2.31489	1.85987	0.455025	ECOLI	Escherichia coli	specific strain	KAD	P69441	6S36	6s361_001	81
Oregano	Terpinen-4-ol	Oxygenated monoterpenoids	0.39	0.857104	0.64218	0.214924	ECOLI	Escherichia coli	specific strain	KBL	P0AB77	1FC4	1fc41_010	10
Thyme	Terpinen-4-ol	Oxygenated monoterpenoids	0.1	0.857104	0.64218	0.214924	ECOLI	Escherichia coli	specific strain	KBL	P0AB77	1FC4	1fc41_010	10
Oregano	Terpinen-4-ol	Oxygenated monoterpenoids	0.39	0.328733	0.0773131	0.25142	ECOLI	Escherichia coli	specific strain	KDPD	P21865	4Y2F	4y2f1_004	9
Thyme	Terpinen-4-ol	Oxygenated monoterpenoids	0.1	0.328733	0.0773131	0.25142	ECOLI	Escherichia coli	specific strain	KDPD	P21865	4Y2F	4y2f1_004	9
Oregano	Terpinen-4-ol	Oxygenated monoterpenoids	0.39	0.744681	0.414634	0.330047	ECOLI	Escherichia coli	specific strain	KDSA	P0A715	1G7V	1g7v1_004	55
Thyme	Terpinen-4-ol	Oxygenated monoterpenoids	0.1	0.744681	0.414634	0.330047	ECOLI	Escherichia coli	specific strain	KDSA	P0A715	1G7V	1g7v1_004	55
Oregano	Terpinen-4-ol	Oxygenated monoterpenoids	0.39	0.649369	0.588509	0.0608602	ECOL6	Escherichia coli	O6:H1 (strain CFT073 / ATCC 700928 / UPEC)	KDSC	P67653	2R8E	2r8e1_012	34
Thyme	Terpinen-4-ol	Oxygenated monoterpenoids	0.1	0.649369	0.588509	0.0608602	ECOL6	Escherichia coli	O6:H1 (strain CFT073 / ATCC 700928 / UPEC)	KDSC	P67653	2R8E	2r8e1_012	34
Oregano	Terpinen-4-ol	Oxygenated monoterpenoids	0.39	1.41007	0.91959	0.490476	ECOLI	Escherichia coli	specific strain	KEFC	P03819	3L9W	3l9w1_017	39
Thyme	Terpinen-4-ol	Oxygenated monoterpenoids	0.1	1.41007	0.91959	0.490476	ECOLI	Escherichia coli	specific strain	KEFC	P03819	3L9W	3l9w1_017	39
Oregano	Terpinen-4-ol	Oxygenated monoterpenoids	0.39	1.41007	0.91959	0.490476	ECOLI	Escherichia coli	specific strain	KEFF	P0A754	3L9W	3l9w1_017	39
Thyme	Terpinen-4-ol	Oxygenated monoterpenoids	0.1	1.41007	0.91959	0.490476	ECOLI	Escherichia coli	specific strain	KEFF	P0A754	3L9W	3l9w1_017	39
Oregano	Terpinen-4-ol	Oxygenated monoterpenoids	0.39	1.1252	1.08407	0.041136	PSEAI	Pseudomonas aeruginosa	specific strain	KINB	O34206	3KKB	3kkb1_003	5
Thyme	Terpinen-4-ol	Oxygenated monoterpenoids	0.1	1.1252	1.08407	0.041136	PSEAI	Pseudomonas aeruginosa	specific strain	KINB	O34206	3KKB	3kkb1_003	5
Oregano	Terpinen-4-ol	Oxygenated monoterpenoids	0.39	0.715459	0.694316	0.0211434	KLEPN	Klebsiella pneumoniae	specific strain	KKA2	P00552	1ND4	1nd41_007	7
Thyme	Terpinen-4-ol	Oxygenated monoterpenoids	0.1	0.715459	0.694316	0.0211434	KLEPN	Klebsiella pneumoniae	specific strain	KKA2	P00552	1ND4	1nd41_007	7
Oregano	Terpinen-4-ol	Oxygenated monoterpenoids	0.39	1.4601	0.927069	0.533033	ENTFL	Enterococcus faecalis	specific strain	KKA3	P0A3Y5	2BKK	2bkk1_007	32
Thyme	Terpinen-4-ol	Oxygenated monoterpenoids	0.1	1.4601	0.927069	0.533033	ENTFL	Enterococcus faecalis	specific strain	KKA3	P0A3Y5	2BKK	2bkk1_007	32
Oregano	Terpinen-4-ol	Oxygenated monoterpenoids	0.39	0.421808	0.234857	0.186951	ECOLI	Escherichia coli	specific strain	KPYK1	P0AD61	1E0T	1e0t1_025	73
Thyme	Terpinen-4-ol	Oxygenated monoterpenoids	0.1	0.421808	0.234857	0.186951	ECOLI	Escherichia coli	specific strain	KPYK1	P0AD61	1E0T	1e0t1_025	73
Oregano	Terpinen-4-ol	Oxygenated monoterpenoids	0.39	1.31518	0.625111	0.690074	STAAM	Staphylococcus aureus	strain Mu50 / ATCC 700699	KTHY	P65248	2CCG	2ccg1_004	106
Thyme	Terpinen-4-ol	Oxygenated monoterpenoids	0.1	1.31518	0.625111	0.690074	STAAM	Staphylococcus aureus	strain Mu50 / ATCC 700699	KTHY	P65248	2CCG	2ccg1_004	106
Oregano	Terpinen-4-ol	Oxygenated monoterpenoids	0.39	0.815324	0.699199	0.116125	STAA8	Staphylococcus aureus	strain NCTC 8325 / PS 47	LACC	P0A0B9	2JGV	2jgv1_012	30
Thyme	Terpinen-4-ol	Oxygenated monoterpenoids	0.1	0.815324	0.699199	0.116125	STAA8	Staphylococcus aureus	strain NCTC 8325 / PS 47	LACC	P0A0B9	2JGV	2jgv1_012	30
Oregano	Terpinen-4-ol	Oxygenated monoterpenoids	0.39	1.27323	0.908112	0.365122	STAAM	Staphylococcus aureus	strain Mu50 / ATCC 700699	LACD	P0A009	3KAO	3kao1_006	12
Thyme	Terpinen-4-ol	Oxygenated monoterpenoids	0.1	1.27323	0.908112	0.365122	STAAM	Staphylococcus aureus	strain Mu50 / ATCC 700699	LACD	P0A009	3KAO	3kao1_006	12
Oregano	Terpinen-4-ol	Oxygenated monoterpenoids	0.39	1.46589	1.21659	0.249302	ECOLI	Escherichia coli	specific strain	LACI	P03023	3EDC	3edc1_003	24
Thyme	Terpinen-4-ol	Oxygenated monoterpenoids	0.1	1.46589	1.21659	0.249302	ECOLI	Escherichia coli	specific strain	LACI	P03023	3EDC	3edc1_003	24
Oregano	Terpinen-4-ol	Oxygenated monoterpenoids	0.39	0.965701	0.80977	0.155931	ECOLI	Escherichia coli	specific strain	LAMB	P02943	1AF6	1af61_015	15
Thyme	Terpinen-4-ol	Oxygenated monoterpenoids	0.1	0.965701	0.80977	0.155931	ECOLI	Escherichia coli	specific strain	LAMB	P02943	1AF6	1af61_015	15
Oregano	Terpinen-4-ol	Oxygenated monoterpenoids	0.39	0.879114	0.841887	0.0372274	PSEAE	Pseudomonas aeruginosa	strain ATCC 15692 / DSM 22644 / CIP 104116 / JCM 14847 / LMG 12228 / 1C / PRS 101 / PAO1	LASR	P25084	3IX3	3ix31_005	88
Thyme	Terpinen-4-ol	Oxygenated monoterpenoids	0.1	0.879114	0.841887	0.0372274	PSEAE	Pseudomonas aeruginosa	strain ATCC 15692 / DSM 22644 / CIP 104116 / JCM 14847 / LMG 12228 / 1C / PRS 101 / PAO1	LASR	P25084	3IX3	3ix31_005	88
Oregano	Terpinen-4-ol	Oxygenated monoterpenoids	0.39	1.03601	0.668071	0.367943	ENTFA	Enterococcus faecalis	strain ATCC 700802 / V583	LCHMO	Q838S1	4ALS	4als1_002	13
Thyme	Terpinen-4-ol	Oxygenated monoterpenoids	0.1	1.03601	0.668071	0.367943	ENTFA	Enterococcus faecalis	strain ATCC 700802 / V583	LCHMO	Q838S1	4ALS	4als1_002	13
Oregano	Terpinen-4-ol	Oxygenated monoterpenoids	0.39	1.72423	0.837343	0.886884	ECOLI	Escherichia coli	specific strain	LDCA	P76008	5Z01	5z011_006	14
Thyme	Terpinen-4-ol	Oxygenated monoterpenoids	0.1	1.72423	0.837343	0.886884	ECOLI	Escherichia coli	specific strain	LDCA	P76008	5Z01	5z011_006	14
Oregano	Terpinen-4-ol	Oxygenated monoterpenoids	0.39	2.34935	1.57026	0.779088	ECOLI	Escherichia coli	specific strain	LDCI	P0A9H3	3N75	3n751_009	85
Thyme	Terpinen-4-ol	Oxygenated monoterpenoids	0.1	2.34935	1.57026	0.779088	ECOLI	Escherichia coli	specific strain	LDCI	P0A9H3	3N75	3n751_009	85
Oregano	Terpinen-4-ol	Oxygenated monoterpenoids	0.39	0.782434	0.766781	0.0156529	STAAC	Staphylococcus aureus	strain COL	LDH1	Q5HJD7	3D4P	3d4p1_022	53
Thyme	Terpinen-4-ol	Oxygenated monoterpenoids	0.1	0.782434	0.766781	0.0156529	STAAC	Staphylococcus aureus	strain COL	LDH1	Q5HJD7	3D4P	3d4p1_022	53
Oregano	Terpinen-4-ol	Oxygenated monoterpenoids	0.39	2.46657	1.4525	1.01406	ECOLI	Escherichia coli	specific strain	LEP	P00803	6B88	6b881_004	56
Thyme	Terpinen-4-ol	Oxygenated monoterpenoids	0.1	2.46657	1.4525	1.01406	ECOLI	Escherichia coli	specific strain	LEP	P00803	6B88	6b881_004	56
Oregano	Terpinen-4-ol	Oxygenated monoterpenoids	0.39	1.11775	0.832785	0.28496	STAAC	Staphylococcus aureus	strain COL	LEP	Q5HHB9	4WVG	4wvg1_004	56
Thyme	Terpinen-4-ol	Oxygenated monoterpenoids	0.1	1.11775	0.832785	0.28496	STAAC	Staphylococcus aureus	strain COL	LEP	Q5HHB9	4WVG	4wvg1_004	56
Oregano	Terpinen-4-ol	Oxygenated monoterpenoids	0.39	0.3916	0.18579	0.20581	ECOLI	Escherichia coli	specific strain	LEUO	P10151	6GZ2	6gz21_010	25
Thyme	Terpinen-4-ol	Oxygenated monoterpenoids	0.1	0.3916	0.18579	0.20581	ECOLI	Escherichia coli	specific strain	LEUO	P10151	6GZ2	6gz21_010	25
Oregano	Terpinen-4-ol	Oxygenated monoterpenoids	0.39	1.50871	1.20988	0.298829	ECOLI	Escherichia coli	specific strain	LFTR	P0A8P1	2Z3P	2z3p1_005	23
Thyme	Terpinen-4-ol	Oxygenated monoterpenoids	0.1	1.50871	1.20988	0.298829	ECOLI	Escherichia coli	specific strain	LFTR	P0A8P1	2Z3P	2z3p1_005	23
Oregano	Terpinen-4-ol	Oxygenated monoterpenoids	0.39	1.40219	1.3929	0.0092893	ECOLI	Escherichia coli	specific strain	LGUL	P0AC81	1FA6	1fa61_001	19
Thyme	Terpinen-4-ol	Oxygenated monoterpenoids	0.1	1.40219	1.3929	0.0092893	ECOLI	Escherichia coli	specific strain	LGUL	P0AC81	1FA6	1fa61_001	19
Oregano	Terpinen-4-ol	Oxygenated monoterpenoids	0.39	0.456462	0.318505	0.137957	ECOLI	Escherichia coli	specific strain	LIVK	P04816	1USK	1usk1_007	27
Thyme	Terpinen-4-ol	Oxygenated monoterpenoids	0.1	0.456462	0.318505	0.137957	ECOLI	Escherichia coli	specific strain	LIVK	P04816	1USK	1usk1_007	27
Oregano	Terpinen-4-ol	Oxygenated monoterpenoids	0.39	2.32033	1.60977	0.710563	ECOLI	Escherichia coli	specific strain	LOLA	P61316	6F3Z	6f3z1_002	25
Thyme	Terpinen-4-ol	Oxygenated monoterpenoids	0.1	2.32033	1.60977	0.710563	ECOLI	Escherichia coli	specific strain	LOLA	P61316	6F3Z	6f3z1_002	25
Oregano	Terpinen-4-ol	Oxygenated monoterpenoids	0.39	2.32033	1.60977	0.710563	ECOLI	Escherichia coli	specific strain	LOLC	P0ADC3	6F3Z	6f3z1_002	14
Thyme	Terpinen-4-ol	Oxygenated monoterpenoids	0.1	2.32033	1.60977	0.710563	ECOLI	Escherichia coli	specific strain	LOLC	P0ADC3	6F3Z	6f3z1_002	14
Oregano	Terpinen-4-ol	Oxygenated monoterpenoids	0.39	1.45122	1.33525	0.115976	ECOLI	Escherichia coli	specific strain	LON	P0A9M0	1RR9	1rr91_006	61
Thyme	Terpinen-4-ol	Oxygenated monoterpenoids	0.1	1.45122	1.33525	0.115976	ECOLI	Escherichia coli	specific strain	LON	P0A9M0	1RR9	1rr91_006	61
Oregano	Terpinen-4-ol	Oxygenated monoterpenoids	0.39	2.37033	2.04077	0.329564	PSEAI	Pseudomonas aeruginosa	specific strain	LOX	Q8RNT4	4RPE	4rpe1_002	48
Thyme	Terpinen-4-ol	Oxygenated monoterpenoids	0.1	2.37033	2.04077	0.329564	PSEAI	Pseudomonas aeruginosa	specific strain	LOX	Q8RNT4	4RPE	4rpe1_002	48
Oregano	Terpinen-4-ol	Oxygenated monoterpenoids	0.39	1.73178	1.54832	0.183462	ECOLI	Escherichia coli	specific strain	LPAKS	P32717	4PDX	4pdx1_001	121
Thyme	Terpinen-4-ol	Oxygenated monoterpenoids	0.1	1.73178	1.54832	0.183462	ECOLI	Escherichia coli	specific strain	LPAKS	P32717	4PDX	4pdx1_001	121
Oregano	Terpinen-4-ol	Oxygenated monoterpenoids	0.39	1.80414	1.63589	0.168247	PSEAE	Pseudomonas aeruginosa	strain ATCC 15692 / DSM 22644 / CIP 104116 / JCM 14847 / LMG 12228 / 1C / PRS 101 / PAO1	LPAKS	Q9I5I9	5A23	5a231_002	121
Thyme	Terpinen-4-ol	Oxygenated monoterpenoids	0.1	1.80414	1.63589	0.168247	PSEAE	Pseudomonas aeruginosa	strain ATCC 15692 / DSM 22644 / CIP 104116 / JCM 14847 / LMG 12228 / 1C / PRS 101 / PAO1	LPAKS	Q9I5I9	5A23	5a231_002	121
Oregano	Terpinen-4-ol	Oxygenated monoterpenoids	0.39	1.37045	1.14756	0.222882	ECOLI	Escherichia coli	specific strain	LPP	P69776	2GUS	2gus1_007	30
Thyme	Terpinen-4-ol	Oxygenated monoterpenoids	0.1	1.37045	1.14756	0.222882	ECOLI	Escherichia coli	specific strain	LPP	P69776	2GUS	2gus1_007	30
Oregano	Terpinen-4-ol	Oxygenated monoterpenoids	0.39	0.883117	0.743944	0.139173	ECOLI	Escherichia coli	specific strain	LPXA	P0A722	6P9T	6p9t1_011	182
Thyme	Terpinen-4-ol	Oxygenated monoterpenoids	0.1	0.883117	0.743944	0.139173	ECOLI	Escherichia coli	specific strain	LPXA	P0A722	6P9T	6p9t1_011	182
Oregano	Terpinen-4-ol	Oxygenated monoterpenoids	0.39	1.753	1.23306	0.519942	PSEA7	Pseudomonas aeruginosa	strain PA7	LPXA	A6V1E4	5DG3	5dg31_008	182
Thyme	Terpinen-4-ol	Oxygenated monoterpenoids	0.1	1.753	1.23306	0.519942	PSEA7	Pseudomonas aeruginosa	strain PA7	LPXA	A6V1E4	5DG3	5dg31_008	182
Oregano	Terpinen-4-ol	Oxygenated monoterpenoids	0.39	0.401519	0.24514	0.156379	ECOLI	Escherichia coli	specific strain	LPXB	P10441	5W8X	5w8x1_010	26
Thyme	Terpinen-4-ol	Oxygenated monoterpenoids	0.1	0.401519	0.24514	0.156379	ECOLI	Escherichia coli	specific strain	LPXB	P10441	5W8X	5w8x1_010	26
Oregano	Terpinen-4-ol	Oxygenated monoterpenoids	0.39	2.57035	1.6126	0.957754	PSEAE	Pseudomonas aeruginosa	strain ATCC 15692 / DSM 22644 / CIP 104116 / JCM 14847 / LMG 12228 / 1C / PRS 101 / PAO1	LPXC	P47205	3UHM	3uhm1_001	240
Thyme	Terpinen-4-ol	Oxygenated monoterpenoids	0.1	2.57035	1.6126	0.957754	PSEAE	Pseudomonas aeruginosa	strain ATCC 15692 / DSM 22644 / CIP 104116 / JCM 14847 / LMG 12228 / 1C / PRS 101 / PAO1	LPXC	P47205	3UHM	3uhm1_001	240
Oregano	Terpinen-4-ol	Oxygenated monoterpenoids	0.39	2.20092	1.95439	0.246529	ECOLI	Escherichia coli	specific strain	LPXD	P21645	6P8B	6p8b1_001	201
Thyme	Terpinen-4-ol	Oxygenated monoterpenoids	0.1	2.20092	1.95439	0.246529	ECOLI	Escherichia coli	specific strain	LPXD	P21645	6P8B	6p8b1_001	201
Oregano	Terpinen-4-ol	Oxygenated monoterpenoids	0.39	1.92535	1.32008	0.605269	PSEAE	Pseudomonas aeruginosa	strain ATCC 15692 / DSM 22644 / CIP 104116 / JCM 14847 / LMG 12228 / 1C / PRS 101 / PAO1	LPXD	Q9HXY6	6UED	6ued1_006	201
Thyme	Terpinen-4-ol	Oxygenated monoterpenoids	0.1	1.92535	1.32008	0.605269	PSEAE	Pseudomonas aeruginosa	strain ATCC 15692 / DSM 22644 / CIP 104116 / JCM 14847 / LMG 12228 / 1C / PRS 101 / PAO1	LPXD	Q9HXY6	6UED	6ued1_006	201
Oregano	Terpinen-4-ol	Oxygenated monoterpenoids	0.39	1.05552	0.786255	0.269262	PSEAE	Pseudomonas aeruginosa	strain ATCC 15692 / DSM 22644 / CIP 104116 / JCM 14847 / LMG 12228 / 1C / PRS 101 / PAO1	LPXH	Q9I2V0	5B4C	5b4c1_003	28
Thyme	Terpinen-4-ol	Oxygenated monoterpenoids	0.1	1.05552	0.786255	0.269262	PSEAE	Pseudomonas aeruginosa	strain ATCC 15692 / DSM 22644 / CIP 104116 / JCM 14847 / LMG 12228 / 1C / PRS 101 / PAO1	LPXH	Q9I2V0	5B4C	5b4c1_003	28
Oregano	Terpinen-4-ol	Oxygenated monoterpenoids	0.39	1.30559	1.06414	0.241451	ECOLI	Escherichia coli	specific strain	LSRR	P76141	4L4Z	4l4z1_006	25
Thyme	Terpinen-4-ol	Oxygenated monoterpenoids	0.1	1.30559	1.06414	0.241451	ECOLI	Escherichia coli	specific strain	LSRR	P76141	4L4Z	4l4z1_006	25
Oregano	Terpinen-4-ol	Oxygenated monoterpenoids	0.39	1.7985	1.4569	0.341598	STAA8	Staphylococcus aureus	strain NCTC 8325 / PS 47	LUKDV	Q2FXB1	6U2S	6u2s1_001	5
Thyme	Terpinen-4-ol	Oxygenated monoterpenoids	0.1	1.7985	1.4569	0.341598	STAA8	Staphylococcus aureus	strain NCTC 8325 / PS 47	LUKDV	Q2FXB1	6U2S	6u2s1_001	5
Oregano	Terpinen-4-ol	Oxygenated monoterpenoids	0.39	1.24363	0.999121	0.244509	ECO57	Escherichia coli	O157:H7	MALE	P0AEY0	4MY2	4my21_013	1628
Thyme	Terpinen-4-ol	Oxygenated monoterpenoids	0.1	1.24363	0.999121	0.244509	ECO57	Escherichia coli	O157:H7	MALE	P0AEY0	4MY2	4my21_013	1628
Oregano	Terpinen-4-ol	Oxygenated monoterpenoids	0.39	3.0756	2.17859	0.897017	ECOLI	Escherichia coli	specific strain	MALE	P0AEX9	6K7F	6k7f1_002	1628
Thyme	Terpinen-4-ol	Oxygenated monoterpenoids	0.1	3.0756	2.17859	0.897017	ECOLI	Escherichia coli	specific strain	MALE	P0AEX9	6K7F	6k7f1_002	1628
Oregano	Terpinen-4-ol	Oxygenated monoterpenoids	0.39	1.43111	0.866377	0.56473	ECOLI	Escherichia coli	specific strain	MALF	P02916	3PUV	3puv1_022	145
Thyme	Terpinen-4-ol	Oxygenated monoterpenoids	0.1	1.43111	0.866377	0.56473	ECOLI	Escherichia coli	specific strain	MALF	P02916	3PUV	3puv1_022	145
Oregano	Terpinen-4-ol	Oxygenated monoterpenoids	0.39	1.43111	0.866377	0.56473	ECOLI	Escherichia coli	specific strain	MALG	P68183	3PUV	3puv1_022	145
Thyme	Terpinen-4-ol	Oxygenated monoterpenoids	0.1	1.43111	0.866377	0.56473	ECOLI	Escherichia coli	specific strain	MALG	P68183	3PUV	3puv1_022	145
Oregano	Terpinen-4-ol	Oxygenated monoterpenoids	0.39	1.74019	1.2303	0.509897	ECOLI	Escherichia coli	specific strain	MALK	P68187	2AWN	2awn1_003	155
Thyme	Terpinen-4-ol	Oxygenated monoterpenoids	0.1	1.74019	1.2303	0.509897	ECOLI	Escherichia coli	specific strain	MALK	P68187	2AWN	2awn1_003	155
Oregano	Terpinen-4-ol	Oxygenated monoterpenoids	0.39	0.730695	0.453433	0.277262	ECOLI	Escherichia coli	specific strain	MALT	P06993	1HZ4	1hz41_010	10
Thyme	Terpinen-4-ol	Oxygenated monoterpenoids	0.1	0.730695	0.453433	0.277262	ECOLI	Escherichia coli	specific strain	MALT	P06993	1HZ4	1hz41_010	10
Oregano	Terpinen-4-ol	Oxygenated monoterpenoids	0.39	0.518408	0.18846	0.329948	ECOLI	Escherichia coli	specific strain	MASY	P08997	3CV1	3cv11_008	24
Thyme	Terpinen-4-ol	Oxygenated monoterpenoids	0.1	0.518408	0.18846	0.329948	ECOLI	Escherichia coli	specific strain	MASY	P08997	3CV1	3cv11_008	24
Oregano	Terpinen-4-ol	Oxygenated monoterpenoids	0.39	0.890092	0.68064	0.209452	PSEAE	Pseudomonas aeruginosa	strain ATCC 15692 / DSM 22644 / CIP 104116 / JCM 14847 / LMG 12228 / 1C / PRS 101 / PAO1	MASZ	Q9I636	5OAS	5oas1_009	44
Thyme	Terpinen-4-ol	Oxygenated monoterpenoids	0.1	0.890092	0.68064	0.209452	PSEAE	Pseudomonas aeruginosa	strain ATCC 15692 / DSM 22644 / CIP 104116 / JCM 14847 / LMG 12228 / 1C / PRS 101 / PAO1	MASZ	Q9I636	5OAS	5oas1_009	44
Oregano	Terpinen-4-ol	Oxygenated monoterpenoids	0.39	1.36823	1.10652	0.261704	ECOLI	Escherichia coli	specific strain	MAZF	P0AE70	5CKD	5ckd1_001	56
Thyme	Terpinen-4-ol	Oxygenated monoterpenoids	0.1	1.36823	1.10652	0.261704	ECOLI	Escherichia coli	specific strain	MAZF	P0AE70	5CKD	5ckd1_001	56
Oregano	Terpinen-4-ol	Oxygenated monoterpenoids	0.39	0.902166	0.762385	0.139781	STAAM	Staphylococcus aureus	strain Mu50 / ATCC 700699	MAZF	Q7A2N3	4OF1	4of11_002	56
Thyme	Terpinen-4-ol	Oxygenated monoterpenoids	0.1	0.902166	0.762385	0.139781	STAAM	Staphylococcus aureus	strain Mu50 / ATCC 700699	MAZF	Q7A2N3	4OF1	4of11_002	56
Oregano	Terpinen-4-ol	Oxygenated monoterpenoids	0.39	0.860329	0.754462	0.105866	STAAN	Staphylococcus aureus	strain N315	MAZF	Q7A4G9	4MZT	4mzt1_004	56
Thyme	Terpinen-4-ol	Oxygenated monoterpenoids	0.1	0.860329	0.754462	0.105866	STAAN	Staphylococcus aureus	strain N315	MAZF	Q7A4G9	4MZT	4mzt1_004	56
Oregano	Terpinen-4-ol	Oxygenated monoterpenoids	0.39	2.00475	1.92276	0.0819913	ECOLI	Escherichia coli	specific strain	MBHL	P0ACD8	5A4I	5a4i1_032	473
Thyme	Terpinen-4-ol	Oxygenated monoterpenoids	0.1	2.00475	1.92276	0.0819913	ECOLI	Escherichia coli	specific strain	MBHL	P0ACD8	5A4I	5a4i1_032	473
Oregano	Terpinen-4-ol	Oxygenated monoterpenoids	0.39	2.50166	0.88734	1.61432	ECOLI	Escherichia coli	specific strain	MBHM	P0ACE0	6G7M	6g7m1_014	153
Thyme	Terpinen-4-ol	Oxygenated monoterpenoids	0.1	2.50166	0.88734	1.61432	ECOLI	Escherichia coli	specific strain	MBHM	P0ACE0	6G7M	6g7m1_014	153
Oregano	Terpinen-4-ol	Oxygenated monoterpenoids	0.39	2.00475	1.92276	0.0819913	ECOLI	Escherichia coli	specific strain	MBHS	P69739	5A4I	5a4i1_032	473
Thyme	Terpinen-4-ol	Oxygenated monoterpenoids	0.1	2.00475	1.92276	0.0819913	ECOLI	Escherichia coli	specific strain	MBHS	P69739	5A4I	5a4i1_032	473
Oregano	Terpinen-4-ol	Oxygenated monoterpenoids	0.39	2.50166	0.88734	1.61432	ECOLI	Escherichia coli	specific strain	MBHT	P69741	6G7M	6g7m1_014	153
Thyme	Terpinen-4-ol	Oxygenated monoterpenoids	0.1	2.50166	0.88734	1.61432	ECOLI	Escherichia coli	specific strain	MBHT	P69741	6G7M	6g7m1_014	153
Oregano	Terpinen-4-ol	Oxygenated monoterpenoids	0.39	3.25128	2.04584	1.20544	ECOLX	Escherichia coli	unkown - specific strain?	MCBA	P05834	6GRG	6grg1_014	120
Thyme	Terpinen-4-ol	Oxygenated monoterpenoids	0.1	3.25128	2.04584	1.20544	ECOLX	Escherichia coli	unkown - specific strain?	MCBA	P05834	6GRG	6grg1_014	120
Oregano	Terpinen-4-ol	Oxygenated monoterpenoids	0.39	3.25128	2.04584	1.20544	ECOLX	Escherichia coli	unkown - specific strain?	MCBB	P23184	6GRG	6grg1_014	120
Thyme	Terpinen-4-ol	Oxygenated monoterpenoids	0.1	3.25128	2.04584	1.20544	ECOLX	Escherichia coli	unkown - specific strain?	MCBB	P23184	6GRG	6grg1_014	120
Oregano	Terpinen-4-ol	Oxygenated monoterpenoids	0.39	3.25128	2.04584	1.20544	ECOLX	Escherichia coli	unkown - specific strain?	MCBC	P23185	6GRG	6grg1_014	120
Thyme	Terpinen-4-ol	Oxygenated monoterpenoids	0.1	3.25128	2.04584	1.20544	ECOLX	Escherichia coli	unkown - specific strain?	MCBC	P23185	6GRG	6grg1_014	120
Oregano	Terpinen-4-ol	Oxygenated monoterpenoids	0.39	3.25128	2.04584	1.20544	ECOLX	Escherichia coli	unkown - specific strain?	MCBD	P23186	6GRG	6grg1_014	120
Thyme	Terpinen-4-ol	Oxygenated monoterpenoids	0.1	3.25128	2.04584	1.20544	ECOLX	Escherichia coli	unkown - specific strain?	MCBD	P23186	6GRG	6grg1_014	120
Oregano	Terpinen-4-ol	Oxygenated monoterpenoids	0.39	3.1134	1.98251	1.1309	ECOLX	Escherichia coli	unkown - specific strain?	MCCF	Q47511	3TLZ	3tlz1_001	77
Thyme	Terpinen-4-ol	Oxygenated monoterpenoids	0.1	3.1134	1.98251	1.1309	ECOLX	Escherichia coli	unkown - specific strain?	MCCF	Q47511	3TLZ	3tlz1_001	77
Oregano	Terpinen-4-ol	Oxygenated monoterpenoids	0.39	1.50199	1.13644	0.365552	KLEPN	Klebsiella pneumoniae	specific strain	MCEA	Q9Z4N4	7DYR	7dyr1_019	17
Thyme	Terpinen-4-ol	Oxygenated monoterpenoids	0.1	1.50199	1.13644	0.365552	KLEPN	Klebsiella pneumoniae	specific strain	MCEA	Q9Z4N4	7DYR	7dyr1_019	17
Oregano	Terpinen-4-ol	Oxygenated monoterpenoids	0.39	1.91562	1.48251	0.433111	ECOLX	Escherichia coli	unkown - specific strain?	MCJA	Q9X2V7	4CU4	4cu41_007	9
Thyme	Terpinen-4-ol	Oxygenated monoterpenoids	0.1	1.91562	1.48251	0.433111	ECOLX	Escherichia coli	unkown - specific strain?	MCJA	Q9X2V7	4CU4	4cu41_007	9
Oregano	Terpinen-4-ol	Oxygenated monoterpenoids	0.39	1.72798	1.70889	0.0190865	ECOLI	Escherichia coli	specific strain	MCP2	P07017	4Z9H	4z9h1_001	19
Thyme	Terpinen-4-ol	Oxygenated monoterpenoids	0.1	1.72798	1.70889	0.0190865	ECOLI	Escherichia coli	specific strain	MCP2	P07017	4Z9H	4z9h1_001	19
Oregano	Terpinen-4-ol	Oxygenated monoterpenoids	0.39	1.93344	1.78426	0.149175	ECOLX	Escherichia coli	unkown - specific strain?	MCR1	A0A0R6L508	5ZJV	5zjv1_002	46
Thyme	Terpinen-4-ol	Oxygenated monoterpenoids	0.1	1.93344	1.78426	0.149175	ECOLX	Escherichia coli	unkown - specific strain?	MCR1	A0A0R6L508	5ZJV	5zjv1_002	46
Oregano	Terpinen-4-ol	Oxygenated monoterpenoids	0.39	1.1575	0.849972	0.307528	PSEA7	Pseudomonas aeruginosa	strain PA7	MDDA	A6VCX3	2J8M	2j8m1_004	12
Thyme	Terpinen-4-ol	Oxygenated monoterpenoids	0.1	1.1575	0.849972	0.307528	PSEA7	Pseudomonas aeruginosa	strain PA7	MDDA	A6VCX3	2J8M	2j8m1_004	12
Oregano	Terpinen-4-ol	Oxygenated monoterpenoids	0.39	2.13502	1.27547	0.859555	ECOLI	Escherichia coli	specific strain	MDFA	P0AEY8	6VS0	6vs01_003	22
Thyme	Terpinen-4-ol	Oxygenated monoterpenoids	0.1	2.13502	1.27547	0.859555	ECOLI	Escherichia coli	specific strain	MDFA	P0AEY8	6VS0	6vs01_003	22
Oregano	Terpinen-4-ol	Oxygenated monoterpenoids	0.39	1.7172	1.10788	0.609321	ECOLI	Escherichia coli	specific strain	MDH	P61889	1IB6	1ib61_011	94
Thyme	Terpinen-4-ol	Oxygenated monoterpenoids	0.1	1.7172	1.10788	0.609321	ECOLI	Escherichia coli	specific strain	MDH	P61889	1IB6	1ib61_011	94
Oregano	Terpinen-4-ol	Oxygenated monoterpenoids	0.39	1.44632	0.71255	0.733769	STAAN	Staphylococcus aureus	strain N315	MECR	P0A0B0	2IWD	2iwd1_002	10
Thyme	Terpinen-4-ol	Oxygenated monoterpenoids	0.1	1.44632	0.71255	0.733769	STAAN	Staphylococcus aureus	strain N315	MECR	P0A0B0	2IWD	2iwd1_002	10
Oregano	Terpinen-4-ol	Oxygenated monoterpenoids	0.39	1.32708	1.15038	0.1767	ECOLI	Escherichia coli	specific strain	MENC	P29208	1FHU	1fhu1_006	45
Thyme	Terpinen-4-ol	Oxygenated monoterpenoids	0.1	1.32708	1.15038	0.1767	ECOLI	Escherichia coli	specific strain	MENC	P29208	1FHU	1fhu1_006	45
Oregano	Terpinen-4-ol	Oxygenated monoterpenoids	0.39	1.78398	0.932203	0.851777	ENTFA	Enterococcus faecalis	strain ATCC 700802 / V583	MENC	Q838J7	1WUE	1wue1_001	45
Thyme	Terpinen-4-ol	Oxygenated monoterpenoids	0.1	1.78398	0.932203	0.851777	ENTFA	Enterococcus faecalis	strain ATCC 700802 / V583	MENC	Q838J7	1WUE	1wue1_001	45
Oregano	Terpinen-4-ol	Oxygenated monoterpenoids	0.39	1.5941	1.27812	0.315978	ECOLI	Escherichia coli	specific strain	MEND	P17109	5EJM	5ejm1_008	162
Thyme	Terpinen-4-ol	Oxygenated monoterpenoids	0.1	1.5941	1.27812	0.315978	ECOLI	Escherichia coli	specific strain	MEND	P17109	5EJM	5ejm1_008	162
Oregano	Terpinen-4-ol	Oxygenated monoterpenoids	0.39	0.504367	0.226891	0.277476	ECOLI	Escherichia coli	specific strain	MENI	P77781	1VI8	1vi81_011	31
Thyme	Terpinen-4-ol	Oxygenated monoterpenoids	0.1	0.504367	0.226891	0.277476	ECOLI	Escherichia coli	specific strain	MENI	P77781	1VI8	1vi81_011	31
Oregano	Terpinen-4-ol	Oxygenated monoterpenoids	0.39	1.23694	1.15311	0.0838331	ECOLI	Escherichia coli	specific strain	METAS	P07623	6MTG	6mtg1_007	25
Thyme	Terpinen-4-ol	Oxygenated monoterpenoids	0.1	1.23694	1.15311	0.0838331	ECOLI	Escherichia coli	specific strain	METAS	P07623	6MTG	6mtg1_007	25
Oregano	Terpinen-4-ol	Oxygenated monoterpenoids	0.39	0.570152	0.555168	0.0149834	ECOLI	Escherichia coli	specific strain	METC	P06721	4ITG	4itg1_008	94
Thyme	Terpinen-4-ol	Oxygenated monoterpenoids	0.1	0.570152	0.555168	0.0149834	ECOLI	Escherichia coli	specific strain	METC	P06721	4ITG	4itg1_008	94
Oregano	Terpinen-4-ol	Oxygenated monoterpenoids	0.39	0.673993	0.551273	0.122719	ECOLI	Escherichia coli	specific strain	METJ	P0A8U6	1MJM	1mjm1_003	38
Thyme	Terpinen-4-ol	Oxygenated monoterpenoids	0.1	0.673993	0.551273	0.122719	ECOLI	Escherichia coli	specific strain	METJ	P0A8U6	1MJM	1mjm1_003	38
Oregano	Terpinen-4-ol	Oxygenated monoterpenoids	0.39	2.05857	1.29533	0.763239	ECOLI	Escherichia coli	specific strain	METN	P30750	3DHX	3dhx1_001	5
Thyme	Terpinen-4-ol	Oxygenated monoterpenoids	0.1	2.05857	1.29533	0.763239	ECOLI	Escherichia coli	specific strain	METN	P30750	3DHX	3dhx1_001	5
Oregano	Terpinen-4-ol	Oxygenated monoterpenoids	0.39	0.393385	0.315791	0.0775948	PSEAE	Pseudomonas aeruginosa	strain ATCC 15692 / DSM 22644 / CIP 104116 / JCM 14847 / LMG 12228 / 1C / PRS 101 / PAO1	MEXA	P52477	1VF7	1vf71_061	45
Thyme	Terpinen-4-ol	Oxygenated monoterpenoids	0.1	0.393385	0.315791	0.0775948	PSEAE	Pseudomonas aeruginosa	strain ATCC 15692 / DSM 22644 / CIP 104116 / JCM 14847 / LMG 12228 / 1C / PRS 101 / PAO1	MEXA	P52477	1VF7	1vf71_061	45
Oregano	Terpinen-4-ol	Oxygenated monoterpenoids	0.39	0.693567	0.500524	0.193043	PSEAE	Pseudomonas aeruginosa	strain ATCC 15692 / DSM 22644 / CIP 104116 / JCM 14847 / LMG 12228 / 1C / PRS 101 / PAO1	MEXR	P52003	1LNW	1lnw1_002	15
Thyme	Terpinen-4-ol	Oxygenated monoterpenoids	0.1	0.693567	0.500524	0.193043	PSEAE	Pseudomonas aeruginosa	strain ATCC 15692 / DSM 22644 / CIP 104116 / JCM 14847 / LMG 12228 / 1C / PRS 101 / PAO1	MEXR	P52003	1LNW	1lnw1_002	15
Oregano	Terpinen-4-ol	Oxygenated monoterpenoids	0.39	1.68145	1.32086	0.360589	ECOLI	Escherichia coli	specific strain	MFD	P30958	3HJH	3hjh1_005	16
Thyme	Terpinen-4-ol	Oxygenated monoterpenoids	0.1	1.68145	1.32086	0.360589	ECOLI	Escherichia coli	specific strain	MFD	P30958	3HJH	3hjh1_005	16
Oregano	Terpinen-4-ol	Oxygenated monoterpenoids	0.39	2.57039	2.06149	0.508901	ECOLI	Escherichia coli	specific strain	MGLB	P0AEE5	2IPM	2ipm1_001	19
Thyme	Terpinen-4-ol	Oxygenated monoterpenoids	0.1	2.57039	2.06149	0.508901	ECOLI	Escherichia coli	specific strain	MGLB	P0AEE5	2IPM	2ipm1_001	19
Oregano	Terpinen-4-ol	Oxygenated monoterpenoids	0.39	0.775786	0.553708	0.222079	ECOLI	Escherichia coli	specific strain	MLAD	P64604	5UW8	5uw81_005	10
Thyme	Terpinen-4-ol	Oxygenated monoterpenoids	0.1	0.775786	0.553708	0.222079	ECOLI	Escherichia coli	specific strain	MLAD	P64604	5UW8	5uw81_005	10
Oregano	Terpinen-4-ol	Oxygenated monoterpenoids	0.39	1.30858	0.980312	0.328272	ECOLI	Escherichia coli	specific strain	MLTA	P0A935	2AE0	2ae01_007	44
Thyme	Terpinen-4-ol	Oxygenated monoterpenoids	0.1	1.30858	0.980312	0.328272	ECOLI	Escherichia coli	specific strain	MLTA	P0A935	2AE0	2ae01_007	44
Oregano	Terpinen-4-ol	Oxygenated monoterpenoids	0.39	2.33172	2.13874	0.19298	ECOLI	Escherichia coli	specific strain	MLTB	P41052	1QUT	1qut1_001	32
Thyme	Terpinen-4-ol	Oxygenated monoterpenoids	0.1	2.33172	2.13874	0.19298	ECOLI	Escherichia coli	specific strain	MLTB	P41052	1QUT	1qut1_001	32
Oregano	Terpinen-4-ol	Oxygenated monoterpenoids	0.39	0.327387	0.270706	0.056681	ECO57	Escherichia coli	O157:H7	MNMC	Q8XCQ7	2QY6	2qy61_010	8
Thyme	Terpinen-4-ol	Oxygenated monoterpenoids	0.1	0.327387	0.270706	0.056681	ECO57	Escherichia coli	O157:H7	MNMC	Q8XCQ7	2QY6	2qy61_010	8
Oregano	Terpinen-4-ol	Oxygenated monoterpenoids	0.39	0.686489	0.649158	0.0373311	ECOLI	Escherichia coli	specific strain	MNME	P25522	2GJA	2gja1_005	14
Thyme	Terpinen-4-ol	Oxygenated monoterpenoids	0.1	0.686489	0.649158	0.0373311	ECOLI	Escherichia coli	specific strain	MNME	P25522	2GJA	2gja1_005	14
Oregano	Terpinen-4-ol	Oxygenated monoterpenoids	0.39	0.788699	0.107232	0.681467	ECOLI	Escherichia coli	specific strain	MOAB	P0AEZ9	1R2K	1r2k1_008	11
Thyme	Terpinen-4-ol	Oxygenated monoterpenoids	0.1	0.788699	0.107232	0.681467	ECOLI	Escherichia coli	specific strain	MOAB	P0AEZ9	1R2K	1r2k1_008	11
Oregano	Terpinen-4-ol	Oxygenated monoterpenoids	0.39	2.44726	1.6452	0.802054	ECOLI	Escherichia coli	specific strain	MOAD	P30748	1JW9	1jw91_001	36
Thyme	Terpinen-4-ol	Oxygenated monoterpenoids	0.1	2.44726	1.6452	0.802054	ECOLI	Escherichia coli	specific strain	MOAD	P30748	1JW9	1jw91_001	36
Oregano	Terpinen-4-ol	Oxygenated monoterpenoids	0.39	0.182417	0.0732413	0.109176	ECOLI	Escherichia coli	specific strain	MOAE	P30749	1NVJ	1nvj1_004	27
Thyme	Terpinen-4-ol	Oxygenated monoterpenoids	0.1	0.182417	0.0732413	0.109176	ECOLI	Escherichia coli	specific strain	MOAE	P30749	1NVJ	1nvj1_004	27
Oregano	Terpinen-4-ol	Oxygenated monoterpenoids	0.39	0.598698	0.598512	0.000186378	ECOLI	Escherichia coli	specific strain	MOBA	P32173	1FR9	1fr91_043	53
Thyme	Terpinen-4-ol	Oxygenated monoterpenoids	0.1	0.598698	0.598512	0.000186378	ECOLI	Escherichia coli	specific strain	MOBA	P32173	1FR9	1fr91_043	53
Oregano	Terpinen-4-ol	Oxygenated monoterpenoids	0.39	1.36811	1.12307	0.245033	ECOLI	Escherichia coli	specific strain	MODE	P0A9G8	1B9N	1b9n1_007	24
Thyme	Terpinen-4-ol	Oxygenated monoterpenoids	0.1	1.36811	1.12307	0.245033	ECOLI	Escherichia coli	specific strain	MODE	P0A9G8	1B9N	1b9n1_007	24
Oregano	Terpinen-4-ol	Oxygenated monoterpenoids	0.39	2.44726	1.6452	0.802054	ECOLI	Escherichia coli	specific strain	MOEB	P12282	1JW9	1jw91_001	13
Thyme	Terpinen-4-ol	Oxygenated monoterpenoids	0.1	2.44726	1.6452	0.802054	ECOLI	Escherichia coli	specific strain	MOEB	P12282	1JW9	1jw91_001	13
Oregano	Terpinen-4-ol	Oxygenated monoterpenoids	0.39	1.05851	0.509995	0.548511	ECOLI	Escherichia coli	specific strain	MQSA	Q46864	3HI2	3hi21_001	8
Thyme	Terpinen-4-ol	Oxygenated monoterpenoids	0.1	1.05851	0.509995	0.548511	ECOLI	Escherichia coli	specific strain	MQSA	Q46864	3HI2	3hi21_001	8
Oregano	Terpinen-4-ol	Oxygenated monoterpenoids	0.39	1.05851	0.509995	0.548511	ECOLI	Escherichia coli	specific strain	MQSR	Q46865	3HI2	3hi21_001	1
Thyme	Terpinen-4-ol	Oxygenated monoterpenoids	0.1	1.05851	0.509995	0.548511	ECOLI	Escherichia coli	specific strain	MQSR	Q46865	3HI2	3hi21_001	1
Oregano	Terpinen-4-ol	Oxygenated monoterpenoids	0.39	1.27596	1.16758	0.108372	ECOLI	Escherichia coli	specific strain	MRDA	P0AD65	6G9P	6g9p1_005	16
Thyme	Terpinen-4-ol	Oxygenated monoterpenoids	0.1	1.27596	1.16758	0.108372	ECOLI	Escherichia coli	specific strain	MRDA	P0AD65	6G9P	6g9p1_005	16
Oregano	Terpinen-4-ol	Oxygenated monoterpenoids	0.39	1.47604	0.788704	0.687341	ECOLI	Escherichia coli	specific strain	MSRC	P76270	1VHM	1vhm1_003	3
Thyme	Terpinen-4-ol	Oxygenated monoterpenoids	0.1	1.47604	0.788704	0.687341	ECOLI	Escherichia coli	specific strain	MSRC	P76270	1VHM	1vhm1_003	3
Oregano	Terpinen-4-ol	Oxygenated monoterpenoids	0.39	1.20403	0.710352	0.49368	ECOLI	Escherichia coli	specific strain	MTNN	P0AF12	3O4V	3o4v1_007	67
Thyme	Terpinen-4-ol	Oxygenated monoterpenoids	0.1	1.20403	0.710352	0.49368	ECOLI	Escherichia coli	specific strain	MTNN	P0AF12	3O4V	3o4v1_007	67
Oregano	Terpinen-4-ol	Oxygenated monoterpenoids	0.39	0.87804	0.597907	0.280133	STAAM	Staphylococcus aureus	strain Mu50 / ATCC 700699	MTNN	Q99TQ0	4GMH	4gmh1_005	67
Thyme	Terpinen-4-ol	Oxygenated monoterpenoids	0.1	0.87804	0.597907	0.280133	STAAM	Staphylococcus aureus	strain Mu50 / ATCC 700699	MTNN	Q99TQ0	4GMH	4gmh1_005	67
Oregano	Terpinen-4-ol	Oxygenated monoterpenoids	0.39	1.10611	0.875272	0.230838	STAAU	Staphylococcus aureus	specific strain	MURB	P61431	1HSK	1hsk1_002	38
Thyme	Terpinen-4-ol	Oxygenated monoterpenoids	0.1	1.10611	0.875272	0.230838	STAAU	Staphylococcus aureus	specific strain	MURB	P61431	1HSK	1hsk1_002	38
Oregano	Terpinen-4-ol	Oxygenated monoterpenoids	0.39	2.24363	1.73907	0.504557	ECOLI	Escherichia coli	specific strain	MURC	P17952	2F00	2f001_006	39
Thyme	Terpinen-4-ol	Oxygenated monoterpenoids	0.1	2.24363	1.73907	0.504557	ECOLI	Escherichia coli	specific strain	MURC	P17952	2F00	2f001_006	39
Oregano	Terpinen-4-ol	Oxygenated monoterpenoids	0.39	1.94313	1.84119	0.101942	ECOLI	Escherichia coli	specific strain	MURD	P14900	1E0D	1e0d1_002	93
Thyme	Terpinen-4-ol	Oxygenated monoterpenoids	0.1	1.94313	1.84119	0.101942	ECOLI	Escherichia coli	specific strain	MURD	P14900	1E0D	1e0d1_002	93
Oregano	Terpinen-4-ol	Oxygenated monoterpenoids	0.39	2.30935	1.52789	0.781459	ECOLI	Escherichia coli	specific strain	MURE	P22188	7B6Q	7b6q1_008	161
Thyme	Terpinen-4-ol	Oxygenated monoterpenoids	0.1	2.30935	1.52789	0.781459	ECOLI	Escherichia coli	specific strain	MURE	P22188	7B6Q	7b6q1_008	161
Oregano	Terpinen-4-ol	Oxygenated monoterpenoids	0.39	1.64439	1.29997	0.344416	STAA8	Staphylococcus aureus	strain NCTC 8325 / PS 47	MURE	Q2FZP6	4C13	4c131_003	161
Thyme	Terpinen-4-ol	Oxygenated monoterpenoids	0.1	1.64439	1.29997	0.344416	STAA8	Staphylococcus aureus	strain NCTC 8325 / PS 47	MURE	Q2FZP6	4C13	4c131_003	161
Oregano	Terpinen-4-ol	Oxygenated monoterpenoids	0.39	1.70506	0.582357	1.1227	ECOLI	Escherichia coli	specific strain	MUTL	P23367	1X9Z	1x9z1_006	61
Thyme	Terpinen-4-ol	Oxygenated monoterpenoids	0.1	1.70506	0.582357	1.1227	ECOLI	Escherichia coli	specific strain	MUTL	P23367	1X9Z	1x9z1_006	61
Oregano	Terpinen-4-ol	Oxygenated monoterpenoids	0.39	1.66692	1.3865	0.280424	ECOLI	Escherichia coli	specific strain	MUTS	P23909	1WBD	1wbd1_019	240
Thyme	Terpinen-4-ol	Oxygenated monoterpenoids	0.1	1.66692	1.3865	0.280424	ECOLI	Escherichia coli	specific strain	MUTS	P23909	1WBD	1wbd1_019	240
Oregano	Terpinen-4-ol	Oxygenated monoterpenoids	0.39	2.75889	1.81084	0.948042	ECOLI	Escherichia coli	specific strain	NADB	P10902	1KNR	1knr1_005	27
Thyme	Terpinen-4-ol	Oxygenated monoterpenoids	0.1	2.75889	1.81084	0.948042	ECOLI	Escherichia coli	specific strain	NADB	P10902	1KNR	1knr1_005	27
Oregano	Terpinen-4-ol	Oxygenated monoterpenoids	0.39	1.81624	1.31172	0.50452	STAAC	Staphylococcus aureus	strain COL	NADD	Q5HFG7	2H29	2h291_004	40
Thyme	Terpinen-4-ol	Oxygenated monoterpenoids	0.1	1.81624	1.31172	0.50452	STAAC	Staphylococcus aureus	strain COL	NADD	Q5HFG7	2H29	2h291_004	40
Oregano	Terpinen-4-ol	Oxygenated monoterpenoids	0.39	1.2068	0.676789	0.530007	ECOLI	Escherichia coli	specific strain	NADE	P18843	1WXI	1wxi1_005	30
Thyme	Terpinen-4-ol	Oxygenated monoterpenoids	0.1	1.2068	0.676789	0.530007	ECOLI	Escherichia coli	specific strain	NADE	P18843	1WXI	1wxi1_005	30
Oregano	Terpinen-4-ol	Oxygenated monoterpenoids	0.39	0.569441	0.501365	0.0680756	PSEAE	Pseudomonas aeruginosa	strain ATCC 15692 / DSM 22644 / CIP 104116 / JCM 14847 / LMG 12228 / 1C / PRS 101 / PAO1	NADE	Q9HUP3	5F23	5f231_007	30
Thyme	Terpinen-4-ol	Oxygenated monoterpenoids	0.1	0.569441	0.501365	0.0680756	PSEAE	Pseudomonas aeruginosa	strain ATCC 15692 / DSM 22644 / CIP 104116 / JCM 14847 / LMG 12228 / 1C / PRS 101 / PAO1	NADE	Q9HUP3	5F23	5f231_007	30
Oregano	Terpinen-4-ol	Oxygenated monoterpenoids	0.39	1.0628	0.821941	0.24086	ECOLI	Escherichia coli	specific strain	NAGA	P0AF18	1YRR	1yrr1_021	28
Thyme	Terpinen-4-ol	Oxygenated monoterpenoids	0.1	1.0628	0.821941	0.24086	ECOLI	Escherichia coli	specific strain	NAGA	P0AF18	1YRR	1yrr1_021	28
Oregano	Terpinen-4-ol	Oxygenated monoterpenoids	0.39	1.87811	1.02174	0.856376	ECOLI	Escherichia coli	specific strain	NAGB	P0A759	1FSF	1fsf1_015	203
Thyme	Terpinen-4-ol	Oxygenated monoterpenoids	0.1	1.87811	1.02174	0.856376	ECOLI	Escherichia coli	specific strain	NAGB	P0A759	1FSF	1fsf1_015	203
Oregano	Terpinen-4-ol	Oxygenated monoterpenoids	0.39	1.57431	1.56415	0.0101642	ECOLI	Escherichia coli	specific strain	NANA	P0A6L4	3LCI	3lci1_015	357
Thyme	Terpinen-4-ol	Oxygenated monoterpenoids	0.1	1.57431	1.56415	0.0101642	ECOLI	Escherichia coli	specific strain	NANA	P0A6L4	3LCI	3lci1_015	357
Oregano	Terpinen-4-ol	Oxygenated monoterpenoids	0.39	1.30073	1.03466	0.266069	STAA8	Staphylococcus aureus	strain NCTC 8325 / PS 47	NANA	Q2G160	5KZE	5kze1_015	357
Thyme	Terpinen-4-ol	Oxygenated monoterpenoids	0.1	1.30073	1.03466	0.266069	STAA8	Staphylococcus aureus	strain NCTC 8325 / PS 47	NANA	Q2G160	5KZE	5kze1_015	357
[truncated: 13,606 more rows]

## Sheet: Targets
bacteria	oil_eng	nr_targets	targets_found	perc_targets_found
Enterococcus faecalis	Cinnamon	24	7	29.1667
Enterococcus faecalis	Oregano	25	8	32
Enterococcus faecalis	Thyme	29	8	27.5862
Escherichia coli	Cinnamon	982	612	62.3218
Escherichia coli	Oregano	1027	654	63.6806
Escherichia coli	Thyme	1083	678	62.6039
Klebsiella pneumoniae	Cinnamon	20	9	45
Klebsiella pneumoniae	Oregano	21	9	42.8571
Klebsiella pneumoniae	Thyme	22	9	40.9091
Pseudomonas aeruginosa	Cinnamon	201	138	68.6567
Pseudomonas aeruginosa	Oregano	209	143	68.4211
Pseudomonas aeruginosa	Thyme	229	156	68.1223
Staphylococcus aureus	Cinnamon	183	106	57.9235
Staphylococcus aureus	Oregano	189	108	57.1429
Staphylococcus aureus	Thyme	204	118	57.8431
Staphylococcus epidermidis	Cinnamon	6	4	66.6667
Staphylococcus epidermidis	Oregano	7	4	57.1429
Staphylococcus epidermidis	Thyme	8	4	50

## Sheet: Centrality
genesymbol	oil_eng	bacteria	sum_contr	degree	betweenness	closeness	degree_percent	betweenness_percent	closeness_percent	closeness_norm	betweenness_norm	degree_norm	avg_centrality
AMTB	Cinnamon	Escherichia coli	26.3541	40	6283.4	6.36213e-05	53	75	67	0.554651	0.0208691	0.0495868	0.208369
MALE	Cinnamon	Escherichia coli	25.0288	110	19068.4	6.8686e-05	85	94	89	0.684997	0.0633321	0.146006	0.298111
LPP	Cinnamon	Escherichia coli	20.2163	222	17086.1	6.91324e-05	96	93	90	0.696484	0.0567481	0.300275	0.351169
CATE	Cinnamon	Escherichia coli	18.1855
AAT	Cinnamon	Escherichia coli	18.1366	20	1448.6	5.81632e-05	33	44	42	0.41418	0.00481123	0.0220386	0.14701
DEOD	Cinnamon	Escherichia coli	18.0757	86	6506.81	6.44288e-05	79	76	71	0.575433	0.0216111	0.112948	0.236664
MBHL	Cinnamon	Escherichia coli	17.2999
MBHS	Cinnamon	Escherichia coli	17.2999
BGAL	Cinnamon	Escherichia coli	16.7958
FMC1	Cinnamon	Escherichia coli	16.6241
RIR2	Cinnamon	Escherichia coli	15.8354
PAC	Cinnamon	Escherichia coli	15.8044
UPPS	Cinnamon	Escherichia coli	15.6436	126	7014.41	6.7714e-05	88	78	86	0.65998	0.023297	0.168044	0.283774
PYRC	Cinnamon	Escherichia coli	15.4883	52	1838.36	6.48887e-05	62	48	74	0.587269	0.00610575	0.0661157	0.21983
ODP1	Cinnamon	Escherichia coli	15.4214
NFSA	Cinnamon	Escherichia coli	15.4156
HEM2	Cinnamon	Escherichia coli	15.0143
ODO2	Cinnamon	Escherichia coli	15.0137
TRPR	Cinnamon	Escherichia coli	14.6731	156	16932.1	6.87332e-05	92	93	89	0.686212	0.0562366	0.209366	0.317272
PPB	Cinnamon	Escherichia coli	14.5836
NARG	Cinnamon	Escherichia coli	14.0565	118	7594.7	6.53552e-05	87	80	76	0.599274	0.0252243	0.157025	0.260508
NARH	Cinnamon	Escherichia coli	14.0565	92	2572.52	6.13196e-05	81	55	56	0.495413	0.00854413	0.121212	0.20839
NARI	Cinnamon	Escherichia coli	14.0565	94	2129.95	6.16029e-05	82	51	57	0.502705	0.00707422	0.123967	0.211249
CISY	Cinnamon	Escherichia coli	14.0414
PYRB	Cinnamon	Escherichia coli	13.9789	136	11444.4	6.61989e-05	90	87	80	0.620987	0.0380102	0.181818	0.280272
PYRI	Cinnamon	Escherichia coli	13.9789	82	3718.89	6.20386e-05	78	63	59	0.513917	0.0123516	0.107438	0.211236
GLPG	Cinnamon	Escherichia coli	13.862	26	1175.6	5.85549e-05	40	41	44	0.42426	0.00390451	0.030303	0.152823
MAZF	Cinnamon	Escherichia coli	13.6249
CUSC	Cinnamon	Escherichia coli	13.5418	104	10595.7	6.47375e-05	84	86	73	0.583377	0.0351914	0.137741	0.252103
MAZE	Cinnamon	Escherichia coli	13.5012
CARA	Cinnamon	Escherichia coli	13.1358	118	9443.67	6.55265e-05	87	84	76	0.603683	0.0313653	0.157025	0.264024
CARB	Cinnamon	Escherichia coli	13.1358	156	16722.7	6.87994e-05	92	93	89	0.687915	0.0555412	0.209366	0.317608
CADC	Cinnamon	Escherichia coli	12.9549	82	8403.74	6.31074e-05	78	82	64	0.541425	0.0279114	0.107438	0.225591
BGLR	Cinnamon	Escherichia coli	12.7546
ISPH	Cinnamon	Escherichia coli	12.7261	46	1052.29	6.17551e-05	58	40	57	0.506621	0.00349497	0.0578512	0.189322
DNAK	Cinnamon	Escherichia coli	12.7053	244	28241.2	7.48839e-05	97	98	97	0.844506	0.0937976	0.330579	0.422961
FAEG3	Cinnamon	Escherichia coli	12.6909
ALR1	Cinnamon	Escherichia coli	12.6676
IDH	Cinnamon	Escherichia coli	12.5937
MBHM	Cinnamon	Escherichia coli	12.4225
MBHT	Cinnamon	Escherichia coli	12.4225
FUMC	Cinnamon	Escherichia coli	12.3638	152	5281.14	7.01262e-05	92	71	92	0.722062	0.0175403	0.203857	0.314486
DSBA	Cinnamon	Escherichia coli	12.3064	188	25450.1	7.06215e-05	95	97	93	0.734807	0.0845276	0.253444	0.357593
MCCF	Cinnamon	Escherichia coli	12.2713
3MG2	Cinnamon	Escherichia coli	12.2359
CODA	Cinnamon	Escherichia coli	12.1826	60	5391.15	5.94354e-05	68	72	48	0.446921	0.0179056	0.077135	0.180654
AMPP	Cinnamon	Escherichia coli	12.1705
MCBA	Cinnamon	Escherichia coli	12.1386
MCBB	Cinnamon	Escherichia coli	12.1386
MCBC	Cinnamon	Escherichia coli	12.1386
MCBD	Cinnamon	Escherichia coli	12.1386
DHAS	Cinnamon	Escherichia coli	12.107
PUTA	Cinnamon	Escherichia coli	11.9943	242	61476	7.5092e-05	97	100	97	0.849861	0.20418	0.327824	0.460622
PDXY	Cinnamon	Escherichia coli	11.9535	12	136.913	5.26482e-05	22	22	22	0.272246	0.00045473	0.0110193	0.0945733
DAPB	Cinnamon	Escherichia coli	11.9178	66	11953.7	6.44828e-05	71	88	72	0.576823	0.039702	0.0853994	0.233975
ASCG	Cinnamon	Escherichia coli	11.8626
PHSM	Cinnamon	Escherichia coli	11.857
PCKA	Cinnamon	Escherichia coli	11.8046	134	13404	6.87096e-05	90	90	89	0.685604	0.0445187	0.179063	0.303062
FEPA	Cinnamon	Escherichia coli	11.8023	86	4137.33	6.33995e-05	79	65	66	0.548941	0.0137413	0.112948	0.22521
ATDA	Cinnamon	Escherichia coli	11.7085
COAD	Cinnamon	Escherichia coli	11.661	82	4389.31	6.42963e-05	78	67	71	0.572021	0.0145782	0.107438	0.231346
HIS8	Cinnamon	Escherichia coli	11.6591
ILVN	Cinnamon	Escherichia coli	11.6259	86	2876.24	6.69927e-05	79	57	83	0.641417	0.00955285	0.112948	0.254639
CPOB	Cinnamon	Escherichia coli	11.5537
AROF	Cinnamon	Escherichia coli	11.4777	28	128.904	5.92066e-05	42	21	47	0.441034	0.00042813	0.0330579	0.158173
CRP	Cinnamon	Escherichia coli	11.4545	106	16118.1	7.15461e-05	84	92	95	0.758604	0.0535332	0.140496	0.317544
KAD	Cinnamon	Escherichia coli	11.3926
ILVE	Cinnamon	Escherichia coli	11.3856	92	3424.38	6.74718e-05	81	61	85	0.653748	0.0113734	0.121212	0.262111
DPAL	Cinnamon	Escherichia coli	11.2837
MENB	Cinnamon	Escherichia coli	11.2057	30	1327.43	6.03427e-05	44	43	51	0.470273	0.0044088	0.0358127	0.170165
OXC	Cinnamon	Escherichia coli	11.1113
UBIC	Cinnamon	Escherichia coli	11.0955	68	5256	6.53253e-05	72	71	76	0.598505	0.0174568	0.0881543	0.234705
HPCG	Cinnamon	Escherichia coli	11.0582
KDSC	Cinnamon	Escherichia coli	11.0445	48	585.697	6.02156e-05	59	32	51	0.467	0.00194528	0.0606061	0.176517
FABI	Cinnamon	Escherichia coli	11.0268	68	2181.94	6.25743e-05	72	51	61	0.527705	0.0072469	0.0881543	0.207702
GUDD	Cinnamon	Escherichia coli	10.9856
TETR4	Cinnamon	Escherichia coli	10.9713
DHPS	Cinnamon	Escherichia coli	10.9619	74	2236.97	6.60022e-05	75	52	79	0.615926	0.00742965	0.0964187	0.239925
NRFA	Cinnamon	Escherichia coli	10.8909	78	3410.68	6.19464e-05	76	61	58	0.511544	0.0113279	0.101928	0.208267
T2E5	Cinnamon	Escherichia coli	10.8675
SCPB	Cinnamon	Escherichia coli	10.8654
ENTB	Cinnamon	Escherichia coli	10.8467	226	77302.7	6.9979e-05	96	100	92	0.718273	0.256746	0.305785	0.426935
DLMIS	Cinnamon	Escherichia coli	10.8395
SYK2	Cinnamon	Escherichia coli	10.8182
PDXJ	Cinnamon	Escherichia coli	10.7791	36	2107.3	6.29287e-05	50	51	63	0.536825	0.00699898	0.0440771	0.195967
ASPG2	Cinnamon	Escherichia coli	10.7759
TETR2	Cinnamon	Escherichia coli	10.7747
ALSB	Cinnamon	Escherichia coli	10.7722
PURA	Cinnamon	Escherichia coli	10.7609	224	14875.6	7.18907e-05	96	91	95	0.767473	0.0494063	0.30303	0.373303
AMO	Cinnamon	Escherichia coli	10.7365
TAUA	Cinnamon	Escherichia coli	10.6906	28	2812.3	5.49269e-05	42	56	29	0.330892	0.00934049	0.0330579	0.12443
YGEA	Cinnamon	Escherichia coli	10.6455	8	82.545	5.16476e-05	15	20	19	0.246493	0.000274157	0.00550964	0.0840923
DCDA	Cinnamon	Escherichia coli	10.6054
ARAF	Cinnamon	Escherichia coli	10.6015	40	6824.68	6.33392e-05	53	77	65	0.547391	0.0226668	0.0495868	0.206548
TAUD	Cinnamon	Escherichia coli	10.568	44	9012.38	6.11172e-05	56	83	55	0.490205	0.0299329	0.0550964	0.191745
CLPP	Cinnamon	Escherichia coli	10.5588	172	33579.5	7.36106e-05	94	98	97	0.811736	0.111528	0.231405	0.384889
GLMS	Cinnamon	Escherichia coli	10.5369	86	7165.72	6.87049e-05	79	78	89	0.685482	0.0237995	0.112948	0.274077
MGLB	Cinnamon	Escherichia coli	10.5304	62	10680.9	6.37389e-05	69	86	68	0.557677	0.0354744	0.0798898	0.224347
TOP1	Cinnamon	Escherichia coli	10.5206
OTSA	Cinnamon	Escherichia coli	10.5187	68	6516.78	6.15006e-05	72	76	57	0.500072	0.0216442	0.0881543	0.20329
PUR1	Cinnamon	Escherichia coli	10.4312
CEAD	Cinnamon	Escherichia coli	10.4298
C562	Cinnamon	Escherichia coli	10.411
EUTB	Cinnamon	Escherichia coli	10.3918	52	667.589	5.75473e-05	62	34	40	0.39833	0.00221727	0.0661157	0.155554
EUTC	Cinnamon	Escherichia coli	10.3918	56	789.827	5.75672e-05	65	36	40	0.398842	0.00262326	0.0716253	0.157697
RUVA	Cinnamon	Escherichia coli	10.3714	102	3404.4	6.56383e-05	84	61	77	0.606561	0.011307	0.134986	0.250951
HISJ	Cinnamon	Escherichia coli	10.3714	32	11.6651	5e-05	46	16	14	0.204091	3.87432e-05	0.0385675	0.0808992
AMPC	Cinnamon	Escherichia coli	10.3699	54	10318.5	6.28062e-05	64	86	62	0.533672	0.0342709	0.0688705	0.212271
FABB	Cinnamon	Escherichia coli	10.3659	86	3891.34	6.82035e-05	79	64	87	0.672579	0.0129243	0.112948	0.26615
FADR	Cinnamon	Escherichia coli	10.3251	128	18127.4	6.87002e-05	89	94	89	0.685361	0.0602067	0.170799	0.305456
SYL	Cinnamon	Escherichia coli	10.3209
LDCI	Cinnamon	Escherichia coli	10.306
CSDE	Cinnamon	Escherichia coli	10.2754
ACRB	Cinnamon	Escherichia coli	10.2702	32	381.881	5.75175e-05	46	28	40	0.397563	0.00126834	0.0385675	0.1458
DPO3B	Cinnamon	Escherichia coli	10.2661
FABF	Cinnamon	Escherichia coli	10.2659	104	8877.8	6.8278e-05	84	83	87	0.674496	0.0294859	0.137741	0.280574
LPXD	Cinnamon	Escherichia coli	10.2594	80	4736.88	6.50576e-05	77	68	75	0.591614	0.0157326	0.104683	0.237343
DACA	Cinnamon	Escherichia coli	10.2337	46	874.612	5.97693e-05	58	37	49	0.455515	0.00290485	0.0578512	0.17209
LEXA	Cinnamon	Escherichia coli	10.1604	70	3343.67	6.38651e-05	73	60	68	0.560925	0.0111053	0.0909091	0.22098
SYY	Cinnamon	Escherichia coli	10.1513
SDHA	Cinnamon	Escherichia coli	10.1441	156	6161.55	6.89845e-05	92	75	90	0.692679	0.0204644	0.209366	0.307503
MURE	Cinnamon	Escherichia coli	10.1383	96	2698.43	6.73129e-05	82	55	85	0.649657	0.00896232	0.126722	0.26178
COAA	Cinnamon	Escherichia coli	10.1012	20	5694.77	5.66861e-05	33	73	36	0.376166	0.0189141	0.0220386	0.13904
UDP	Cinnamon	Escherichia coli	10.0772	46	558.262	5.89588e-05	58	32	46	0.434655	0.00185416	0.0578512	0.164787
PFKA	Cinnamon	Escherichia coli	10.0227	158	20167.7	7.08466e-05	93	95	94	0.740602	0.066983	0.212121	0.339902
AMPN	Cinnamon	Escherichia coli	10.0087
DXR	Cinnamon	Escherichia coli	10.0063
GPR	Cinnamon	Escherichia coli	10.0022	90	10949.4	7.06664e-05	81	86	93	0.735963	0.0363664	0.118457	0.296929
PDEL	Cinnamon	Escherichia coli	9.94501
NARK	Cinnamon	Escherichia coli	9.92814	46	1289.92	5.65675e-05	58	43	36	0.373113	0.0042842	0.0578512	0.145083
PSTS	Cinnamon	Escherichia coli	9.88127	66	14051.8	6.86483e-05	71	90	88	0.684026	0.0466704	0.0853994	0.272032
COLD	Cinnamon	Escherichia coli	9.87522
DNLJ	Cinnamon	Escherichia coli	9.8707
AMPA	Cinnamon	Escherichia coli	9.84821
MUTL	Cinnamon	Escherichia coli	9.84302	116	10510.8	7.09774e-05	86	86	94	0.743966	0.0349097	0.15427	0.311049
DSBG	Cinnamon	Escherichia coli	9.7566	50	8793.49	6.26606e-05	61	83	62	0.529925	0.0292058	0.0633609	0.207497
PDXH	Cinnamon	Escherichia coli	9.75339	34	4854.85	6.31632e-05	48	68	64	0.542861	0.0161244	0.0413223	0.200103
RHAA	Cinnamon	Escherichia coli	9.75144	30	2481.4	5.31576e-05	44	54	23	0.285355	0.00824149	0.0358127	0.109803
TNAA	Cinnamon	Escherichia coli	9.74925	16	357.739	5.63825e-05	28	27	35	0.368352	0.00118816	0.0165289	0.12869
PADL	Cinnamon	Escherichia coli	9.71982
AROG	Cinnamon	Escherichia coli	9.70536	40	132.016	6.00492e-05	53	21	50	0.462719	0.000438467	0.0495868	0.170915
PURE	Cinnamon	Escherichia coli	9.69126	70	4155.1	6.39795e-05	73	65	69	0.56387	0.0138004	0.0909091	0.22286
RLMM	Cinnamon	Escherichia coli	9.67228	34	1475.1	5.97693e-05	48	45	49	0.455515	0.00489925	0.0413223	0.167245
CHEY	Cinnamon	Escherichia coli	9.63374	138	1667.38	6.50026e-05	90	47	74	0.590199	0.00553788	0.184573	0.260103
FIU	Cinnamon	Escherichia coli	9.62976	60	6148.91	6.1192e-05	68	75	55	0.49213	0.0204224	0.077135	0.196562
LSRR	Cinnamon	Escherichia coli	9.54676
GPPA	Cinnamon	Escherichia coli	9.53333	16	121.079	5.81125e-05	28	21	42	0.412875	0.00040214	0.0165289	0.143269
YCAC	Cinnamon	Escherichia coli	9.5322	86	20535.2	6.33995e-05	79	95	66	0.548941	0.0682035	0.112948	0.243364
ASPG1	Cinnamon	Escherichia coli	9.52733
NAGB	Cinnamon	Escherichia coli	9.51997	64	2917.49	6.13083e-05	70	57	56	0.495123	0.00968988	0.0826446	0.195819
DEGS	Cinnamon	Escherichia coli	9.49364	52	2281.59	6.73265e-05	62	52	85	0.650007	0.00757786	0.0661157	0.241233
ELBP	Cinnamon	Escherichia coli	9.40578
5DNU	Cinnamon	Escherichia coli	9.4037
THIO	Cinnamon	Escherichia coli	9.39606
ARAA	Cinnamon	Escherichia coli	9.31487	28	788.555	5.50237e-05	42	36	30	0.333381	0.00261903	0.0330579	0.123019
TYSY	Cinnamon	Escherichia coli	9.30572
MNME	Cinnamon	Escherichia coli	9.25313	144	7492.65	6.86766e-05	91	79	89	0.684754	0.0248854	0.192837	0.300826
NPD	Cinnamon	Escherichia coli	9.2296
CAS1	Cinnamon	Escherichia coli	9.22525
TYPH	Cinnamon	Escherichia coli	9.21603
CUEO	Cinnamon	Escherichia coli	9.21026
MCR1	Cinnamon	Escherichia coli	9.19769
SSB	Cinnamon	Escherichia coli	9.19054	134	5802.43	6.73854e-05	90	73	85	0.651525	0.0192716	0.179063	0.283287
MEND	Cinnamon	Escherichia coli	9.18482	30	523.458	5.68731e-05	44	31	37	0.380978	0.00173856	0.0358127	0.13951
FCTA	Cinnamon	Escherichia coli	9.17797
PBPB	Cinnamon	Escherichia coli	9.17228
CAS2	Cinnamon	Escherichia coli	9.15616
KDGL	Cinnamon	Escherichia coli	9.14783
PAND	Cinnamon	Escherichia coli	9.1308	46	5098.79	6.28259e-05	58	70	63	0.53418	0.0169346	0.0578512	0.202989
DHAL	Cinnamon	Escherichia coli	9.12244
PABB	Cinnamon	Escherichia coli	9.05726	62	3769.1	6.53125e-05	69	63	76	0.598176	0.0125183	0.0798898	0.230195
HMP	Cinnamon	Escherichia coli	9.05146	86	16042.9	6.8334e-05	79	92	88	0.675937	0.0532834	0.112948	0.280723
HPPK	Cinnamon	Escherichia coli	8.99349
DHSC	Cinnamon	Escherichia coli	8.99097
SDHB	Cinnamon	Escherichia coli	8.99097	182	6856.09	6.91898e-05	94	77	90	0.697961	0.0227712	0.245179	0.32197
ENTH	Cinnamon	Escherichia coli	8.96155	46	630.852	5.87406e-05	58	33	45	0.42904	0.00209525	0.0578512	0.162996
MTNN	Cinnamon	Escherichia coli	8.96064	32	5900.87	6.29287e-05	46	74	63	0.536825	0.0195986	0.0385675	0.198331
FUCI	Cinnamon	Escherichia coli	8.95538	24	930.673	5.31717e-05	38	38	23	0.285718	0.00309105	0.0275482	0.105453
FAEE	Cinnamon	Escherichia coli	8.94596
NLPI	Cinnamon	Escherichia coli	8.90983	120	11481.4	6.8171e-05	87	87	87	0.671741	0.0381331	0.15978	0.289885
GARL	Cinnamon	Escherichia coli	8.90868	20	240.004	4.78103e-05	33	24	10	0.147737	0.000797126	0.0220386	0.0568575
PURR	Cinnamon	Escherichia coli	8.90308	28	306.732	6.391e-05	42	26	69	0.562081	0.00101875	0.0330579	0.198719
CAT3	Cinnamon	Escherichia coli	8.88848
SQUT	Cinnamon	Escherichia coli	8.87099
PURK	Cinnamon	Escherichia coli	8.86712	46	1708.9	6.141e-05	58	47	56	0.497739	0.00567577	0.0578512	0.187089
SPEB	Cinnamon	Escherichia coli	8.84994	32	3408.74	5.94813e-05	46	61	48	0.448103	0.0113214	0.0385675	0.165997
FTSY	Cinnamon	Escherichia coli	8.83636	154	2574.61	6.74172e-05	92	55	85	0.652343	0.00855105	0.206612	0.289169
DEAD	Cinnamon	Escherichia coli	8.79932	72	440.406	6.30597e-05	74	29	64	0.540196	0.00146272	0.0936639	0.211774
RLUD	Cinnamon	Escherichia coli	8.79424	132	2534.05	6.31473e-05	89	55	64	0.54245	0.00841637	0.176309	0.242392
PAPD	Cinnamon	Escherichia coli	8.78152	90	11929.5	6.07607e-05	81	88	53	0.48103	0.0396216	0.118457	0.213036
PAPH	Cinnamon	Escherichia coli	8.78152	18	22.4037	5.15198e-05	30	17	18	0.243206	7.44096e-05	0.0192837	0.0875214
ALLD	Cinnamon	Escherichia coli	8.73799
DHAK	Cinnamon	Escherichia coli	8.73122
MALY	Cinnamon	Escherichia coli	8.73112	56	1259.47	6.1512e-05	65	42	57	0.500364	0.00418308	0.0716253	0.192058
FKBA	Cinnamon	Escherichia coli	8.72349
PRIB	Cinnamon	Escherichia coli	8.7104
PAL	Cinnamon	Escherichia coli	8.69207	112	6627.98	7.01853e-05	86	76	93	0.723582	0.0220135	0.14876	0.298118
TOLB	Cinnamon	Escherichia coli	8.69207	142	7413.78	6.70691e-05	91	79	84	0.643383	0.0246234	0.190083	0.28603
BIOA	Cinnamon	Escherichia coli	8.67986	28	1449.88	5.94672e-05	42	44	48	0.447739	0.00481549	0.0330579	0.161871
GGT	Cinnamon	Escherichia coli	8.62264	56	2835.85	6.27117e-05	65	56	62	0.531239	0.00941872	0.0716253	0.204095
GUAD	Cinnamon	Escherichia coli	8.61497
YDIF	Cinnamon	Escherichia coli	8.57753	30	2968.22	5.67762e-05	44	57	37	0.378485	0.00985835	0.0358127	0.141385
GSH1	Cinnamon	Escherichia coli	8.57207
LGUL	Cinnamon	Escherichia coli	8.56316
ACCC	Cinnamon	Escherichia coli	8.55306	118	8606.5	6.98666e-05	87	82	92	0.715379	0.0285848	0.157025	0.300329
DPO4	Cinnamon	Escherichia coli	8.54704
DNCV1	Cinnamon	Escherichia coli	8.5389
DHSD	Cinnamon	Escherichia coli	8.52423
NIKA	Cinnamon	Escherichia coli	8.49487	80	15529.7	6.4855e-05	77	92	73	0.586402	0.0515787	0.104683	0.247555
DCD	Cinnamon	Escherichia coli	8.48072	30	338.617	6.027e-05	44	27	51	0.468401	0.00112465	0.0358127	0.168446
CYNS	Cinnamon	Escherichia coli	8.45742
BAMB	Cinnamon	Escherichia coli	8.43354	70	1854.81	6.55351e-05	73	48	77	0.603904	0.00616038	0.0909091	0.233658
DHE4	Cinnamon	Escherichia coli	8.39492
PAAH	Cinnamon	Escherichia coli	8.39379
NIKR	Cinnamon	Escherichia coli	8.38724	34	3541.29	5.94248e-05	48	62	47	0.446648	0.0117617	0.0413223	0.166577
DSBC	Cinnamon	Escherichia coli	8.38178	78	4548.33	6.45786e-05	76	67	72	0.579288	0.0151064	0.101928	0.232108
THGA	Cinnamon	Escherichia coli	8.32921
YAGE	Cinnamon	Escherichia coli	8.31936
ISCS	Cinnamon	Escherichia coli	8.31092	88	14285.6	6.78334e-05	80	90	86	0.663053	0.047447	0.115702	0.275401
ASTB	Cinnamon	Escherichia coli	8.31055	12	11.9888	5.24329e-05	22	16	21	0.266704	3.98183e-05	0.0110193	0.0925878
LPAKS	Cinnamon	Escherichia coli	8.29209
ELAP	Cinnamon	Escherichia coli	8.27756
FDNG	Cinnamon	Escherichia coli	8.27627	78	3221.58	6.56944e-05	76	59	77	0.608003	0.0106998	0.101928	0.240211
FDNH	Cinnamon	Escherichia coli	8.27627	58	4511.25	6.3955e-05	67	67	69	0.563238	0.0149832	0.0743802	0.217534
FDNI	Cinnamon	Escherichia coli	8.27627	60	3226.09	5.79072e-05	68	59	41	0.407593	0.0107148	0.077135	0.165147
FHUA	Cinnamon	Escherichia coli	8.27546	74	8168.15	6.33272e-05	75	81	65	0.547082	0.0271289	0.0964187	0.223543
CAS5	Cinnamon	Escherichia coli	8.27378
CAS6	Cinnamon	Escherichia coli	8.27378
CASC	Cinnamon	Escherichia coli	8.27378
CSE1	Cinnamon	Escherichia coli	8.27378
CSE2	Cinnamon	Escherichia coli	8.27378
ECOT	Cinnamon	Escherichia coli	8.27244
RSEA	Cinnamon	Escherichia coli	8.2517	242	15922.9	7.03482e-05	97	92	93	0.727775	0.0528849	0.327824	0.369494
RSEB	Cinnamon	Escherichia coli	8.2517	132	2847.25	6.57419e-05	89	57	77	0.609226	0.00945659	0.176309	0.264997
ALF	Cinnamon	Escherichia coli	8.24961
MURD	Cinnamon	Escherichia coli	8.23767	104	3785.95	6.70646e-05	84	63	83	0.643267	0.0125743	0.137741	0.264527
MRDA	Cinnamon	Escherichia coli	8.22811	126	8768.76	6.74218e-05	88	83	85	0.65246	0.0291237	0.168044	0.283209
IADA	Cinnamon	Escherichia coli	8.21715	22	1497.11	5.66219e-05	35	45	36	0.374514	0.00497236	0.0247934	0.13476
GALE	Cinnamon	Escherichia coli	8.18524	44	2056.86	6.10948e-05	56	50	55	0.489629	0.00683147	0.0550964	0.183852
EUTS	Cinnamon	Escherichia coli	8.17831	56	524.206	5.72443e-05	65	31	38	0.39053	0.00174105	0.0716253	0.154632
GHRA	Cinnamon	Escherichia coli	8.15134	76	13128.2	6.66756e-05	75	89	82	0.633255	0.0436028	0.0991736	0.258677
RIR1	Cinnamon	Escherichia coli	8.12629
OMPC	Cinnamon	Escherichia coli	8.08725	332	26230.5	7.3551e-05	99	97	97	0.810203	0.0871196	0.451791	0.449704
NARX	Cinnamon	Escherichia coli	8.06534	50	7414.83	6.34639e-05	61	79	66	0.550598	0.0246269	0.0633609	0.212862
FUCM	Cinnamon	Escherichia coli	8.06026
RNH	Cinnamon	Escherichia coli	8.03887
FOLD	Cinnamon	Escherichia coli	8.03824	88	12487.7	6.89465e-05	80	89	90	0.6917	0.0414754	0.115702	0.282959
GREA	Cinnamon	Escherichia coli	8.01614	54	218.718	6.25313e-05	64	24	61	0.526597	0.00072643	0.0688705	0.198731
ZNUA	Cinnamon	Escherichia coli	8.0078
GYRB	Cinnamon	Escherichia coli	8.00678	138	3235.13	6.96718e-05	90	59	91	0.710368	0.0107448	0.184573	0.301895
NUOB	Cinnamon	Escherichia coli	7.95245	170	5284.68	6.9735e-05	94	71	92	0.711993	0.017552	0.22865	0.319398
NUOCD	Cinnamon	Escherichia coli	7.95245	544	142508	7.86658e-05	100	100	98	0.941837	0.473313	0.743802	0.719651
NUOE	Cinnamon	Escherichia coli	7.95245	176	4829.18	6.94686e-05	94	68	91	0.705136	0.0160392	0.236915	0.319363
NUOF	Cinnamon	Escherichia coli	7.95245	180	6733.99	7.08667e-05	94	77	94	0.741118	0.0223656	0.242424	0.335303
NUOG	Cinnamon	Escherichia coli	7.95245	162	4401.42	6.92329e-05	93	67	91	0.699071	0.0146185	0.217631	0.31044
NUOI	Cinnamon	Escherichia coli	7.95245	158	4861.63	6.93193e-05	93	68	91	0.701294	0.0161469	0.212121	0.309854
HPAB	Cinnamon	Escherichia coli	7.9413
LIVK	Cinnamon	Escherichia coli	7.92115	14	4995.56	5.87199e-05	25	69	45	0.428508	0.0165918	0.0137741	0.152958
AIDB	Cinnamon	Escherichia coli	7.88117	64	6363.14	6.50364e-05	70	76	74	0.59107	0.0211339	0.0826446	0.231616
CEA7	Cinnamon	Escherichia coli	7.88055
PAAA	Cinnamon	Escherichia coli	7.86866
PAAC	Cinnamon	Escherichia coli	7.86866
IPYR	Cinnamon	Escherichia coli	7.86647
MASY	Cinnamon	Escherichia coli	7.86635
ASSY	Cinnamon	Escherichia coli	7.8586
MLTG	Cinnamon	Escherichia coli	7.85262	68	3048.12	6.29445e-05	72	58	63	0.537233	0.0101237	0.0881543	0.211837
SECA	Cinnamon	Escherichia coli	7.84502	222	30370.3	7.29448e-05	96	98	96	0.7946	0.100869	0.300275	0.398582
MLTA	Cinnamon	Escherichia coli	7.80203	54	4653.2	6.54193e-05	64	68	76	0.600925	0.0154547	0.0688705	0.228417
DIAA	Cinnamon	Escherichia coli	7.80051	28	564.616	5.90388e-05	42	32	46	0.436716	0.00187526	0.0330579	0.157216
ISCA	Cinnamon	Escherichia coli	7.77464	42	1801.68	6.35001e-05	54	48	67	0.551532	0.00598393	0.0523416	0.203286
YAJL	Cinnamon	Escherichia coli	7.76311
CAT	Cinnamon	Escherichia coli	7.6865
EFEB	Cinnamon	Escherichia coli	7.66937	14	131.626	5.31632e-05	25	21	23	0.2855	0.000437172	0.0137741	0.0999038
CUTA	Cinnamon	Escherichia coli	7.63802	16	461.21	5.86682e-05	28	30	45	0.427178	0.00153182	0.0165289	0.148413
FIMC	Cinnamon	Escherichia coli	7.60807	114	8902.77	6.51508e-05	86	83	75	0.594014	0.0295688	0.151515	0.258366
TRXB	Cinnamon	Escherichia coli	7.6027	150	27493.1	7.35565e-05	92	98	97	0.810342	0.091313	0.201102	0.367586
FIMH	Cinnamon	Escherichia coli	7.60079	68	12711.4	6.48929e-05	72	89	74	0.587377	0.0422185	0.0881543	0.23925
DUT	Cinnamon	Escherichia coli	7.5853	56	1435.53	6.14968e-05	65	44	57	0.499975	0.00476784	0.0716253	0.192123
CMPDT	Cinnamon	Escherichia coli	7.56979
G6PI	Cinnamon	Escherichia coli	7.55716
MENI	Cinnamon	Escherichia coli	7.55521	34	1537.75	5.78269e-05	48	45	41	0.405524	0.00510734	0.0413223	0.150651
RS2	Cinnamon	Escherichia coli	7.55134
UXUA	Cinnamon	Escherichia coli	7.5511	60	7149.67	5.8827e-05	68	78	45	0.431263	0.0237462	0.077135	0.177382
MNMG	Cinnamon	Escherichia coli	7.54799	74	1420.38	6.46245e-05	75	44	72	0.580469	0.00471752	0.0964187	0.227202
MOBA	Cinnamon	Escherichia coli	7.54508	48	3673.99	6.52656e-05	59	62	75	0.596969	0.0122024	0.0606061	0.223259
METN	Cinnamon	Escherichia coli	7.53762	40	4395.53	6.18888e-05	53	67	58	0.510064	0.0145989	0.0495868	0.191416
SYT	Cinnamon	Escherichia coli	7.53727
PFLB	Cinnamon	Escherichia coli	7.52408
NARQ	Cinnamon	Escherichia coli	7.51226	62	3976.02	6.26017e-05	69	64	61	0.52841	0.0132056	0.0798898	0.207169
CYSM	Cinnamon	Escherichia coli	7.49961	60	4852.75	6.7944e-05	68	68	86	0.6659	0.0161175	0.077135	0.253051
ACP	Cinnamon	Escherichia coli	7.4945	250	35125	7.31315e-05	97	99	96	0.799405	0.116661	0.338843	0.418303
SOPB	Cinnamon	Escherichia coli	7.46687
T1R1	Cinnamon	Escherichia coli	7.44141
DEF	Cinnamon	Escherichia coli	7.43827	174	4934.03	6.97447e-05	94	69	92	0.712243	0.0163874	0.23416	0.32093
HISX	Cinnamon	Escherichia coli	7.43688
SYM	Cinnamon	Escherichia coli	7.43442
DPO2	Cinnamon	Escherichia coli	7.433
ALKH	Cinnamon	Escherichia coli	7.43105
PUR8	Cinnamon	Escherichia coli	7.4257
LACI	Cinnamon	Escherichia coli	7.4187
MDH	Cinnamon	Escherichia coli	7.40392	278	34799.1	7.59244e-05	98	98	98	0.871283	0.115578	0.37741	0.454757
XYLB	Cinnamon	Escherichia coli	7.39291	40	3303.83	5.76302e-05	53	60	40	0.400464	0.010973	0.0495868	0.153675
XERD	Cinnamon	Escherichia coli	7.38138	18	654.454	5.79408e-05	30	34	42	0.408456	0.00217364	0.0192837	0.143304
YTFE	Cinnamon	Escherichia coli	7.37275	26	5599.94	5.64748e-05	40	72	35	0.370728	0.0185991	0.030303	0.139877
CLPA	Cinnamon	Escherichia coli	7.35998	76	3707.77	6.64408e-05	75	63	81	0.627212	0.0123146	0.0991736	0.246233
RPOA	Cinnamon	Escherichia coli	7.35176	458	77164.6	7.66518e-05	100	100	98	0.890005	0.256287	0.625344	0.590546
RPOB	Cinnamon	Escherichia coli	7.35176	460	85121.9	7.75014e-05	100	100	98	0.911868	0.282716	0.628099	0.607561
RPOC	Cinnamon	Escherichia coli	7.35176	324	32049.8	7.26058e-05	99	98	96	0.785877	0.106447	0.440771	0.444365
RPOD	Cinnamon	Escherichia coli	7.35176	146	8016.93	6.99105e-05	91	81	92	0.71651	0.0266267	0.195592	0.31291
MDFA	Cinnamon	Escherichia coli	7.34477	50	8745.95	6.37146e-05	61	82	68	0.55705	0.029048	0.0633609	0.216486
PPK1	Cinnamon	Escherichia coli	7.33027
RIR4	Cinnamon	Escherichia coli	7.32572
CDD	Cinnamon	Escherichia coli	7.31098	64	6981.34	6.39713e-05	70	78	69	0.563659	0.0231872	0.0826446	0.223164
SYA	Cinnamon	Escherichia coli	7.29695
TKT1	Cinnamon	Escherichia coli	7.28252
HSLO	Cinnamon	Escherichia coli	7.28188	48	2348.58	6.15953e-05	59	53	57	0.502509	0.00780036	0.0606061	0.190305
YTFQ	Cinnamon	Escherichia coli	7.28051	58	8433.91	6.2348e-05	67	82	60	0.521881	0.0280116	0.0743802	0.208091
NADB	Cinnamon	Escherichia coli	7.23576	76	4124.51	6.41478e-05	75	65	70	0.5682	0.0136987	0.0991736	0.227024
SUFS	Cinnamon	Escherichia coli	7.23459	26	3639.96	6.30239e-05	40	62	64	0.539275	0.0120894	0.030303	0.193889
PFKB	Cinnamon	Escherichia coli	7.22347	170	31602	6.74354e-05	94	98	85	0.652811	0.10496	0.22865	0.328807
KDUI	Cinnamon	Escherichia coli	7.20591	96	15892.2	6.63218e-05	82	92	80	0.62415	0.0527827	0.126722	0.267885
NRDI	Cinnamon	Escherichia coli	7.19323	26	1487.44	5.78905e-05	40	45	41	0.407161	0.00494023	0.030303	0.147468
RRAA	Cinnamon	Escherichia coli	7.17667	14	172.064	5.93895e-05	25	23	47	0.44574	0.000571476	0.0137741	0.153362
DOSP	Cinnamon	Escherichia coli	7.17179
DPO1	Cinnamon	Escherichia coli	7.17175
GLPQ	Cinnamon	Escherichia coli	7.16051	38	1681.31	6.02954e-05	51	47	51	0.469056	0.00558413	0.046832	0.173824
RECA	Cinnamon	Escherichia coli	7.15593	356	72154.9	7.75795e-05	100	100	98	0.91388	0.239648	0.484848	0.546126
MUTY	Cinnamon	Escherichia coli	7.15056	50	2339.95	6.33232e-05	61	53	65	0.546978	0.00777169	0.0633609	0.206037
SQUS	Cinnamon	Escherichia coli	7.13434
MOAD	Cinnamon	Escherichia coli	7.12441	48	4431.23	5.817e-05	59	67	43	0.414354	0.0147175	0.0606061	0.163226
MOEB	Cinnamon	Escherichia coli	7.12441	58	8631.16	6.11883e-05	67	82	55	0.492034	0.0286667	0.0743802	0.19836
TALB	Cinnamon	Escherichia coli	7.11853	118	9773.76	6.84838e-05	87	85	88	0.679791	0.0324616	0.157025	0.289759
PMBA	Cinnamon	Escherichia coli	7.08942	6	169.734	4.73552e-05	10	23	9	0.136025	0.00056374	0.00275482	0.0464478
TLDD	Cinnamon	Escherichia coli	7.08942	12	807.989	5.42652e-05	22	36	27	0.313862	0.00268358	0.0110193	0.109188
NAGA	Cinnamon	Escherichia coli	7.08834	36	900.099	5.88132e-05	50	37	45	0.430907	0.0029895	0.0440771	0.159325
ETTA	Cinnamon	Escherichia coli	7.08355	104	310.92	6.16979e-05	84	26	57	0.50515	0.00103266	0.137741	0.214641
GLMU	Cinnamon	Escherichia coli	7.06012	78	9346.42	6.42261e-05	76	84	70	0.570215	0.0310423	0.101928	0.234395
SSUE	Cinnamon	Escherichia coli	7.05977
CAN	Cinnamon	Escherichia coli	7.05741
BEPA	Cinnamon	Escherichia coli	7.04694	42	5700.6	6.26763e-05	54	73	62	0.530329	0.0189334	0.0523416	0.200535
DYR	Cinnamon	Escherichia coli	7.04337
EIBD	Cinnamon	Escherichia coli	7.03082
NORV	Cinnamon	Escherichia coli	7.02357
NAGD	Cinnamon	Escherichia coli	7.02117	24	637.068	5.80855e-05	38	33	42	0.41218	0.0021159	0.0275482	0.147282
LEP	Cinnamon	Escherichia coli	7.02081
MUTS	Cinnamon	Escherichia coli	7.02058	62	9721.81	6.15991e-05	69	84	57	0.502607	0.0322891	0.0798898	0.204929
NUDK	Cinnamon	Escherichia coli	7.01138	16	394.105	6.04814e-05	28	28	52	0.473842	0.00130894	0.0165289	0.163893
CAIB	Cinnamon	Escherichia coli	7.00932	54	2156.77	5.91017e-05	64	51	46	0.438332	0.0071633	0.0688705	0.171455
T2E1	Cinnamon	Escherichia coli	6.99839
MEPA	Cinnamon	Escherichia coli	6.99834	36	1868.34	5.89553e-05	50	49	46	0.434566	0.00620532	0.0440771	0.161616
PEPB	Cinnamon	Escherichia coli	6.98648	46	1323.98	6.23014e-05	58	43	60	0.520682	0.00439735	0.0578512	0.19431
SYFA	Cinnamon	Escherichia coli	6.98024
SYFB	Cinnamon	Escherichia coli	6.98024
OMPF	Cinnamon	Escherichia coli	6.97129	296	31820.7	7.32923e-05	98	98	96	0.803544	0.105686	0.402204	0.437145
DCEB	Cinnamon	Escherichia coli	6.96805
RUSA	Cinnamon	Escherichia coli	6.95724	94	15715.1	6.59805e-05	82	92	79	0.615366	0.0521947	0.123967	0.263843
IMMD	Cinnamon	Escherichia coli	6.93008
ARSA1	Cinnamon	Escherichia coli	6.88704
CYBH	Cinnamon	Escherichia coli	6.88667
CSDA	Cinnamon	Escherichia coli	6.88414
HFQ	Cinnamon	Escherichia coli	6.87099	134	16184	7.24323e-05	90	92	96	0.78141	0.0537521	0.179063	0.338075
PLIG	Cinnamon	Escherichia coli	6.86073
ASNB	Cinnamon	Escherichia coli	6.85722	62	3301.19	6.6538e-05	69	60	81	0.629715	0.0109642	0.0798898	0.24019
TRPA	Cinnamon	Escherichia coli	6.83691	156	15473.4	7.17257e-05	92	92	95	0.763226	0.0513917	0.209366	0.341328
FEPB	Cinnamon	Escherichia coli	6.8335	80	3249.12	6.20655e-05	77	59	59	0.514611	0.0107913	0.104683	0.210029
POTF	Cinnamon	Escherichia coli	6.8067	26	929.219	5.37288e-05	40	38	25	0.300055	0.00308622	0.030303	0.111148
WBDD	Cinnamon	Escherichia coli	6.78827
INGK	Cinnamon	Escherichia coli	6.78277
RPOZ	Cinnamon	Escherichia coli	6.74684	276	22544.3	7.06314e-05	98	96	93	0.735064	0.0748764	0.374656	0.394865
NQOR	Cinnamon	Escherichia coli	6.7287
ASTC	Cinnamon	Escherichia coli	6.72578	56	4530.83	6.69299e-05	65	67	83	0.639801	0.0150483	0.0716253	0.242158
GLF	Cinnamon	Escherichia coli	6.71676
CYSI	Cinnamon	Escherichia coli	6.6988	74	6928	6.68003e-05	75	77	82	0.636464	0.02301	0.0964187	0.251964
GATD	Cinnamon	Escherichia coli	6.66625	34	2878.61	6.31313e-05	48	57	64	0.54204	0.00956074	0.0413223	0.197641
DAPA	Cinnamon	Escherichia coli	6.66391	50	2378.62	6.41355e-05	61	53	70	0.567883	0.00790014	0.0633609	0.213048
PROX	Cinnamon	Escherichia coli	6.65579	36	5115.21	5.69898e-05	50	70	37	0.383981	0.0169892	0.0440771	0.148349
DAPF	Cinnamon	Escherichia coli	6.64255	72	5529.94	6.72314e-05	74	72	84	0.64756	0.0183666	0.0936639	0.253197
RPPH	Cinnamon	Escherichia coli	6.64255	52	2480.02	6.29921e-05	62	54	63	0.538458	0.00823689	0.0661157	0.20427
TPX	Cinnamon	Escherichia coli	6.64225	54	3066.97	6.42013e-05	64	58	70	0.569578	0.0101863	0.0688705	0.216212
DHAR	Cinnamon	Escherichia coli	6.64012
YFCF	Cinnamon	Escherichia coli	6.63314	58	4477.5	6.41437e-05	67	67	70	0.568094	0.0148712	0.0743802	0.219115
GSP	Cinnamon	Escherichia coli	6.61127	42	3154.66	6.32831e-05	54	59	65	0.545947	0.0104776	0.0523416	0.202922
NEMR	Cinnamon	Escherichia coli	6.6051	14	534.473	5.40132e-05	25	31	27	0.307375	0.00177515	0.0137741	0.107641
MALQ	Cinnamon	Escherichia coli	6.57551	50	1176.67	6.08717e-05	61	41	54	0.483886	0.00390807	0.0633609	0.183718
YBFF	Cinnamon	Escherichia coli	6.56324	26	803.816	5.98408e-05	40	36	49	0.457356	0.00266972	0.030303	0.163443
YJIA	Cinnamon	Escherichia coli	6.54378	22	1288.72	5.89206e-05	35	43	46	0.433672	0.00428023	0.0247934	0.154249
DCEA	Cinnamon	Escherichia coli	6.52406
GLGB	Cinnamon	Escherichia coli	6.5228	68	9344.55	6.78794e-05	72	84	86	0.664238	0.0310361	0.0881543	0.261143
UPPP	Cinnamon	Escherichia coli	6.51658	44	1260.27	6.11471e-05	56	42	55	0.490975	0.00418574	0.0550964	0.183419
DSBD	Cinnamon	Escherichia coli	6.51574	34	1725.18	6.10724e-05	48	47	55	0.489052	0.00572986	0.0413223	0.178702
EUTL	Cinnamon	Escherichia coli	6.49493
RS10	Cinnamon	Escherichia coli	6.4926
FSAA	Cinnamon	Escherichia coli	6.4707	34	146.308	6.62208e-05	48	22	80	0.621551	0.000485935	0.0413223	0.22112
RLMKL	Cinnamon	Escherichia coli	6.46914
GLNE	Cinnamon	Escherichia coli	6.45418	36	4155.23	6.20578e-05	50	65	59	0.514413	0.0138008	0.0440771	0.190764
PTSN	Cinnamon	Escherichia coli	6.45141	104	8695.78	6.60328e-05	84	82	79	0.616712	0.0288813	0.137741	0.261111
MCJA	Cinnamon	Escherichia coli	6.43839
RECO	Cinnamon	Escherichia coli	6.43424	124	6607.62	6.70601e-05	88	76	83	0.643151	0.0219459	0.165289	0.276795
SSB7	Cinnamon	Escherichia coli	6.43424
SDHE	Cinnamon	Escherichia coli	6.42268	50	6205.97	6.16561e-05	61	75	57	0.504073	0.0206119	0.0633609	0.196015
APBE	Cinnamon	Escherichia coli	6.4158
YGJK	Cinnamon	Escherichia coli	6.41483	114	18255.1	6.63218e-05	86	94	80	0.62415	0.0606308	0.151515	0.278765
PTM3C	Cinnamon	Escherichia coli	6.40528
DNAG	Cinnamon	Escherichia coli	6.40383	170	14810	7.21189e-05	94	91	95	0.773344	0.0491886	0.22865	0.350394
MURA	Cinnamon	Escherichia coli	6.39516	148	26493.2	7.12352e-05	91	97	94	0.750603	0.087992	0.198347	0.345647
LOLA	Cinnamon	Escherichia coli	6.37259	170	11412.3	6.82035e-05	94	87	87	0.672579	0.0379037	0.22865	0.313044
LOLC	Cinnamon	Escherichia coli	6.37259	68	1423.46	6.48466e-05	72	44	73	0.586186	0.00472774	0.0881543	0.226356
CLPS	Cinnamon	Escherichia coli	6.35851	28	1164.89	6.0183e-05	42	41	50	0.466161	0.00386895	0.0330579	0.167696
DAPD	Cinnamon	Escherichia coli	6.35462	58	2573.37	6.51381e-05	67	55	75	0.593687	0.00854695	0.0743802	0.225538
DPS	Cinnamon	Escherichia coli	6.34671	70	16683.9	6.73945e-05	73	93	85	0.651758	0.0554124	0.0909091	0.266027
RUTR	Cinnamon	Escherichia coli	6.34543	22	416.861	5.23095e-05	35	29	20	0.263528	0.00138452	0.0247934	0.0965686
NANA	Cinnamon	Escherichia coli	6.34388	60	9602.97	6.4e-05	68	84	69	0.564396	0.0318944	0.077135	0.224475
USHA	Cinnamon	Escherichia coli	6.32975	102	4355.85	6.38162e-05	84	66	68	0.559666	0.0144671	0.134986	0.236373
PANB	Cinnamon	Escherichia coli	6.31828	42	6921.21	6.42013e-05	54	77	70	0.569578	0.0229875	0.0523416	0.214969
PUR5	Cinnamon	Escherichia coli	6.31335
BARA	Cinnamon	Escherichia coli	6.31051	516	162472	8.0782e-05	100	100	98	0.996299	0.539617	0.705234	0.74705
RNT	Cinnamon	Escherichia coli	6.30787	78	5527.75	6.48677e-05	76	72	74	0.586727	0.0183593	0.101928	0.235672
PABC	Cinnamon	Escherichia coli	6.30048	82	8486.45	6.90417e-05	78	82	90	0.69415	0.0281861	0.107438	0.276591
PAGP	Cinnamon	Escherichia coli	6.29998	118	13527.8	6.59979e-05	87	90	79	0.615814	0.0449299	0.157025	0.27259
LON	Cinnamon	Escherichia coli	6.26859	84	7437.38	6.97788e-05	79	79	92	0.71312	0.0247018	0.110193	0.282672
HRPB	Cinnamon	Escherichia coli	6.26374	42	573.69	5.98767e-05	54	32	49	0.458278	0.0019054	0.0523416	0.170842
BLAT	Cinnamon	Escherichia coli	6.26331
FABH	Cinnamon	Escherichia coli	6.25758	64	1176.13	6.70331e-05	70	41	83	0.642457	0.00390629	0.0826446	0.243003
PA1	Cinnamon	Escherichia coli	6.25743
IHFA	Cinnamon	Escherichia coli	6.25694	50	5218.16	6.43459e-05	61	71	71	0.573299	0.0173311	0.0633609	0.217997
IHFB	Cinnamon	Escherichia coli	6.25694	32	658.164	6.3593e-05	46	34	67	0.553922	0.00218596	0.0385675	0.198225
MODE	Cinnamon	Escherichia coli	6.25532	70	8099.95	6.13271e-05	73	81	56	0.495607	0.0269024	0.0909091	0.204473
GMM	Cinnamon	Escherichia coli	6.24585	60	3260.71	6.0529e-05	68	59	52	0.475067	0.0108298	0.077135	0.187677
ALKB	Cinnamon	Escherichia coli	6.24487	16	263.452	5.34217e-05	28	25	24	0.292151	0.000875005	0.0165289	0.103185
MALK	Cinnamon	Escherichia coli	6.19789	44	2371.72	5.91681e-05	56	53	47	0.440042	0.00787719	0.0550964	0.167672
GCSH	Cinnamon	Escherichia coli	6.18936
GCST	Cinnamon	Escherichia coli	6.18936
FIMF	Cinnamon	Escherichia coli	6.1778	178	30857.3	6.83434e-05	94	98	88	0.676177	0.102487	0.239669	0.339444
YQJG	Cinnamon	Escherichia coli	6.17289
CRA	Cinnamon	Escherichia coli	6.14934	40	6777.15	6.47417e-05	53	77	73	0.583484	0.022509	0.0495868	0.218527
FUCA	Cinnamon	Escherichia coli	6.1441	44	6914.77	5.90179e-05	56	77	46	0.436178	0.0229661	0.0550964	0.171413
EX1	Cinnamon	Escherichia coli	6.14391
YDDB	Cinnamon	Escherichia coli	6.14299	154	10922.8	6.77277e-05	92	86	86	0.660334	0.036278	0.206612	0.301074
BTUB	Cinnamon	Escherichia coli	6.13045	84	11502.7	6.8451e-05	79	87	88	0.678947	0.0382041	0.110193	0.275781
G3P1	Cinnamon	Escherichia coli	6.12495
PHNG	Cinnamon	Escherichia coli	6.09779	30	825.754	5.57818e-05	44	36	33	0.352892	0.00274258	0.0358127	0.130482
PHNH	Cinnamon	Escherichia coli	6.09779	32	913.962	5.58503e-05	46	37	33	0.354656	0.00303554	0.0385675	0.132086
PHNI	Cinnamon	Escherichia coli	6.09779	28	33.749	5.09918e-05	42	17	17	0.229616	0.000112091	0.0330579	0.0875954
PHNJ	Cinnamon	Escherichia coli	6.09779	32	913.962	5.58503e-05	46	37	33	0.354656	0.00303554	0.0385675	0.132086
RMLA1	Cinnamon	Escherichia coli	6.09493
6PGD	Cinnamon	Escherichia coli	6.09062
METB	Cinnamon	Escherichia coli	6.0712	88	4965.6	6.53851e-05	80	69	76	0.600044	0.0164923	0.115702	0.24408
PXPA	Cinnamon	Escherichia coli	6.06892	48	2275.33	6.19425e-05	59	52	58	0.511445	0.00755706	0.0606061	0.193203
YDEQ	Cinnamon	Escherichia coli	6.06228	14	137.999	5.50418e-05	25	22	30	0.333848	0.000458337	0.0137741	0.116027
FIMA1	Cinnamon	Escherichia coli	6.04716
LPXA	Cinnamon	Escherichia coli	6.02422	92	6093.14	6.50364e-05	81	75	74	0.59107	0.0202372	0.121212	0.244173
QOR1	Cinnamon	Escherichia coli	6.01707
METF	Cinnamon	Escherichia coli	6.00523	70	4649.99	6.79856e-05	73	68	87	0.66697	0.015444	0.0909091	0.257774
MCP2	Cinnamon	Escherichia coli	6.00403
EFTS	Cinnamon	Escherichia coli	5.99239
EFTU2	Cinnamon	Escherichia coli	5.99239
POXB	Cinnamon	Escherichia coli	5.98887	148	14872.3	6.89465e-05	91	91	90	0.6917	0.0493953	0.198347	0.313147
FDHF	Cinnamon	Escherichia coli	5.9807	136	14973	6.81477e-05	90	91	87	0.671143	0.04973	0.181818	0.300897
ASST	Cinnamon	Escherichia coli	5.97993	62	4372.12	6.1106e-05	69	66	55	0.489917	0.0145211	0.0798898	0.194776
CHS	Cinnamon	Escherichia coli	5.96621
MALF	Cinnamon	Escherichia coli	5.95504	58	9031.59	6.10352e-05	67	83	54	0.488093	0.0299966	0.0743802	0.19749
MALG	Cinnamon	Escherichia coli	5.95504	48	2338.34	5.96019e-05	59	53	48	0.451206	0.00776634	0.0606061	0.173193
DEOC	Cinnamon	Escherichia coli	5.95095	96	11004.7	6.69344e-05	82	87	83	0.639917	0.0365499	0.126722	0.267729
TRML	Cinnamon	Escherichia coli	5.94444	48	5033.65	6.2383e-05	59	70	60	0.522782	0.0167183	0.0606061	0.200035
ARGB	Cinnamon	Escherichia coli	5.9135	102	7453.12	6.70421e-05	84	79	83	0.642688	0.0247541	0.134986	0.267476
XYLS	Cinnamon	Escherichia coli	5.90851
PRSF	Cinnamon	Escherichia coli	5.89864
HIPA	Cinnamon	Escherichia coli	5.88231	46	11971.1	6.10016e-05	58	88	54	0.487231	0.0397595	0.0578512	0.194947
DINJ	Cinnamon	Escherichia coli	5.86474
YAFQ	Cinnamon	Escherichia coli	5.86474
METAS	Cinnamon	Escherichia coli	5.85498	74	3830.71	6.37186e-05	75	63	68	0.557155	0.012723	0.0964187	0.222099
RTCA	Cinnamon	Escherichia coli	5.82819	62	2827.29	6.20887e-05	69	56	59	0.515206	0.00939028	0.0798898	0.201495
HPCH	Cinnamon	Escherichia coli	5.82793
KEFC	Cinnamon	Escherichia coli	5.79678	50	13263.3	6.3861e-05	61	89	68	0.56082	0.0440514	0.0633609	0.222744
KEFF	Cinnamon	Escherichia coli	5.79678	20	388.85	5.63952e-05	33	28	35	0.368679	0.00129149	0.0220386	0.13067
PAAI	Cinnamon	Escherichia coli	5.78661
BCCP	Cinnamon	Escherichia coli	5.772	134	3907.33	6.83293e-05	90	64	88	0.675817	0.0129774	0.179063	0.289286
IMM7	Cinnamon	Escherichia coli	5.7367
RLMH	Cinnamon	Escherichia coli	5.72341	62	865.123	6.20155e-05	69	37	59	0.513323	0.00287333	0.0798898	0.198695
CFA	Cinnamon	Escherichia coli	5.71056	8	3672.22	5.52578e-05	15	62	31	0.339406	0.0121966	0.00550964	0.119037
CCDB	Cinnamon	Escherichia coli	5.70841
PAOA	Cinnamon	Escherichia coli	5.70526
PAOB	Cinnamon	Escherichia coli	5.70526
PAOC	Cinnamon	Escherichia coli	5.70526
LIVJ	Cinnamon	Escherichia coli	5.662	14	3675.11	5.91716e-05	25	62	47	0.440132	0.0122062	0.0137741	0.155371
DOSC	Cinnamon	Escherichia coli	5.6572
METH	Cinnamon	Escherichia coli	5.63702	266	82552.2	7.28704e-05	98	100	96	0.792685	0.274181	0.360882	0.475916
IDI	Cinnamon	Escherichia coli	5.63567	30	838.254	5.58503e-05	44	36	33	0.354656	0.0027841	0.0358127	0.131084
ULAA	Cinnamon	Escherichia coli	5.61943	44	3063.63	5.83873e-05	56	58	44	0.419949	0.0101753	0.0550964	0.16174
MUKB	Cinnamon	Escherichia coli	5.61211	148	11978.5	6.89465e-05	91	88	90	0.6917	0.0397843	0.198347	0.309944
SUBA	Cinnamon	Escherichia coli	5.60159
ISPE	Cinnamon	Escherichia coli	5.5965	48	1267.5	6.24454e-05	59	42	61	0.524386	0.00420974	0.0606061	0.196401
CAPP	Cinnamon	Escherichia coli	5.58544
TRAM1	Cinnamon	Escherichia coli	5.55643
YBHB	Cinnamon	Escherichia coli	5.54073	100	5568.49	6.29683e-05	83	72	63	0.537845	0.0184947	0.132231	0.229524
DMSD	Cinnamon	Escherichia coli	5.53664	40	1290.17	6.0746e-05	53	43	53	0.48065	0.00428504	0.0495868	0.178174
ISPD	Cinnamon	Escherichia coli	5.52333	42	1152.38	6.11696e-05	54	41	55	0.491552	0.0038274	0.0523416	0.182574
GLNK	Cinnamon	Escherichia coli	5.5108	38	6230	6.39591e-05	51	75	69	0.563343	0.0206917	0.046832	0.210289
METC	Cinnamon	Escherichia coli	5.50103	84	10076.3	6.52231e-05	79	85	75	0.595873	0.0334664	0.110193	0.246511
BCSQ	Cinnamon	Escherichia coli	5.49773
YHJR	Cinnamon	Escherichia coli	5.49773	18	1.37462	5.76768e-05	30	15	40	0.401662	4.56553e-06	0.0192837	0.140317
FIMD	Cinnamon	Escherichia coli	5.48548	88	2017.88	5.9952e-05	80	50	49	0.460218	0.006702	0.115702	0.194207
RAPZ	Cinnamon	Escherichia coli	5.47789	50	1486.6	6.27746e-05	61	45	62	0.53286	0.00493745	0.0633609	0.200386
BFR	Cinnamon	Escherichia coli	5.47726	14	885.15	6.08051e-05	25	37	53	0.482171	0.00293985	0.0137741	0.166295
YQHD	Cinnamon	Escherichia coli	5.46783	38	7180.5	6.61813e-05	51	78	80	0.620536	0.0238486	0.046832	0.230405
FTSI	Cinnamon	Escherichia coli	5.46421	140	8932.41	6.67334e-05	90	83	82	0.634743	0.0296672	0.187328	0.283913
SYC	Cinnamon	Escherichia coli	5.45811
RCDA	Cinnamon	Escherichia coli	5.45011
PEPT	Cinnamon	Escherichia coli	5.43878	18	4882.6	6.30875e-05	30	69	64	0.540912	0.0162166	0.0192837	0.192138
GMHA	Cinnamon	Escherichia coli	5.43583	28	627.78	5.71265e-05	42	33	38	0.3875	0.00208505	0.0330579	0.140881
ARAC	Cinnamon	Escherichia coli	5.4148	58	26156.7	6.34437e-05	67	97	66	0.55008	0.0868742	0.0743802	0.237112
FLIM	Cinnamon	Escherichia coli	5.40401	156	4409.42	6.64982e-05	92	67	81	0.62869	0.014645	0.209366	0.284234
PYRG	Cinnamon	Escherichia coli	5.38731	240	9682.13	7.16025e-05	97	84	95	0.760054	0.0321573	0.325069	0.372427
AROA	Cinnamon	Escherichia coli	5.37784	58	1199.45	6.45369e-05	67	41	72	0.578215	0.00398374	0.0743802	0.21886
NAPA	Cinnamon	Escherichia coli	5.37638	86	5837.41	6.58762e-05	79	73	78	0.612681	0.0193878	0.112948	0.248339
FDRA	Cinnamon	Escherichia coli	5.37072	76	5033.86	6.73174e-05	75	70	85	0.649773	0.016719	0.0991736	0.255222
RECQ	Cinnamon	Escherichia coli	5.35879	90	3466.4	6.36862e-05	81	61	68	0.556319	0.011513	0.118457	0.228763
DPO3A	Cinnamon	Escherichia coli	5.33982
WECD	Cinnamon	Escherichia coli	5.33873	292	13619.3	7.08567e-05	98	90	94	0.74086	0.045234	0.396694	0.394263
TOP3	Cinnamon	Escherichia coli	5.33685
CEA9	Cinnamon	Escherichia coli	5.33198
PDXA	Cinnamon	Escherichia coli	5.32969	24	485.934	5.87234e-05	38	30	45	0.428596	0.00161393	0.0275482	0.152586
CEA3	Cinnamon	Escherichia coli	5.32444
IMM3	Cinnamon	Escherichia coli	5.32444
NUDC	Cinnamon	Escherichia coli	5.30434	48	3845.75	5.94495e-05	59	63	48	0.447284	0.0127729	0.0606061	0.173554
SUBB	Cinnamon	Escherichia coli	5.28871
COABC	Cinnamon	Escherichia coli	5.28709	60	2658.38	6.33392e-05	68	55	65	0.547391	0.0088293	0.077135	0.211119
REPJ	Cinnamon	Escherichia coli	5.2599
YJDJ	Cinnamon	Escherichia coli	5.2598	40	5308.2	6.01359e-05	53	71	50	0.46495	0.0176301	0.0495868	0.177389
SQASE	Cinnamon	Escherichia coli	5.25672
TMCA	Cinnamon	Escherichia coli	5.25372	94	9728.91	6.64584e-05	82	84	81	0.627667	0.0323127	0.123967	0.261315
YCIO	Cinnamon	Escherichia coli	5.25332	18	630.49	6.10948e-05	30	33	55	0.489629	0.00209405	0.0192837	0.170335
PNP	Cinnamon	Escherichia coli	5.25089	270	14374.3	7.03977e-05	98	91	93	0.729049	0.0477415	0.366391	0.381061
RNE	Cinnamon	Escherichia coli	5.25089	168	19129.9	7.14643e-05	93	94	95	0.756498	0.0635363	0.225895	0.348643
METJ	Cinnamon	Escherichia coli	5.21863	150	20613.3	6.8278e-05	92	95	87	0.674496	0.0684629	0.201102	0.314687
GPMA	Cinnamon	Escherichia coli	5.21587	86	20710.5	6.67646e-05	79	95	82	0.635546	0.0687858	0.112948	0.272427
ZNTR	Cinnamon	Escherichia coli	5.16352
MENC	Cinnamon	Escherichia coli	5.13378	64	4614.75	6.05694e-05	70	68	52	0.476105	0.015327	0.0826446	0.191359
KBL	Cinnamon	Escherichia coli	5.12578	42	2556.16	6.45328e-05	54	55	72	0.578108	0.00848977	0.0523416	0.21298
SUPH	Cinnamon	Escherichia coli	5.1143
ACPS	Cinnamon	Escherichia coli	5.10935	34	688.819	6.24493e-05	48	34	61	0.524487	0.00228778	0.0413223	0.189366
ENTA	Cinnamon	Escherichia coli	5.10138	80	13341.1	6.6024e-05	77	90	79	0.616487	0.0443098	0.104683	0.25516
ZUR	Cinnamon	Escherichia coli	5.09004
PAT	Cinnamon	Escherichia coli	5.08642	78	39985.7	6.81756e-05	76	99	87	0.671861	0.132805	0.101928	0.302198
RIBB	Cinnamon	Escherichia coli	5.07126	28	231.407	6.18812e-05	42	24	58	0.509867	0.000768572	0.0330579	0.181231
PAPG2	Cinnamon	Escherichia coli	5.06945
LFTR	Cinnamon	Escherichia coli	5.05568
FHUE	Cinnamon	Escherichia coli	5.0151	78	4386.96	6.39836e-05	76	66	69	0.563975	0.0145704	0.101928	0.226825
SERA	Cinnamon	Escherichia coli	5.01132	30	4500.35	6.46412e-05	44	67	72	0.5809	0.014947	0.0358127	0.210553
OPPA	Cinnamon	Escherichia coli	4.9961	56	431.979	5.38909e-05	65	29	26	0.304228	0.00143473	0.0716253	0.125763
MURC	Cinnamon	Escherichia coli	4.99085	100	1628.39	6.53125e-05	83	46	76	0.598176	0.00540838	0.132231	0.245272
UBII	Cinnamon	Escherichia coli	4.99039
MPGP	Cinnamon	Escherichia coli	4.97539	24	1047.21	5.88166e-05	38	40	45	0.430996	0.00347812	0.0275482	0.154008
LAPB	Cinnamon	Escherichia coli	4.97514	76	1390.22	6.33112e-05	75	44	65	0.546669	0.00461733	0.0991736	0.21682
IXTPA	Cinnamon	Escherichia coli	4.95829
RIMK	Cinnamon	Escherichia coli	4.95447	20	888.017	5.57476e-05	33	37	33	0.352011	0.00294937	0.0220386	0.125666
CAP7	Cinnamon	Escherichia coli	4.94121
CDNC	Cinnamon	Escherichia coli	4.94121
MIND	Cinnamon	Escherichia coli	4.9293	14	327.493	5.48727e-05	25	27	29	0.329495	0.0010877	0.0137741	0.114786
ACOCT	Cinnamon	Escherichia coli	4.91311
GUAA	Cinnamon	Escherichia coli	4.9021	730	301087	8.09258e-05	100	100	98	1	1	1	1
SECB	Cinnamon	Escherichia coli	4.89298	98	10239.2	6.53766e-05	83	86	76	0.599824	0.0340073	0.129477	0.254436
ACNB	Cinnamon	Escherichia coli	4.88007	64	1402.49	6.48677e-05	70	44	74	0.586727	0.00465809	0.0826446	0.224677
MOAC	Cinnamon	Escherichia coli	4.87028	56	4905.92	5.88339e-05	65	69	45	0.431442	0.016294	0.0716253	0.17312
CYOA	Cinnamon	Escherichia coli	4.86438	104	9468.63	6.74718e-05	84	84	85	0.653748	0.0314482	0.137741	0.274312
CYOB	Cinnamon	Escherichia coli	4.86438	112	8449.97	6.73174e-05	86	82	85	0.649773	0.0280649	0.14876	0.275533
CYOC	Cinnamon	Escherichia coli	4.86438	108	7067.79	6.63967e-05	85	78	81	0.626077	0.0234743	0.143251	0.264267
CYOD	Cinnamon	Escherichia coli	4.86438	66	455.299	6.05657e-05	71	30	52	0.476011	0.00151219	0.0853994	0.187641
LDHD	Cinnamon	Escherichia coli	4.85628
F17BG	Cinnamon	Escherichia coli	4.84882
LPXC	Cinnamon	Escherichia coli	4.84465	100	4993.66	6.39182e-05	83	69	69	0.562291	0.0165854	0.132231	0.237036
THIF	Cinnamon	Escherichia coli	4.84437	48	5831.86	6.0831e-05	59	73	54	0.482838	0.0193694	0.0606061	0.187604
THIS	Cinnamon	Escherichia coli	4.84437	50	4381.52	6.17742e-05	61	66	58	0.507112	0.0145524	0.0633609	0.195008
TOLC	Cinnamon	Escherichia coli	4.84244	240	56704.1	7.05069e-05	97	100	93	0.73186	0.188331	0.325069	0.415087
GLPX	Cinnamon	Escherichia coli	4.83092	52	389.518	5.89102e-05	62	28	46	0.433404	0.00129371	0.0661157	0.166938
XYLF	Cinnamon	Escherichia coli	4.82636	46	458.47	5.34474e-05	58	30	24	0.292813	0.00152272	0.0578512	0.117396
DPO3E	Cinnamon	Escherichia coli	4.82214
TREA	Cinnamon	Escherichia coli	4.80128	18	7459.11	5.49843e-05	30	79	30	0.332368	0.024774	0.0192837	0.125475
IAAA	Cinnamon	Escherichia coli	4.7992
MODA	Cinnamon	Escherichia coli	4.79764	48	3582.93	6.10389e-05	59	62	54	0.488189	0.0119	0.0606061	0.186898
ICLR	Cinnamon	Escherichia coli	4.74982	28	2302.45	5.90458e-05	42	52	46	0.436895	0.00764713	0.0330579	0.1592
HOLA	Cinnamon	Escherichia coli	4.74869	144	7886.43	6.71727e-05	91	80	84	0.646049	0.0261932	0.192837	0.28836
PANZ	Cinnamon	Escherichia coli	4.7482	146	25804.7	6.76682e-05	91	97	86	0.6588	0.0857053	0.195592	0.313366
MAP1	Cinnamon	Escherichia coli	4.7448
ATOB	Cinnamon	Escherichia coli	4.74108	116	5582.97	6.52997e-05	86	72	76	0.597846	0.0185428	0.15427	0.256886
ALAA	Cinnamon	Escherichia coli	4.73588	66	2498.67	6.69299e-05	71	54	83	0.639801	0.00829885	0.0853994	0.2445
GLPK	Cinnamon	Escherichia coli	4.73517	74	8924.2	6.73764e-05	75	83	85	0.651291	0.02964	0.0964187	0.259117
XNI	Cinnamon	Escherichia coli	4.71874	164	15352.9	7.1736e-05	93	91	95	0.763491	0.0509916	0.220386	0.344956
MENE	Cinnamon	Escherichia coli	4.71805	34	1040.84	5.91821e-05	48	39	47	0.440403	0.00345694	0.0413223	0.161727
GLUQ	Cinnamon	Escherichia coli	4.7172	154	4812.82	6.7815e-05	92	68	86	0.66258	0.0159848	0.206612	0.295059
WECE	Cinnamon	Escherichia coli	4.71436	58	1808.22	6.21465e-05	67	48	59	0.516696	0.00600566	0.0743802	0.199027
A2MG	Cinnamon	Escherichia coli	4.69017
HLYDC	Cinnamon	Escherichia coli	4.68928
EFTU1	Cinnamon	Escherichia coli	4.61892
ERA	Cinnamon	Escherichia coli	4.60968	130	3467.25	6.52358e-05	89	61	75	0.596202	0.0115158	0.173554	0.260424
YDDE	Cinnamon	Escherichia coli	4.60262	10	0	4.98132e-05	18	0	14	0.199284	0	0.00826446	0.0691828
DING	Cinnamon	Escherichia coli	4.58	78	6957.34	6.43998e-05	76	77	71	0.574686	0.0231074	0.101928	0.23324
RSEP	Cinnamon	Escherichia coli	4.57405
HOLC	Cinnamon	Escherichia coli	4.54675	74	2238.75	6.348e-05	75	52	66	0.551013	0.00743556	0.0964187	0.218289
HOLD	Cinnamon	Escherichia coli	4.54675	256	32958.9	7.14694e-05	97	98	95	0.75663	0.109467	0.347107	0.404401
FTSZ	Cinnamon	Escherichia coli	4.49384	222	32850.2	7.397e-05	96	98	97	0.820984	0.109105	0.300275	0.410122
PTRA	Cinnamon	Escherichia coli	4.47307	56	2114.79	6.39141e-05	65	51	69	0.562186	0.00702385	0.0716253	0.213612
LSRF	Cinnamon	Escherichia coli	4.44237
ENTE	Cinnamon	Escherichia coli	4.41486	94	4007.43	6.27038e-05	82	64	62	0.531037	0.0133099	0.123967	0.222771
CH60	Cinnamon	Escherichia coli	4.39453
PARE	Cinnamon	Escherichia coli	4.38995	92	12715	6.87947e-05	81	89	89	0.687794	0.0422305	0.121212	0.283745
ULAD	Cinnamon	Escherichia coli	4.38796	42	3513.06	5.58441e-05	54	61	33	0.354495	0.0116679	0.0523416	0.139502
ADIA	Cinnamon	Escherichia coli	4.37626	22	906.311	5.43685e-05	35	37	28	0.31652	0.00301013	0.0247934	0.114774
FABA	Cinnamon	Escherichia coli	4.37526	68	7507.43	6.32551e-05	72	79	65	0.545226	0.0249344	0.0881543	0.219438
SYW	Cinnamon	Escherichia coli	4.36381
BAMC	Cinnamon	Escherichia coli	4.31752	350	28675.8	7.34053e-05	100	98	96	0.806451	0.095241	0.476584	0.459425
YIDA	Cinnamon	Escherichia coli	4.31016	16	812.727	5.88755e-05	28	36	45	0.432511	0.00269931	0.0165289	0.15058
AGAS	Cinnamon	Escherichia coli	4.30507	50	691.225	5.46568e-05	61	34	29	0.323938	0.00229577	0.0633609	0.129865
HLYBP	Cinnamon	Escherichia coli	4.30462
PGAB	Cinnamon	Escherichia coli	4.2875
FAEG2	Cinnamon	Escherichia coli	4.2868
F17EG	Cinnamon	Escherichia coli	4.28404
GLRX4	Cinnamon	Escherichia coli	4.27916
TRUA	Cinnamon	Escherichia coli	4.27054	138	10908.7	6.84791e-05	90	86	88	0.67967	0.0362313	0.184573	0.300158
ARGK	Cinnamon	Escherichia coli	4.26876
CMOM	Cinnamon	Escherichia coli	4.26187	36	4118.03	5.99089e-05	50	65	49	0.459109	0.0136772	0.0440771	0.172288
TAMA	Cinnamon	Escherichia coli	4.25789
HDHA	Cinnamon	Escherichia coli	4.25328	28	3031.56	6.48971e-05	42	58	74	0.587485	0.0100687	0.0330579	0.210204
ALLC	Cinnamon	Escherichia coli	4.24129
RFAG	Cinnamon	Escherichia coli	4.20992	56	1974.22	6.13911e-05	65	50	56	0.497254	0.00655697	0.0716253	0.191812
HCHA	Cinnamon	Escherichia coli	4.16898	76	12551.4	6.72405e-05	75	89	84	0.647793	0.041687	0.0991736	0.262885
TCDA	Cinnamon	Escherichia coli	4.13787
MMUM	Cinnamon	Escherichia coli	4.13751
EPMA	Cinnamon	Escherichia coli	4.13722	20	459.221	5.74284e-05	33	30	39	0.395268	0.00152521	0.0220386	0.139611
HYPF	Cinnamon	Escherichia coli	4.13554	48	4062.62	6.39713e-05	59	65	69	0.563659	0.0134932	0.0606061	0.212586
YGEW	Cinnamon	Escherichia coli	4.12546	62	2089.47	6.3678e-05	69	51	67	0.556111	0.00693976	0.0798898	0.214313
E4PD	Cinnamon	Escherichia coli	4.0991
NADE	Cinnamon	Escherichia coli	4.08569	46	3203.98	6.43128e-05	58	59	71	0.572447	0.0106414	0.0578512	0.213647
ACEA	Cinnamon	Escherichia coli	4.04441	74	4284.46	6.31672e-05	75	66	65	0.542964	0.01423	0.0964187	0.217871
RIDA	Cinnamon	Escherichia coli	4.03831
RLMD	Cinnamon	Escherichia coli	4.02303	32	952.521	6.18085e-05	46	38	58	0.507996	0.00316361	0.0385675	0.183242
SFSA	Cinnamon	Escherichia coli	4.0142	18	105.465	5.6478e-05	30	20	36	0.37081	0.000350281	0.0192837	0.130148
LPTC	Cinnamon	Escherichia coli	4.00293	350	32807.4	7.33622e-05	100	98	96	0.805343	0.108963	0.476584	0.46363
FADL	Cinnamon	Escherichia coli	4.00287	48	1978.07	6.52231e-05	59	50	75	0.595873	0.00656976	0.0606061	0.221016
EAE	Cinnamon	Escherichia coli	3.99191
PAPK	Cinnamon	Escherichia coli	3.9903	60	2443.69	5.53403e-05	68	54	31	0.341531	0.00811623	0.077135	0.142261
RLMJ	Cinnamon	Escherichia coli	3.98793	14	296.727	5.57631e-05	25	26	33	0.352411	0.000985522	0.0137741	0.12239
RNI	Cinnamon	Escherichia coli	3.97734
MURG	Cinnamon	Escherichia coli	3.96462	112	3167.22	6.56039e-05	86	59	77	0.605674	0.0105193	0.14876	0.254985
WECB	Cinnamon	Escherichia coli	3.95568	84	5521.92	6.48424e-05	79	72	73	0.586077	0.01834	0.110193	0.238203
YEDK	Cinnamon	Escherichia coli	3.95449	8	99.326	5.04566e-05	15	20	15	0.215843	0.000329892	0.00550964	0.0738943
RARA	Cinnamon	Escherichia coli	3.92408	30	2751.79	6.27707e-05	44	56	62	0.532759	0.00913952	0.0358127	0.19257
MURB	Cinnamon	Escherichia coli	3.91648	56	616.754	6.26527e-05	65	33	62	0.529723	0.00204843	0.0716253	0.201132
TESA	Cinnamon	Escherichia coli	3.91039	40	4710.43	6.03719e-05	53	68	51	0.471023	0.0156448	0.0495868	0.178752
ZAPA	Cinnamon	Escherichia coli	3.89319	106	5093.23	6.54022e-05	84	70	76	0.600484	0.0169162	0.140496	0.252632
RMLB2	Cinnamon	Escherichia coli	3.88246
DMA	Cinnamon	Escherichia coli	3.86517
GABT	Cinnamon	Escherichia coli	3.8621	90	12111.7	6.7627e-05	81	88	86	0.65774	0.0402267	0.118457	0.272141
GCS2	Cinnamon	Escherichia coli	3.85754
MENF	Cinnamon	Escherichia coli	3.85615	74	5226.89	6.36416e-05	75	71	67	0.555172	0.0173601	0.0964187	0.222984
SYD	Cinnamon	Escherichia coli	3.85602	130	4945.97	6.78887e-05	89	69	86	0.664475	0.0164271	0.173554	0.284819
PRPB	Cinnamon	Escherichia coli	3.83762	86	2330.45	6.53552e-05	79	53	76	0.599274	0.00774014	0.112948	0.239987
GLSA1	Cinnamon	Escherichia coli	3.83614	94	6180.68	6.56426e-05	82	75	77	0.606672	0.0205279	0.123967	0.250389
CLPX	Cinnamon	Escherichia coli	3.82601	108	6998.57	6.92857e-05	85	78	91	0.700429	0.0232444	0.143251	0.288975
MOEA	Cinnamon	Escherichia coli	3.8222	76	5581.2	6.2004e-05	75	72	59	0.513026	0.0185369	0.0991736	0.210246
ISPA	Cinnamon	Escherichia coli	3.80993	60	2814.5	6.4914e-05	68	56	74	0.587919	0.0093478	0.077135	0.224801
PPA	Cinnamon	Escherichia coli	3.8075	122	12749.7	6.74309e-05	88	89	85	0.652694	0.0423457	0.162534	0.285858
MERB	Cinnamon	Escherichia coli	3.80452
AHPF	Cinnamon	Escherichia coli	3.80379	26	619.581	5.8401e-05	40	33	44	0.4203	0.00205782	0.030303	0.150887
GUDX	Cinnamon	Escherichia coli	3.79509
ADIC	Cinnamon	Escherichia coli	3.78868	18	453.33	5.74086e-05	30	30	39	0.394759	0.00150565	0.0192837	0.138516
PRC	Cinnamon	Escherichia coli	3.76928	26	2141.85	6.53424e-05	40	51	76	0.598944	0.00711374	0.030303	0.21212
ROXA	Cinnamon	Escherichia coli	3.75815
PPNN	Cinnamon	Escherichia coli	3.75739	62	7049.15	6.08754e-05	69	78	54	0.483981	0.0234124	0.0798898	0.195761
NUSB	Cinnamon	Escherichia coli	3.72918	62	1051.26	6.37186e-05	69	40	68	0.557155	0.00349157	0.0798898	0.213512
YFEX	Cinnamon	Escherichia coli	3.71692	22	760.386	5.69022e-05	35	35	37	0.381728	0.00252547	0.0247934	0.136349
FCL	Cinnamon	Escherichia coli	3.71138	106	8470.15	6.39591e-05	84	82	69	0.563343	0.0281319	0.140496	0.24399
RSMG	Cinnamon	Escherichia coli	3.70793	80	7592.97	6.50491e-05	77	79	75	0.591397	0.0252186	0.104683	0.240433
RHMD	Cinnamon	Escherichia coli	3.69958	16	910.801	5.08388e-05	28	37	16	0.22568	0.00302505	0.0165289	0.0817446
MAZG	Cinnamon	Escherichia coli	3.69281	124	11507.3	6.672e-05	88	87	82	0.6344	0.0382193	0.165289	0.279303
MOAB	Cinnamon	Escherichia coli	3.69218	28	147.986	5.44247e-05	42	22	28	0.317967	0.000491505	0.0330579	0.117172
MGSA	Cinnamon	Escherichia coli	3.68814	28	2519.07	5.99377e-05	42	54	49	0.459848	0.00836659	0.0330579	0.167091
RND	Cinnamon	Escherichia coli	3.68732	104	1684.64	6.30318e-05	84	47	64	0.53948	0.0055952	0.137741	0.227605
RSMB	Cinnamon	Escherichia coli	3.68682	352	59975.3	7.36052e-05	100	100	97	0.811596	0.199196	0.479339	0.49671
RIHB	Cinnamon	Escherichia coli	3.68063	62	2514.47	5.87165e-05	69	54	45	0.428419	0.00835132	0.0798898	0.17222
E2BB	Cinnamon	Escherichia coli	3.67913
GAL7	Cinnamon	Escherichia coli	3.6762
CYAY	Cinnamon	Escherichia coli	3.67345	68	5410.31	6.21195e-05	72	72	59	0.516	0.0179693	0.0881543	0.207375
NFSB	Cinnamon	Escherichia coli	3.67275
ALDA	Cinnamon	Escherichia coli	3.65728	118	8268.48	6.76819e-05	87	81	86	0.659154	0.0274621	0.157025	0.281214
ZIPA	Cinnamon	Escherichia coli	3.63441	168	17079.1	6.79071e-05	93	93	86	0.66495	0.056725	0.225895	0.315857
YIHX	Cinnamon	Escherichia coli	3.62965	62	5229.39	6.46663e-05	69	71	73	0.581545	0.0173684	0.0798898	0.226268
HLYE	Cinnamon	Escherichia coli	3.60197
PURT	Cinnamon	Escherichia coli	3.59858
RIHA	Cinnamon	Escherichia coli	3.59679	24	1130.91	5.46448e-05	38	40	29	0.323631	0.00375611	0.0275482	0.118312
AK3	Cinnamon	Escherichia coli	3.59327
LAMB	Cinnamon	Escherichia coli	3.59062	102	9974.16	6.68047e-05	84	85	82	0.636579	0.0331272	0.134986	0.268231
PFLA	Cinnamon	Escherichia coli	3.57453	20	411.156	6.32551e-05	33	29	65	0.545226	0.00136557	0.0220386	0.189543
ASNA	Cinnamon	Escherichia coli	3.57309	38	115.49	6.01721e-05	51	21	50	0.465881	0.000383577	0.046832	0.171032
ENTC	Cinnamon	Escherichia coli	3.55996	112	9671.87	6.40246e-05	86	84	69	0.565029	0.0321232	0.14876	0.248638
PUR3	Cinnamon	Escherichia coli	3.54788
DGOA	Cinnamon	Escherichia coli	3.53282
YIDC	Cinnamon	Escherichia coli	3.51224	234	13156.4	6.86672e-05	97	89	89	0.684511	0.0436965	0.316804	0.348337
RFAC	Cinnamon	Escherichia coli	3.50509	52	2286.77	6.2135e-05	62	52	59	0.516398	0.00759507	0.0661157	0.196703
KGUA	Cinnamon	Escherichia coli	3.503
PYRD	Cinnamon	Escherichia coli	3.49643	76	6519.15	6.75219e-05	75	76	85	0.655038	0.0216521	0.0991736	0.258621
TSAB	Cinnamon	Escherichia coli	3.49345
TSAD	Cinnamon	Escherichia coli	3.49345	140	6933.75	6.6921e-05	90	77	83	0.639571	0.0230291	0.187328	0.283309
PARC	Cinnamon	Escherichia coli	3.4908	214	32330.9	7.55344e-05	96	98	98	0.861247	0.107381	0.289256	0.419295
DRAA	Cinnamon	Escherichia coli	3.48928
KPYK1	Cinnamon	Escherichia coli	3.47641
ADHP	Cinnamon	Escherichia coli	3.46876	40	4388.1	5.83328e-05	53	67	43	0.418546	0.0145742	0.0495868	0.160902
TUSA	Cinnamon	Escherichia coli	3.46575	38	4180.81	5.73723e-05	51	65	39	0.393827	0.0138858	0.046832	0.151515
MPPA	Cinnamon	Escherichia coli	3.46066	56	2498.16	5.3749e-05	65	54	25	0.300576	0.00829713	0.0716253	0.126833
AMIC	Cinnamon	Escherichia coli	3.45025	54	1881.13	6.24766e-05	64	49	61	0.525189	0.00624781	0.0688705	0.200103
HTPG	Cinnamon	Escherichia coli	3.43956	114	8336.98	7.09673e-05	86	81	94	0.743707	0.0276896	0.151515	0.307637
ISPF	Cinnamon	Escherichia coli	3.43031	44	1633.96	6.2543e-05	56	46	61	0.526899	0.00542688	0.0550964	0.195807
RNB	Cinnamon	Escherichia coli	3.42832	44	2812.6	6.23869e-05	56	56	60	0.522882	0.00934149	0.0550964	0.195773
BCSG	Cinnamon	Escherichia coli	3.42736
NTPPA	Cinnamon	Escherichia coli	3.42458
YEFM	Cinnamon	Escherichia coli	3.41255	54	9673.01	6.29802e-05	64	84	63	0.538151	0.032127	0.0688705	0.21305
YOEB	Cinnamon	Escherichia coli	3.41255	40	3194.21	6.14213e-05	53	59	56	0.498031	0.010609	0.0495868	0.186075
KDSB	Cinnamon	Escherichia coli	3.40767	38	1448.45	5.85001e-05	51	44	44	0.42285	0.00481073	0.046832	0.158164
YHHX	Cinnamon	Escherichia coli	3.38526	32	13789.1	5.96588e-05	46	90	48	0.45267	0.0457978	0.0385675	0.179012
DSBE	Cinnamon	Escherichia coli	3.35771	96	13836.9	7.02149e-05	82	90	93	0.724343	0.0459567	0.126722	0.299007
ATPE	Cinnamon	Escherichia coli	3.35514	162	2729.83	6.92185e-05	93	56	90	0.698701	0.00906659	0.217631	0.308466
ATPG	Cinnamon	Escherichia coli	3.35514	304	22915.4	7.47272e-05	99	96	97	0.840474	0.076109	0.413223	0.443269
YJJV	Cinnamon	Escherichia coli	3.3508	12	910.452	5.40482e-05	22	37	27	0.308276	0.00302389	0.0110193	0.10744
UVRD	Cinnamon	Escherichia coli	3.35048	138	7194.19	6.6769e-05	90	78	82	0.635661	0.0238941	0.184573	0.281376
CCDA	Cinnamon	Escherichia coli	3.31962
RHAD	Cinnamon	Escherichia coli	3.30778	44	4693.92	6.04157e-05	56	68	52	0.47215	0.0155899	0.0550964	0.180945
ENVC	Cinnamon	Escherichia coli	3.3075
FTSX	Cinnamon	Escherichia coli	3.3075	70	1826.39	6.62339e-05	73	48	80	0.621889	0.006066	0.0909091	0.239621
PPTA	Cinnamon	Escherichia coli	3.30547
NANM	Cinnamon	Escherichia coli	3.30513
HIUH	Cinnamon	Escherichia coli	3.30273
YEAR	Cinnamon	Escherichia coli	3.30154	8	212.149	5.12821e-05	15	24	17	0.237086	0.000704613	0.00550964	0.0811002
FADH	Cinnamon	Escherichia coli	3.30035
GNSA	Cinnamon	Escherichia coli	3.26187	4	0	4.20698e-05	5	0	3	0	0	0	0
RPIB	Cinnamon	Escherichia coli	3.25089	66	9927.23	6.6177e-05	71	85	79	0.620423	0.0329713	0.0853994	0.246265
OTC1	Cinnamon	Escherichia coli	3.24626
BIPA	Cinnamon	Escherichia coli	3.23655	92	1942.1	6.67512e-05	81	49	82	0.635202	0.00645029	0.121212	0.254288
BLC	Cinnamon	Escherichia coli	3.22426	18	1710.12	5.71004e-05	30	47	38	0.386829	0.00567984	0.0192837	0.137264
CEIA	Cinnamon	Escherichia coli	3.21411
CIRA	Cinnamon	Escherichia coli	3.21411	56	1575.04	6.11621e-05	65	46	55	0.49136	0.00523119	0.0716253	0.189405
KBAY	Cinnamon	Escherichia coli	3.20617	56	4254.76	6.39059e-05	65	66	69	0.561975	0.0141314	0.0716253	0.215911
HBP	Cinnamon	Escherichia coli	3.18948	32	11.6651	5e-05	46	16	14	0.204091	3.87432e-05	0.0385675	0.0808992
PSUG	Cinnamon	Escherichia coli	3.17593
WZZE	Cinnamon	Escherichia coli	3.16313	274	22293.3	7.05268e-05	98	96	93	0.732372	0.074043	0.371901	0.392772
FECA	Cinnamon	Escherichia coli	3.14752
SERC	Cinnamon	Escherichia coli	3.1427	80	5437.52	6.80735e-05	77	72	87	0.669233	0.0180597	0.104683	0.263992
TPIS	Cinnamon	Escherichia coli	3.13733
DLDH	Cinnamon	Escherichia coli	3.12571
PROB	Cinnamon	Escherichia coli	3.1216	40	466.676	6.56556e-05	53	30	77	0.607004	0.00154997	0.0495868	0.21938
PTH	Cinnamon	Escherichia coli	3.12091	92	1670.61	6.46956e-05	81	47	73	0.582299	0.00554859	0.121212	0.236353
RNLA	Cinnamon	Escherichia coli	3.11694
FOLC	Cinnamon	Escherichia coli	3.11582	74	1672.01	6.51551e-05	75	47	75	0.594123	0.00555327	0.0964187	0.232032
MSRC	Cinnamon	Escherichia coli	3.11536
TRUB	Cinnamon	Escherichia coli	3.11527	156	2773.44	6.6107e-05	92	56	79	0.618621	0.00921142	0.209366	0.279066
YGIW	Cinnamon	Escherichia coli	3.08998	70	10079	6.40985e-05	73	85	70	0.56693	0.0334753	0.0909091	0.230438
TDCF	Cinnamon	Escherichia coli	3.08107	14	237.796	5.26482e-05	25	24	22	0.272246	0.000789792	0.0137741	0.0956032
FTSN	Cinnamon	Escherichia coli	3.06982	370	57572.2	7.45045e-05	100	100	97	0.834742	0.191215	0.504132	0.51003
CEA1	Cinnamon	Escherichia coli	3.05571
PTNC	Cinnamon	Escherichia coli	3.03024
PTND	Cinnamon	Escherichia coli	3.03024
SUHB	Cinnamon	Escherichia coli	3.02987	48	2346.26	6.29208e-05	59	53	63	0.536622	0.00779263	0.0606061	0.201673
YDHR	Cinnamon	Escherichia coli	3.0207
RSSB	Cinnamon	Escherichia coli	3.01521	160	32451.9	6.89988e-05	93	98	90	0.693047	0.107783	0.214876	0.338568
POTD	Cinnamon	Escherichia coli	3.00927	26	838.834	5.04898e-05	40	36	15	0.216696	0.00278602	0.030303	0.0832616
SQUU	Cinnamon	Escherichia coli	3.00664
AFAD	Cinnamon	Escherichia coli	2.99065
PARM	Cinnamon	Escherichia coli	2.98595
MAO1	Cinnamon	Escherichia coli	2.98376
GCH1L	Cinnamon	Escherichia coli	2.97471
AHR	Cinnamon	Escherichia coli	2.97441
MQSA	Cinnamon	Escherichia coli	2.95749
MQSR	Cinnamon	Escherichia coli	2.95749
DACD	Cinnamon	Escherichia coli	2.95508	30	353.86	5.6373e-05	44	27	35	0.368106	0.00117528	0.0358127	0.135031
PLPHP	Cinnamon	Escherichia coli	2.93898
ALSK	Cinnamon	Escherichia coli	2.9291	40	1150.89	5.88235e-05	53	41	45	0.431174	0.00382246	0.0495868	0.161528
KHYB	Cinnamon	Escherichia coli	2.92618
DACB	Cinnamon	Escherichia coli	2.91206	72	4143.54	6.30676e-05	74	65	64	0.5404	0.0137619	0.0936639	0.215942
PHR	Cinnamon	Escherichia coli	2.90836
DCP	Cinnamon	Escherichia coli	2.89888	4	0	4.96352e-05	5	0	13	0.194702	0	0	0.0649008
GFCB	Cinnamon	Escherichia coli	2.89849
CEAM	Cinnamon	Escherichia coli	2.88432
RDGC	Cinnamon	Escherichia coli	2.88199	24	510.735	6.22975e-05	38	31	60	0.520582	0.00169631	0.0275482	0.183275
GABD	Cinnamon	Escherichia coli	2.87285	84	10162.5	6.77736e-05	79	85	86	0.661515	0.0337527	0.110193	0.268487
ARSC1	Cinnamon	Escherichia coli	2.86358
ALLB	Cinnamon	Escherichia coli	2.86201	76	9494.65	6.39345e-05	75	84	69	0.562712	0.0315346	0.0991736	0.23114
MNTR	Cinnamon	Escherichia coli	2.85505	58	5883.62	6.38121e-05	67	74	68	0.559562	0.0195413	0.0743802	0.217828
MOAE	Cinnamon	Escherichia coli	2.84846	62	6498.08	5.93085e-05	69	76	47	0.443655	0.0215821	0.0798898	0.181709
RBSK	Cinnamon	Escherichia coli	2.84707	42	1425.08	5.88305e-05	54	44	45	0.431353	0.00473313	0.0523416	0.162809
AROE	Cinnamon	Escherichia coli	2.8443	92	3854.62	6.79625e-05	81	63	87	0.666375	0.0128024	0.121212	0.266797
TRMD	Cinnamon	Escherichia coli	2.84222	288	9784.55	6.94975e-05	98	85	91	0.705881	0.0324975	0.391185	0.376521
PPIB	Cinnamon	Escherichia coli	2.83801	106	2805.32	6.73219e-05	84	56	85	0.64989	0.00931733	0.140496	0.266568
DDLB	Cinnamon	Escherichia coli	2.82209	52	224.643	6.04668e-05	62	24	52	0.473466	0.000746109	0.0661157	0.180109
YCAO	Cinnamon	Escherichia coli	2.81988	36	3389.48	5.80349e-05	50	60	42	0.410879	0.0112575	0.0440771	0.155405
PGMB	Cinnamon	Escherichia coli	2.80638
PAPA	Cinnamon	Escherichia coli	2.80007	136	22677.4	6.62164e-05	90	96	80	0.621438	0.0753187	0.181818	0.292858
TONB	Cinnamon	Escherichia coli	2.79586	124	19498	6.95555e-05	88	94	91	0.707374	0.0647587	0.165289	0.312474
GATZ	Cinnamon	Escherichia coli	2.78601	40	678.582	5.56638e-05	53	34	32	0.349855	0.00225378	0.0495868	0.133899
RSMJ	Cinnamon	Escherichia coli	2.78324	16	524.648	5.70255e-05	28	31	38	0.384901	0.00174252	0.0165289	0.134391
YIAJ	Cinnamon	Escherichia coli	2.78173	32	4458.97	5.39782e-05	46	67	26	0.306474	0.0148096	0.0385675	0.119951
PYRH	Cinnamon	Escherichia coli	2.77607	192	3461.08	6.87711e-05	95	61	89	0.687185	0.0114953	0.258953	0.319211
YBDL	Cinnamon	Escherichia coli	2.74803	40	2934.79	6.71456e-05	53	57	84	0.645353	0.00974735	0.0495868	0.234896
GLPD	Cinnamon	Escherichia coli	2.73976	76	9056.33	6.34921e-05	75	83	67	0.551324	0.0300788	0.0991736	0.226859
END8	Cinnamon	Escherichia coli	2.73837
CORC	Cinnamon	Escherichia coli	2.73691	8	0	5.1843e-05	15	0	19	0.251523	0	0.00550964	0.0856777
ISCR	Cinnamon	Escherichia coli	2.72086	40	2004.22	6.3955e-05	53	50	69	0.563238	0.00665662	0.0495868	0.206494
ENO	Cinnamon	Escherichia coli	2.71968	296	25028.3	7.40138e-05	98	97	97	0.822112	0.0831264	0.402204	0.435814
YFCG	Cinnamon	Escherichia coli	2.71779	48	7949.85	6.32351e-05	59	80	65	0.544711	0.0264039	0.0606061	0.210574
TRAI1	Cinnamon	Escherichia coli	2.70369
YFCE	Cinnamon	Escherichia coli	2.70148	18	318.33	5.69346e-05	30	26	37	0.382562	0.00105727	0.0192837	0.134301
YJHC	Cinnamon	Escherichia coli	2.70038
PHOQ	Cinnamon	Escherichia coli	2.68581	180	29078.2	6.92905e-05	94	98	91	0.700552	0.0965774	0.242424	0.346518
HPCE	Cinnamon	Escherichia coli	2.65836
HEM3	Cinnamon	Escherichia coli	2.65349
YDCF	Cinnamon	Escherichia coli	2.64516	50	11003.8	6.16409e-05	61	87	57	0.503682	0.0365471	0.0633609	0.201197
EXOX	Cinnamon	Escherichia coli	2.641	40	2963	6.27746e-05	53	57	62	0.53286	0.00984103	0.0495868	0.197429
OTNI	Cinnamon	Escherichia coli	2.64007
PTGA	Cinnamon	Escherichia coli	2.63511
LPTA	Cinnamon	Escherichia coli	2.63429	94	4458.22	6.52614e-05	82	67	75	0.596859	0.0148071	0.123967	0.245211
YCDX	Cinnamon	Escherichia coli	2.6214	22	705.357	6.02301e-05	35	34	51	0.467373	0.00234271	0.0247934	0.164837
LGT	Cinnamon	Escherichia coli	2.60839	52	977.459	6.33032e-05	62	38	65	0.546463	0.00324644	0.0661157	0.205275
ROP	Cinnamon	Escherichia coli	2.5922
AMID	Cinnamon	Escherichia coli	2.58757
YDJH	Cinnamon	Escherichia coli	2.56699	28	971.368	5.56793e-05	42	38	33	0.350254	0.00322621	0.0330579	0.128846
BLT1	Cinnamon	Escherichia coli	2.55866
RRF	Cinnamon	Escherichia coli	2.54247	252	7945.31	6.99447e-05	97	80	92	0.717391	0.0263888	0.341598	0.361792
TATD	Cinnamon	Escherichia coli	2.53577	22	434.306	5.74614e-05	35	29	39	0.396117	0.00144246	0.0247934	0.140784
SUFC	Cinnamon	Escherichia coli	2.53399
PMRD	Cinnamon	Escherichia coli	2.52184	34	935.342	5.9446e-05	48	38	48	0.447193	0.00310655	0.0413223	0.163874
CPXA	Cinnamon	Escherichia coli	2.52184	152	4336.99	6.76636e-05	92	66	86	0.658683	0.0144045	0.203857	0.292315
HIPB	Cinnamon	Escherichia coli	2.49496	76	14401.9	6.27549e-05	75	91	62	0.532354	0.047833	0.0991736	0.226453
BCSE	Cinnamon	Escherichia coli	2.4754
YBHH	Cinnamon	Escherichia coli	2.47306	20	656.245	5.50085e-05	33	34	30	0.332991	0.00217959	0.0220386	0.11907
GLGX	Cinnamon	Escherichia coli	2.46436	42	814.412	6.0757e-05	54	36	53	0.480935	0.00270491	0.0523416	0.178661
HICA	Cinnamon	Escherichia coli	2.45538
HICB	Cinnamon	Escherichia coli	2.45538
ACUI	Cinnamon	Escherichia coli	2.4348
GSPI	Cinnamon	Escherichia coli	2.42239
GSPJ	Cinnamon	Escherichia coli	2.42239
F17GG	Cinnamon	Escherichia coli	2.41763
RSMH	Cinnamon	Escherichia coli	2.40443	132	5019.57	6.88516e-05	89	69	89	0.689257	0.0166715	0.176309	0.294079
KATG	Cinnamon	Escherichia coli	2.36632	50	2598.44	6.34598e-05	61	55	66	0.550495	0.00863022	0.0633609	0.207495
E2BA	Cinnamon	Escherichia coli	2.36485
YCEH	Cinnamon	Escherichia coli	2.36101	8	65.8343	4.95344e-05	15	19	13	0.192108	0.000218656	0.00550964	0.0659454
LEUO	Cinnamon	Escherichia coli	2.35344	20	5550.18	5.8459e-05	33	72	44	0.421793	0.0184338	0.0220386	0.154089
CYNR	Cinnamon	Escherichia coli	2.34964
FTSK	Cinnamon	Escherichia coli	2.34818	138	26457.7	7.02001e-05	90	97	93	0.723962	0.0878741	0.184573	0.332136
XERC	Cinnamon	Escherichia coli	2.34818	34	2186.68	5.87613e-05	48	51	45	0.429573	0.00726263	0.0413223	0.159386
KDSA	Cinnamon	Escherichia coli	2.32582	46	1615.61	6.13648e-05	58	46	56	0.496576	0.00536593	0.0578512	0.186598
TIG	Cinnamon	Escherichia coli	2.32344	316	23706.9	7.26216e-05	99	96	96	0.786284	0.0787379	0.429752	0.431591
QOR2	Cinnamon	Escherichia coli	2.30603
RUTC	Cinnamon	Escherichia coli	2.3042	20	381.268	5.33504e-05	33	28	24	0.290318	0.00126631	0.0220386	0.104541
YJHB	Cinnamon	Escherichia coli	2.29963
MLTB	Cinnamon	Escherichia coli	2.27228	74	7299.69	6.44704e-05	75	79	71	0.576502	0.0242445	0.0964187	0.232388
RSME	Cinnamon	Escherichia coli	2.26956	50	2129.66	6.23675e-05	61	51	60	0.522382	0.00707326	0.0633609	0.197605
PHOP	Cinnamon	Escherichia coli	2.26315	80	4242.84	6.63394e-05	77	66	80	0.624603	0.0140917	0.104683	0.247793
FEOB	Cinnamon	Escherichia coli	2.24849	30	5168.79	6.63218e-05	44	71	80	0.62415	0.0171671	0.0358127	0.22571
YDIB	Cinnamon	Escherichia coli	2.24391	72	5186.05	6.70601e-05	74	71	83	0.643151	0.0172244	0.0936639	0.251346
BAMA	Cinnamon	Escherichia coli	2.23676	226	25813.4	7.31422e-05	96	97	96	0.799681	0.0857341	0.305785	0.397067
GSHB	Cinnamon	Escherichia coli	2.23672	54	3034.21	6.08643e-05	64	58	54	0.483695	0.0100775	0.0688705	0.187548
RLMN	Cinnamon	Escherichia coli	2.23291	54	6539.82	6.34115e-05	64	76	66	0.549252	0.0217207	0.0688705	0.213281
YHCO	Cinnamon	Escherichia coli	2.19406	236	22931.5	6.98422e-05	97	96	92	0.714751	0.0761623	0.319559	0.370157
GCH1	Cinnamon	Escherichia coli	2.19223
SUFD	Cinnamon	Escherichia coli	2.15908
LPTB	Cinnamon	Escherichia coli	2.1532	102	15908.8	6.33192e-05	84	92	65	0.546875	0.0528378	0.134986	0.2449
SELD	Cinnamon	Escherichia coli	2.08986	38	917.266	5.88859e-05	51	38	46	0.432779	0.00304652	0.046832	0.160886
F17AG	Cinnamon	Escherichia coli	2.08155
ARLY	Cinnamon	Escherichia coli	2.06121
RIMI	Cinnamon	Escherichia coli	2.05388	32	2008.45	6.1862e-05	46	50	58	0.509374	0.00667067	0.0385675	0.184871
ESPP	Cinnamon	Escherichia coli	2.03672
BIOD1	Cinnamon	Escherichia coli	2.02675
OBG	Cinnamon	Escherichia coli	2.02602	202	3365.83	6.74082e-05	95	60	85	0.652109	0.011179	0.272727	0.312005
ALLR	Cinnamon	Escherichia coli	2.02071	16	493.768	5.09892e-05	28	30	17	0.229549	0.00163995	0.0165289	0.0825727
NUCC	Cinnamon	Escherichia coli	2.01618
MNMC	Cinnamon	Escherichia coli	2.00798	46	4541.87	6.33392e-05	58	67	65	0.547391	0.0150849	0.0578512	0.206776
UNG	Cinnamon	Escherichia coli	1.99579	20	2382.82	5.73921e-05	33	53	39	0.394335	0.00791407	0.0220386	0.141429
TNR1	Cinnamon	Escherichia coli	1.99503
F16PA	Cinnamon	Escherichia coli	1.99341
MOG	Cinnamon	Escherichia coli	1.95594	24	188.143	5.4336e-05	38	23	28	0.315683	0.00062488	0.0275482	0.114619
KPSU5	Cinnamon	Escherichia coli	1.93678
RCSB	Cinnamon	Escherichia coli	1.9333	60	3718.77	6.49308e-05	68	63	74	0.588353	0.0123512	0.077135	0.225946
BIRA	Cinnamon	Escherichia coli	1.93143	326	101290	7.55744e-05	99	100	98	0.862275	0.336414	0.443526	0.547405
IRAD	Cinnamon	Escherichia coli	1.92449	14	327.917	5.20102e-05	25	27	20	0.255826	0.00108911	0.0137741	0.0902297
PANE	Cinnamon	Escherichia coli	1.91524
TRAJ1	Cinnamon	Escherichia coli	1.91516
PPX	Cinnamon	Escherichia coli	1.89604	26	804.797	5.94142e-05	40	36	47	0.446375	0.00267297	0.030303	0.159784
DXS	Cinnamon	Escherichia coli	1.88429	34	627.948	6.02991e-05	48	33	51	0.469149	0.00208561	0.0413223	0.170852
KPRS	Cinnamon	Escherichia coli	1.86621
6PGL	Cinnamon	Escherichia coli	1.86258
RLMB	Cinnamon	Escherichia coli	1.8578	88	5400.62	6.34276e-05	80	72	66	0.549666	0.0179371	0.115702	0.227768
NLEB2	Cinnamon	Escherichia coli	1.85091
T2E2	Cinnamon	Escherichia coli	1.84007
CDTB	Cinnamon	Escherichia coli	1.82078
FUCO	Cinnamon	Escherichia coli	1.79842	28	4803.41	6.28299e-05	42	68	63	0.534282	0.0159536	0.0330579	0.194431
YRDA	Cinnamon	Escherichia coli	1.78596	4	13.2338	4.88019e-05	5	16	12	0.173257	4.39533e-05	0	0.0577671
ESIB	Cinnamon	Escherichia coli	1.75357	18	1219.21	5.67762e-05	30	42	37	0.378485	0.00404936	0.0192837	0.133939
BIOF	Cinnamon	Escherichia coli	1.75115	28	1191.54	6.3484e-05	42	41	66	0.551117	0.00395745	0.0330579	0.196044
URAA	Cinnamon	Escherichia coli	1.74015	54	1114.64	6.25782e-05	64	40	61	0.527806	0.00370206	0.0688705	0.200126
LOLB	Cinnamon	Escherichia coli	1.73062	246	25984.5	7.07714e-05	97	97	93	0.738666	0.0863023	0.333333	0.386101
LPXB	Cinnamon	Escherichia coli	1.67401	68	1867.75	6.16219e-05	72	49	57	0.503193	0.00620335	0.0881543	0.199184
3PASE	Cinnamon	Escherichia coli	1.66897
CFAE	Cinnamon	Escherichia coli	1.65622
SYQ	Cinnamon	Escherichia coli	1.63285
ARAD	Cinnamon	Escherichia coli	1.62614	48	7693.71	5.95486e-05	59	80	48	0.449835	0.0255532	0.0606061	0.178665
ECPA	Cinnamon	Escherichia coli	1.59282	14	402.048	5.28485e-05	25	28	22	0.277401	0.00133532	0.0137741	0.0975036
ECPD	Cinnamon	Escherichia coli	1.59282	78	5145.25	6.01757e-05	76	70	50	0.465974	0.0170889	0.101928	0.194997
FOCA	Cinnamon	Escherichia coli	1.59043	120	8760.29	6.71592e-05	87	82	84	0.645701	0.0290956	0.15978	0.278192
SSUD	Cinnamon	Escherichia coli	1.58549	34	1971.72	5.83022e-05	48	50	43	0.417758	0.00654867	0.0413223	0.15521
FTNA	Cinnamon	Escherichia coli	1.57271	12	5237.91	5.46837e-05	22	71	29	0.32463	0.0173967	0.0110193	0.117682
TORR	Cinnamon	Escherichia coli	1.52923	62	671.183	6.53509e-05	69	34	76	0.599164	0.0022292	0.0798898	0.227094
EFP	Cinnamon	Escherichia coli	1.51768	206	5373.68	6.85072e-05	95	72	88	0.680395	0.0178476	0.278237	0.325493
YCJY	Cinnamon	Escherichia coli	1.50009
YLII	Cinnamon	Escherichia coli	1.48525	8	117.31	5.54816e-05	15	21	32	0.345166	0.000389623	0.00550964	0.117022
PUR2	Cinnamon	Escherichia coli	1.48213
MUTH	Cinnamon	Escherichia coli	1.47938	148	16366.5	6.78841e-05	91	93	86	0.664357	0.0543581	0.198347	0.305687
ENTF	Cinnamon	Escherichia coli	1.46494	290	132444	7.40357e-05	98	100	97	0.822676	0.439888	0.393939	0.552168
MASZ	Cinnamon	Escherichia coli	1.46161
ALSE	Cinnamon	Escherichia coli	1.42514
SELO	Cinnamon	Escherichia coli	1.41946	10	171.492	5.14827e-05	18	23	18	0.24225	0.000569578	0.00826446	0.0836948
ADA	Cinnamon	Escherichia coli	1.40627	60	9599.27	6.38529e-05	68	84	68	0.56061	0.0318821	0.077135	0.223209
PEMK	Cinnamon	Escherichia coli	1.38263
MCP1	Cinnamon	Escherichia coli	1.28111
UBIG	Cinnamon	Escherichia coli	1.27084	54	5875.23	6.35243e-05	64	74	67	0.552155	0.0195134	0.0688705	0.213513
AQPZ	Cinnamon	Escherichia coli	1.26846	34	4214.38	6.32351e-05	48	66	65	0.544711	0.0139972	0.0413223	0.20001
CSOA	Cinnamon	Escherichia coli	1.26071
PYRF	Cinnamon	Escherichia coli	1.25472	118	8260.93	6.82128e-05	87	81	87	0.672818	0.0274371	0.157025	0.28576
PUUD	Cinnamon	Escherichia coli	1.24867
PARA	Cinnamon	Escherichia coli	1.24409
ISPB	Cinnamon	Escherichia coli	1.23474	48	3753.2	6.50407e-05	59	63	74	0.591179	0.0124655	0.0606061	0.221417
CDH	Cinnamon	Escherichia coli	1.21917	72	6952.45	6.45911e-05	74	77	72	0.57961	0.0230912	0.0936639	0.232122
EPTC	Cinnamon	Escherichia coli	1.21477
ULAE	Cinnamon	Escherichia coli	1.19305	36	1073.9	5.12636e-05	50	40	17	0.236613	0.00356675	0.0440771	0.0947522
FIMG	Cinnamon	Escherichia coli	1.16548	26	1.52631	5.47975e-05	40	15	29	0.327561	5.06935e-06	0.030303	0.11929
DACC	Cinnamon	Escherichia coli	1.14532	36	438.741	5.75705e-05	50	29	40	0.398927	0.00145719	0.0440771	0.148154
MAND	Cinnamon	Escherichia coli	1.14459
KDPE	Cinnamon	Escherichia coli	1.13689	64	4188.35	6.54493e-05	70	65	76	0.601696	0.0139108	0.0826446	0.23275
FIS	Cinnamon	Escherichia coli	1.08814	64	9676.34	6.55308e-05	70	84	77	0.603793	0.0321381	0.0826446	0.239525
OMPG	Cinnamon	Escherichia coli	1.0799	32	3354.73	6.04376e-05	46	60	52	0.472713	0.0111421	0.0385675	0.174141
FABZ	Cinnamon	Escherichia coli	1.0514	84	2145.02	6.37308e-05	79	51	68	0.557468	0.00712428	0.110193	0.224928
CLCA	Cinnamon	Escherichia coli	1.04655	16	1239.2	6.26566e-05	28	42	62	0.529824	0.00411576	0.0165289	0.183489
HLDD	Cinnamon	Escherichia coli	1.04636	96	4525	6.28259e-05	82	67	63	0.53418	0.0150289	0.126722	0.22531
GLAH	Cinnamon	Escherichia coli	1.04545	32	2691.48	5.89901e-05	46	55	46	0.435461	0.00893922	0.0385675	0.160989
FABG	Cinnamon	Escherichia coli	1.02254
TRUD	Cinnamon	Escherichia coli	0.983508	102	7179.07	6.49056e-05	84	78	74	0.587702	0.0238439	0.134986	0.248844
YGAP	Cinnamon	Escherichia coli	0.966944	16	1161.59	6.20232e-05	28	41	59	0.513521	0.00385798	0.0165289	0.177969
SUCC	Cinnamon	Escherichia coli	0.952905	158	3228.86	6.87758e-05	93	59	89	0.687307	0.010724	0.212121	0.303384
SUCD	Cinnamon	Escherichia coli	0.952905	126	1320.93	6.67557e-05	88	43	82	0.635317	0.0043872	0.168044	0.269249
RUTA	Cinnamon	Escherichia coli	0.944292	46	4090.49	5.9319e-05	58	65	47	0.443926	0.0135858	0.0578512	0.171788
MFD	Cinnamon	Escherichia coli	0.929449	108	4279.29	6.59413e-05	85	66	78	0.614358	0.0142128	0.143251	0.257274
YNJE	Cinnamon	Escherichia coli	0.917492
YFEY	Cinnamon	Escherichia coli	0.891516	250	10562.9	7.03185e-05	97	86	93	0.727011	0.0350825	0.338843	0.366979
CSPA	Cinnamon	Escherichia coli	0.810392	146	12061	6.60066e-05	91	88	79	0.616039	0.0400581	0.195592	0.283896
RS1	Cinnamon	Escherichia coli	0.810392
NANK	Cinnamon	Escherichia coli	0.809253
YAHK	Cinnamon	Escherichia coli	0.733187	30	5416.74	5.79072e-05	44	72	41	0.407593	0.0179906	0.0358127	0.153799
DUSC	Cinnamon	Escherichia coli	0.729705	26	3250.1	6.12482e-05	40	59	55	0.493577	0.0107946	0.030303	0.178225
XGPT	Cinnamon	Escherichia coli	0.701938
ZINT	Cinnamon	Escherichia coli	0.675341
CUSS	Cinnamon	Escherichia coli	0.671798	72	1433.34	6.41108e-05	74	44	70	0.567248	0.00476056	0.0936639	0.221891
ADHE	Cinnamon	Escherichia coli	0.65164	216	40087.4	7.3346e-05	96	99	96	0.804927	0.133143	0.292011	0.410027
OSMC	Cinnamon	Escherichia coli	0.648525	64	7978.24	6.19425e-05	70	81	58	0.511445	0.0264981	0.0826446	0.206863
DBHA	Cinnamon	Escherichia coli	0.58567
DBHB	Cinnamon	Escherichia coli	0.58567
DLD	Cinnamon	Escherichia coli	0.580356	102	16363.2	6.81663e-05	84	93	87	0.671621	0.0543472	0.134986	0.286985
RHAB	Cinnamon	Escherichia coli	0.573392	26	1187.14	5.44633e-05	40	41	28	0.318958	0.00394285	0.030303	0.117735
APHA	Cinnamon	Escherichia coli	0.565512	112	39969	6.54922e-05	86	99	76	0.602799	0.132749	0.14876	0.29477
PSPA	Cinnamon	Escherichia coli	0.547905	34	1453.89	6.33392e-05	48	44	65	0.547391	0.00482881	0.0413223	0.197847
CMOA	Cinnamon	Escherichia coli	0.546271	20	275.418	5.22139e-05	33	25	20	0.261068	0.000914745	0.0220386	0.0946736
RSMA	Cinnamon	Escherichia coli	0.538208	232	27261.3	7.2648e-05	97	97	96	0.786963	0.0905429	0.31405	0.397185
TYRB	Cinnamon	Escherichia coli	0.521715	74	6446.59	6.3861e-05	75	76	68	0.56082	0.0214111	0.0964187	0.226217
GSTA	Cinnamon	Escherichia coli	0.513102
GSHR	Cinnamon	Escherichia coli	0.509254
YBIU	Cinnamon	Escherichia coli	0.466923
BDCA	Cinnamon	Escherichia coli	0.449698
YBIB	Cinnamon	Escherichia coli	0.425692	58	10312.6	6.62647e-05	67	86	80	0.62268	0.0342512	0.0743802	0.24377
YDJA	Cinnamon	Escherichia coli	0.422393	22	1640.95	6.23403e-05	35	46	60	0.521681	0.0054501	0.0247934	0.183975
IMM9	Cinnamon	Escherichia coli	0.363111
RLUA	Cinnamon	Escherichia coli	0.298837	52	2305.69	6.00962e-05	62	53	50	0.463927	0.0076579	0.0661157	0.179233
AGGB	Cinnamon	Escherichia coli	0.272877
HDEA	Cinnamon	Escherichia coli	0.260423	26	18.0423	5.62746e-05	40	16	35	0.365575	5.99238e-05	0.030303	0.131979
TRER	Cinnamon	Escherichia coli	0.19331	12	29.8312	6.00853e-05	22	17	50	0.463648	9.90784e-05	0.0110193	0.158255
CYSE	Cinnamon	Escherichia coli	0.120946	52	5939.48	6.70736e-05	62	74	84	0.643498	0.0197268	0.0661157	0.243114
MCRB	Cinnamon	Escherichia coli	0.10477
MALE	Oregano	Escherichia coli	38.0828	110	19068.4	6.8686e-05	85	94	89	0.667004	0.0633321	0.146006	0.292114
CARA	Oregano	Escherichia coli	25.8693	118	9443.67	6.55265e-05	87	84	76	0.587826	0.0313653	0.157025	0.258739
CARB	Oregano	Escherichia coli	25.8693	156	16722.7	6.87994e-05	92	93	89	0.669846	0.0555412	0.209366	0.311585
AMTB	Oregano	Escherichia coli	25.86	40	6283.4	6.36213e-05	53	75	67	0.540082	0.0208691	0.0495868	0.203513
BGAL	Oregano	Escherichia coli	24.5334
BGLR	Oregano	Escherichia coli	24.502
AAT	Oregano	Escherichia coli	24.4261	20	1448.6	5.81632e-05	33	44	42	0.403301	0.00481123	0.0220386	0.143384
ODP1	Oregano	Escherichia coli	23.9482
PYRC	Oregano	Escherichia coli	22.5095	52	1838.36	6.48887e-05	62	48	74	0.571843	0.00610575	0.0661157	0.214688
UPPS	Oregano	Escherichia coli	22.3574	126	7014.41	6.7714e-05	88	78	86	0.642644	0.023297	0.168044	0.277995
PAC	Oregano	Escherichia coli	21.5119
PCKA	Oregano	Escherichia coli	21.2425	134	13404	6.87096e-05	90	90	89	0.667596	0.0445187	0.179063	0.297059
UDP	Oregano	Escherichia coli	20.9808	46	558.262	5.89588e-05	58	32	46	0.423239	0.00185416	0.0578512	0.160981
MURE	Oregano	Escherichia coli	20.8756	96	2698.43	6.73129e-05	82	55	85	0.632593	0.00896232	0.126722	0.256092
CATE	Oregano	Escherichia coli	20.7872
MCBA	Oregano	Escherichia coli	20.3577
MCBB	Oregano	Escherichia coli	20.3577
MCBC	Oregano	Escherichia coli	20.3577
MCBD	Oregano	Escherichia coli	20.3577
NARG	Oregano	Escherichia coli	20.2637	118	7594.7	6.53552e-05	87	80	76	0.583533	0.0252243	0.157025	0.255261
NARH	Oregano	Escherichia coli	20.2637	92	2572.52	6.13196e-05	81	55	56	0.482401	0.00854413	0.121212	0.204052
NARI	Oregano	Escherichia coli	20.2637	94	2129.95	6.16029e-05	82	51	57	0.4895	0.00707422	0.123967	0.206847
CODA	Oregano	Escherichia coli	20.0704	60	5391.15	5.94354e-05	68	72	48	0.435182	0.0179056	0.077135	0.176741
ATDA	Oregano	Escherichia coli	19.9848
MGLB	Oregano	Escherichia coli	19.9346	62	10680.9	6.37389e-05	69	86	68	0.543029	0.0354744	0.0798898	0.219464
GLPG	Oregano	Escherichia coli	19.6791	26	1175.6	5.85549e-05	40	41	44	0.413116	0.00390451	0.030303	0.149108
ASPG2	Oregano	Escherichia coli	19.6263
NFSA	Oregano	Escherichia coli	19.533
IDH	Oregano	Escherichia coli	19.4226
HIS8	Oregano	Escherichia coli	19.2921
MBHL	Oregano	Escherichia coli	19.172
MBHS	Oregano	Escherichia coli	19.172
HEM2	Oregano	Escherichia coli	19.0127
RIR2	Oregano	Escherichia coli	19.0054
FUMC	Oregano	Escherichia coli	18.9481	152	5281.14	7.01262e-05	92	71	92	0.703096	0.0175403	0.203857	0.308164
DSBA	Oregano	Escherichia coli	18.8868	188	25450.1	7.06215e-05	95	97	93	0.715506	0.0845276	0.253444	0.351159
3MG2	Oregano	Escherichia coli	18.8785
ILVE	Oregano	Escherichia coli	18.7127	92	3424.38	6.74718e-05	81	61	85	0.636576	0.0113734	0.121212	0.256387
PYRB	Oregano	Escherichia coli	18.6328	136	11444.4	6.61989e-05	90	87	80	0.604675	0.0380102	0.181818	0.274835
PYRI	Oregano	Escherichia coli	18.6328	82	3718.89	6.20386e-05	78	63	59	0.500419	0.0123516	0.107438	0.206736
AMPP	Oregano	Escherichia coli	18.6225
MCCF	Oregano	Escherichia coli	18.5647
CISY	Oregano	Escherichia coli	18.5109
ISPH	Oregano	Escherichia coli	18.4171	46	1052.29	6.17551e-05	58	40	57	0.493314	0.00349497	0.0578512	0.184887
DEOD	Oregano	Escherichia coli	18.3275	86	6506.81	6.44288e-05	79	76	71	0.560318	0.0216111	0.112948	0.231626
DPO3B	Oregano	Escherichia coli	18.2549
PPB	Oregano	Escherichia coli	18.2212
ODO2	Oregano	Escherichia coli	18.1434
FUCI	Oregano	Escherichia coli	18.1391	24	930.673	5.31717e-05	38	38	23	0.278213	0.00309105	0.0275482	0.102951
[truncated: 3,438 more rows]

## Sheet: Pathways
bacteria	oil	pathway	nrP	set_size	enrichment_score	nes	pvalue	padjust	leading_edge	core_enrichment	flag_nrP	flag_pvalue	nr_strong	nr_weak	nr_none	flag_strength
[truncated: 998 more rows]

[truncated: 2 more sheets: Pathways_details, Phytocomplexes]
